# Supplementary material for: Improving the performance of mutation-based evolving artificial neural networks with self-adaptive mutations
Source: PLoS One. 2024 Jul 15;19(7):e0307084. doi: 10.1371/journal.pone.0307084 (PMC11249216; doi:10.1371/journal.pone.0307084)
Supplement: S1 File — (ZIP) [file pone.0307084.s002.zip]

Archive with 83 entries (72 files):
- S1 File/
- S1 File/data_HalfCheetah-v4/
- S1 File/README.md
- __MACOSX/S1 File/._README.md
- S1 File/data_Ant-v4/
- S1 File/data_HalfCheetah-v4/re-evaluation.csv
- __MACOSX/S1 File/data_HalfCheetah-v4/._re-evaluation.csv
- S1 File/data_HalfCheetah-v4/.DS_Store
- S1 File/data_HalfCheetah-v4/SANP-MBEANN/
- __MACOSX/S1 File/data_HalfCheetah-v4/._SANP-MBEANN
- S1 File/data_HalfCheetah-v4/MBEANN/
- __MACOSX/S1 File/data_HalfCheetah-v4/._MBEANN
- S1 File/data_HalfCheetah-v4/SA-MBEANN/
- __MACOSX/S1 File/data_HalfCheetah-v4/._SA-MBEANN
- S1 File/data_HalfCheetah-v4/NEAT/
- __MACOSX/S1 File/data_HalfCheetah-v4/._NEAT
- S1 File/data_Ant-v4/re-evaluation.csv
- __MACOSX/S1 File/data_Ant-v4/._re-evaluation.csv
- S1 File/data_Ant-v4/.DS_Store
- S1 File/data_Ant-v4/SANP-MBEANN/
- __MACOSX/S1 File/data_Ant-v4/._SANP-MBEANN
- S1 File/data_Ant-v4/MBEANN/
- __MACOSX/S1 File/data_Ant-v4/._MBEANN
- S1 File/data_Ant-v4/SA-MBEANN/
- __MACOSX/S1 File/data_Ant-v4/._SA-MBEANN
- S1 File/data_Ant-v4/NEAT/
- __MACOSX/S1 File/data_Ant-v4/._NEAT
- S1 File/data_HalfCheetah-v4/SANP-MBEANN/fitness.csv
- __MACOSX/S1 File/data_HalfCheetah-v4/SANP-MBEANN/._fitness.csv
- S1 File/data_HalfCheetah-v4/SANP-MBEANN/node.csv
- __MACOSX/S1 File/data_HalfCheetah-v4/SANP-MBEANN/._node.csv
- S1 File/data_HalfCheetah-v4/SANP-MBEANN/step_size.csv
- __MACOSX/S1 File/data_HalfCheetah-v4/SANP-MBEANN/._step_size.csv
- S1 File/data_HalfCheetah-v4/SANP-MBEANN/link.csv
- __MACOSX/S1 File/data_HalfCheetah-v4/SANP-MBEANN/._link.csv
- S1 File/data_HalfCheetah-v4/MBEANN/fitness.csv
- __MACOSX/S1 File/data_HalfCheetah-v4/MBEANN/._fitness.csv
- S1 File/data_HalfCheetah-v4/MBEANN/node.csv
- __MACOSX/S1 File/data_HalfCheetah-v4/MBEANN/._node.csv
- S1 File/data_HalfCheetah-v4/MBEANN/link.csv
- __MACOSX/S1 File/data_HalfCheetah-v4/MBEANN/._link.csv
- S1 File/data_HalfCheetah-v4/SA-MBEANN/fitness.csv
- __MACOSX/S1 File/data_HalfCheetah-v4/SA-MBEANN/._fitness.csv
- S1 File/data_HalfCheetah-v4/SA-MBEANN/node.csv
- __MACOSX/S1 File/data_HalfCheetah-v4/SA-MBEANN/._node.csv
- S1 File/data_HalfCheetah-v4/SA-MBEANN/step_size.csv
- __MACOSX/S1 File/data_HalfCheetah-v4/SA-MBEANN/._step_size.csv
- S1 File/data_HalfCheetah-v4/SA-MBEANN/link.csv
- __MACOSX/S1 File/data_HalfCheetah-v4/SA-MBEANN/._link.csv
- S1 File/data_HalfCheetah-v4/NEAT/fitness.csv
- __MACOSX/S1 File/data_HalfCheetah-v4/NEAT/._fitness.csv
- S1 File/data_HalfCheetah-v4/NEAT/node.csv
- __MACOSX/S1 File/data_HalfCheetah-v4/NEAT/._node.csv
- S1 File/data_HalfCheetah-v4/NEAT/link.csv
- __MACOSX/S1 File/data_HalfCheetah-v4/NEAT/._link.csv
- S1 File/data_Ant-v4/SANP-MBEANN/fitness.csv
- __MACOSX/S1 File/data_Ant-v4/SANP-MBEANN/._fitness.csv
- S1 File/data_Ant-v4/SANP-MBEANN/node.csv
- __MACOSX/S1 File/data_Ant-v4/SANP-MBEANN/._node.csv
- S1 File/data_Ant-v4/SANP-MBEANN/step_size.csv
- __MACOSX/S1 File/data_Ant-v4/SANP-MBEANN/._step_size.csv
- S1 File/data_Ant-v4/SANP-MBEANN/link.csv
- __MACOSX/S1 File/data_Ant-v4/SANP-MBEANN/._link.csv
- S1 File/data_Ant-v4/MBEANN/fitness.csv
- __MACOSX/S1 File/data_Ant-v4/MBEANN/._fitness.csv
- S1 File/data_Ant-v4/MBEANN/node.csv
- __MACOSX/S1 File/data_Ant-v4/MBEANN/._node.csv
- S1 File/data_Ant-v4/MBEANN/link.csv
- __MACOSX/S1 File/data_Ant-v4/MBEANN/._link.csv
- S1 File/data_Ant-v4/SA-MBEANN/fitness.csv
- __MACOSX/S1 File/data_Ant-v4/SA-MBEANN/._fitness.csv
- S1 File/data_Ant-v4/SA-MBEANN/node.csv
- __MACOSX/S1 File/data_Ant-v4/SA-MBEANN/._node.csv
- S1 File/data_Ant-v4/SA-MBEANN/step_size.csv
- __MACOSX/S1 File/data_Ant-v4/SA-MBEANN/._step_size.csv
- S1 File/data_Ant-v4/SA-MBEANN/link.csv
- __MACOSX/S1 File/data_Ant-v4/SA-MBEANN/._link.csv
- S1 File/data_Ant-v4/NEAT/fitness.csv
- __MACOSX/S1 File/data_Ant-v4/NEAT/._fitness.csv
- S1 File/data_Ant-v4/NEAT/node.csv
- __MACOSX/S1 File/data_Ant-v4/NEAT/._node.csv
- S1 File/data_Ant-v4/NEAT/link.csv
- __MACOSX/S1 File/data_Ant-v4/NEAT/._link.csv
