# Supplementary material for: Improving the performance of mutation-based evolving artificial neural networks with self-adaptive mutations
Source: PLoS One. 2024 Jul 15;19(7):e0307084. doi: 10.1371/journal.pone.0307084 (PMC11249216; doi:10.1371/journal.pone.0307084)
Supplement: S1 File — (ZIP) [file pone.0307084.s002.zip › S1 File/README.md]

# Improving the performance of mutation-based evolving artificial neural networks with self-adaptive mutations

Supporting information: CSV files used to generate Figs 5–11.

## Authors
Motoaki Hiraga, Masahiro Komura, Akiharu Miyamoto, Daichi Morimoto, and Kazuhiro Ohkura

## File descriptions

### Figs 5 and 6
* Fig 5: data_HalfCheetah-v4/*algorithm*/fitness.csv
* Fig 6: data_Ant-v4/*algorithm*/fitness.csv

These files contain the fitness values of the best individual within the population for each generation. The first column (*Gens*) shows the number of generations. The *Trial_0* to *Trial_14* correspond to the 15 evolutionary trials executed for each algorithm.

### Figs 7 and 8
* Fig 7A: data_HalfCheetah-v4/*algorithm*/node.csv
* Fig 7B: data_HalfCheetah-v4/*algorithm*/link.csv
* Fig 8A: data_Ant-v4/*algorithm*/node.csv
* Fig 8B: data_Ant-v4/*algorithm*/link.csv

The files named "node.csv" contain the number of nodes of the best individual for each generation and the files "link.csv" contain the number of connections. 

### Fig 9
* Fig 9: data_HalfCheetah-v4/re-evaluation.csv and data_Ant-v4/re-evaluation.csv 

Results of the re-evaluation for 100 trials using the best-evolved individuals. The first row shows the algorithm names, while the rest provide the fitness values of the 100 re-evaluation trials. 

### Figs 10 and 11

* Fig 10: data_HalfCheetah-v4/*algorithm*/step_size.csv
* Fig 11: data_Ant-v4/*algorithm*/step_size.csv

These files show the mutation step sizes of the best individual within the population for each generation.
Only provided in the SA-MBEANN and SANP-MBEANN directories. 

## Files in this directory
<pre>
S2 File
├── data_HalfCheetah-v4
│   ├── MBEANN
│   │   ├── fitness.csv
│   │   ├── link.csv
│   │   └── node.csv
│   ├── NEAT
│   │   ├── fitness.csv
│   │   ├── link.csv
│   │   └── node.csv
│   ├── SA-MBEANN
│   │   ├── fitness.csv
│   │   ├── link.csv
│   │   ├── node.csv
│   │   └── step_size.csv
│   ├── SANP-MBEANN
│   │   ├── fitness.csv
│   │   ├── link.csv
│   │   ├── node.csv
│   │   └── step_size.csv
│   └── re-evaluation.csv
├── data_Ant-v4
│   ├── MBEANN
│   │   ├── fitness.csv
│   │   ├── link.csv
│   │   └── node.csv
│   ├── NEAT
│   │   ├── fitness.csv
│   │   ├── link.csv
│   │   └── node.csv
│   ├── SA-MBEANN
│   │   ├── fitness.csv
│   │   ├── link.csv
│   │   ├── node.csv
│   │   └── step_size.csv
│   ├── SANP-MBEANN
│   │   ├── fitness.csv
│   │   ├── link.csv
│   │   ├── node.csv
│   │   └── step_size.csv
│   └── re-evaluation.csv
└── README.md
</pre>
