# Supplementary material for: Improving the performance of mutation-based evolving artificial neural networks with self-adaptive mutations
Source: PLoS One. 2024 Jul 15;19(7):e0307084. doi: 10.1371/journal.pone.0307084 (PMC11249216; doi:10.1371/journal.pone.0307084)
Supplement: S1 File — (ZIP) [file pone.0307084.s002.zip › S1 File/data_HalfCheetah-v4/re-evaluation.csv]

NEAT	MBEANN	SA-MBEANN	SANP-MBEANN
4896.516042369548	4719.450828257678	5300.620327865858	5035.2657512019705
4734.537797745722	4885.329171390402	5306.231073616564	4854.16876992094
4777.876801641944	4550.105695568782	5143.343186037851	4860.0870463984065
4680.914511545524	4912.554438835445	5297.363826455215	5341.722543638024
5069.5418744663075	5142.0330620775885	5052.295970886674	5088.139224438805
4939.772306401255	5005.297586010059	1348.9045985408186	4850.916924135897
4831.416202947057	4931.412749478263	5316.156802300484	5328.3113550090375
4824.937577720717	5130.495047359907	5163.564213790324	5258.992688584978
4923.368702449908	5042.311142392644	4984.2024820372335	5301.7685990165455
4861.139214818498	4358.203113070161	5297.298002128911	5238.056893653769
4965.379048572563	5081.0262239989015	5240.686906796904	5313.95418676945
4387.6095911733455	5006.625302132077	4625.47186986008	5175.980598792731
4193.936864303661	4779.024505625836	5166.68223879627	5211.731263370946
4665.073765820757	4840.56813717249	5324.68844660198	5181.335589747759
4858.883121068195	4888.551013846395	5142.407133591724	5096.387117201329
4880.663564567492	4687.569748596979	5420.782598722194	5006.999417485838
4952.6667388900205	4624.355043245266	5402.417464494219	4913.691823024115
4465.968043235504	4689.425855967197	5280.204275649189	4961.74791907747
4971.6424062449105	5037.43198810237	5206.200256482965	4817.417951887552
4841.804938865728	4900.293461282222	5216.341647899922	5139.253713478606
4817.435792943725	4619.937291462684	5221.939073014305	5161.345409904547
4915.888138546386	4642.068143457548	5281.812309816363	5022.74004891072
4634.672247697988	4550.439135100755	4757.811520287028	5295.718994836565
4934.037590957444	4893.542601524492	4459.140084499431	4728.711579523718
5082.010152446737	5155.56071495754	5418.067558392061	4895.258145197679
4668.364403648944	4655.094717776423	4981.911824861006	5307.955152808911
4913.732357339994	5080.921436742199	5342.004461029331	5226.301417046278
4800.446557135154	4981.3853742930505	5313.174737338839	5337.82597497102
4483.679122701728	5002.95926917424	5365.87475347931	5252.003153988227
4780.388947984527	4654.603937859639	5144.884532888546	5116.935627206201
4945.884615838538	5070.249824171152	5434.728027413283	5290.068246330671
4905.671950788261	5113.17165030864	5183.102734092204	5251.939599248645
4453.334731333452	5116.897132100795	5392.47788241379	5123.150900828417
4769.540727114744	3805.4382491930764	5395.01065767027	5108.153928580635
4803.157256456419	5045.206032253285	4863.11567013405	5267.763892698876
4909.045589256464	4715.9179289360345	5262.697781087035	5218.193184680942
4642.276937228966	5059.96668802361	5070.824176165707	5209.652918967899
4627.289006696317	4780.507199078332	5321.0089853371455	5331.174233327184
4881.620830865793	4875.35569269833	4784.387740286816	5147.094614075848
4945.081404951262	4599.0114951675405	4934.860523103859	5071.170881406481
4956.920178123198	4397.223469871163	5071.097556514622	5108.023458332542
-482.61983681418894	5010.43647022813	5115.594982408852	4948.0101827112685
4779.940126815028	4486.406777778071	5400.532325347942	5309.295622217757
4841.7544458853945	4795.585863143501	5038.016543115202	5221.904663240556
4957.971562020799	5025.2884968189865	5338.614002084704	5263.917332550629
4934.255378924413	5019.280639804844	4947.729124357876	5102.772140411627
4999.422878137815	4965.047235946958	5395.351513462562	5247.682498605875
4810.170841795964	4814.920713804183	5322.156047002803	5217.7529401288075
4968.216505437612	4972.1139825128685	4877.554724358979	5044.116395747831
4907.132235957378	5037.6005426659785	4946.753277972273	5071.819805918746
4962.820877226037	4981.054883514942	5379.681609569822	5301.75158374864
4867.2346338516345	4625.532193833709	5366.726951023058	5125.863391936408
4838.551636959445	5150.602886902014	5344.616967118455	4950.328411091539
4263.941216445999	5052.055185394012	4965.098457018141	5153.503392074121
4954.619001367544	4854.5392685173	5287.747771437799	5054.238952127404
4962.86601234462	4938.023418173387	5176.716811329148	5321.345105746404
4832.286980840626	5029.806068065028	5258.4449848176555	5298.460769908914
4888.884741777858	5036.3404096499935	5386.353796140418	5058.492125053527
4913.091864189897	5033.135726411407	5147.6848355338125	5169.136546179293
4989.247151241859	4663.56716693157	5301.2081710132015	5133.05047068384
4836.751536890738	5033.65469488024	5347.378291870498	5088.853769572791
4969.222110591377	4931.879553178912	5374.0148337201035	5001.110495500059
4783.458247465996	5050.597355681192	5337.811995357278	5248.743235244766
4827.019727435058	4848.522378704576	4920.061911355592	5099.314301398085
4889.835079649	4725.109684283087	5375.348591514362	5173.480126111026
4866.432118896638	5098.460725570093	5425.478277138815	5322.524070478459
4896.7259529622415	5038.72241976579	5026.010653495549	5088.424941838008
4847.4084862377795	4961.255749479914	5202.169026513872	5304.062242366481
4727.987326874144	5084.590288737437	5312.819046841228	5160.335405306144
4971.849902725926	4992.715288783902	5354.12780052351	4707.769658691985
5003.631020270427	4858.51792968046	4871.925967491193	5210.733605056927
4881.432187898182	5101.869086837492	5370.9873981647925	5156.597340821857
4801.836890123243	4903.527267623462	5099.142987652878	5292.577155968981
4940.910228323929	4747.11979791454	5348.522814598639	5139.224604055421
4867.210985964075	5058.775384458917	5114.011942388269	5096.912401048599
4733.965593964881	4291.620336980527	5034.420391201427	5183.859650775929
4648.0133349587795	4954.922052956533	5304.248599640746	5180.387209895785
5088.06510601958	4945.820781658032	5129.5636037503	5262.386156873499
4880.740246392417	4863.58387420251	5061.01369478401	5190.949420487886
4622.906450957738	4773.028245138051	5166.756743480574	5120.469397491872
4786.495868607281	4964.0533701464	5275.7393345974215	4965.870399778837
4814.16931185084	4789.237161814258	5095.663494428383	5163.65323224426
4868.043006061733	5083.555234974461	5122.681990067673	5334.007232989713
4772.914299855608	3779.8347471119914	5234.356150290218	5308.462766684108
4928.471746021042	4998.9915865288485	5259.260601975178	5273.58889482318
4963.268192443041	4767.47476477135	5412.044570085918	5180.239813884979
4963.860768912271	5100.539031918806	4783.358169750959	5284.879444479476
4756.658809296505	4964.085058844498	577.8144628031597	5212.7195136707305
4866.945240885807	4809.4836527953275	5265.75801581671	5007.992123373314
4631.024229602625	4947.728408565742	4923.002818224742	5107.043980668375
4861.054996877406	4768.24863959961	4346.381558555995	4884.827330279385
4523.239181629584	5111.82719841147	4809.140446750505	4990.03519199835
4907.699214719758	5004.444160564915	4908.185864261984	4518.782162516403
4867.192306584009	4913.57778281961	5085.377159222975	5228.670496253137
4725.634130754217	4745.51572180668	5221.251908353318	5122.739232217609
4966.762735165618	4929.651775116378	5344.08008367193	5149.724989323852
4955.067621300382	4695.4913406554515	5320.390950827692	5353.841511288477
4830.104133642905	5138.8721661361005	5289.290180691592	5137.345055874002
4848.270753486356	4879.119731141198	5095.307534365203	5176.391236054586
4782.414975277699	4713.131640030976	5245.052153732034	4999.111195566226
