# Supplementary material for: Improving the performance of mutation-based evolving artificial neural networks with self-adaptive mutations
Source: PLoS One. 2024 Jul 15;19(7):e0307084. doi: 10.1371/journal.pone.0307084 (PMC11249216; doi:10.1371/journal.pone.0307084)
Supplement: S1 File — (ZIP) [file pone.0307084.s002.zip › S1 File/data_Ant-v4/re-evaluation.csv]

NEAT	MBEANN	SA-MBEANN	SANP-MBEANN
2512.1262093508235	2272.572862189955	3559.6097022676886	2727.8969356497178
2496.4351467109022	2250.688454991515	3235.0815558881527	2718.132957531512
2449.5114930781406	2233.279024340014	3423.782141736272	2701.665318401802
2442.02248739644	2168.8796357689716	3565.5803574969614	2606.1920850648485
2390.0321013814787	2262.445655933076	3396.885849683941	2716.255885571408
2457.5575426340733	2350.998589143202	3472.9095925989473	2789.0481781035933
2488.183023505117	2254.451566589877	3500.7313935730176	2682.14729795077
2482.374909409525	2356.8460323199197	3315.5161304445573	2608.3106978146548
2655.880904345311	2282.452287519255	3486.412648864071	1619.9144269104565
2491.164896335954	2246.6278862406157	3533.5327973953267	2508.7136568264013
2586.782933449188	2204.808434666177	3718.8676587562804	2642.707896149425
2405.260622998399	2386.370521343576	3398.762392485499	2680.537085264691
2527.3647597642735	2360.3554224099707	3345.460623072706	2716.6983263110014
2502.8151588122637	2489.9733404638196	3394.3647314381965	2672.069087579193
2530.606537759394	2467.778566043946	3371.7908048065296	2649.7620087555983
2493.65223983702	2269.6779229708764	3337.486907020825	2718.1225257972196
2474.408460516348	2283.5106536432386	3433.5760707123873	2624.506797984309
2486.045092739448	2082.3245019310666	3630.68881154497	2504.701571671523
1885.6309351082716	2310.3060869569345	3519.265701934256	2610.527179388125
2446.075840746926	2245.0637217774706	2675.53531620268	2647.178152702577
2456.0515396151236	2350.2230473247732	3353.026077321793	2600.8830364320374
1351.3089162679685	2314.899224898671	3511.2308367489663	2587.449994057197
2455.4118526093375	2268.057474007714	3353.490991492138	2686.822801737659
2507.504671886117	2225.6871171867824	3334.8774405869567	2586.7700880440048
2459.9582754146177	2196.135375049013	3519.432749588919	2543.4924911077023
2534.345423795637	2357.3182475992244	3669.126485734686	2680.208020939115
2602.7479225444963	2296.442886444969	3554.693000056408	2768.6859280829467
2467.562715268951	2264.4000849933236	2572.400449266609	2713.04205878168
2302.830870594456	2297.6985347969794	1986.5687466438312	2583.064788124223
680.6018967107154	2462.917156951925	3488.040484471836	2616.9648411911826
2530.6480102846785	2299.0656945216133	3519.594549798164	2548.675032465739
2415.668702095893	2373.1352141092575	3215.0360485854285	2715.915324875508
2492.8667231863387	2267.319261448079	3339.723637321264	2628.5196426337507
2471.5936482708144	2308.1295810168053	3708.8919095720003	2632.9431117102704
2470.1251266127324	2307.114661291404	3519.2259413418574	2754.675664353786
2402.198654943336	2104.3980441182475	3506.5522042759417	2645.4563948554387
2470.6723113636313	2307.957007261298	3402.226276490017	2713.155863638686
2446.7917291804474	2358.211322346152	3527.1444972314184	2670.479935004571
2550.6410902029374	2221.893606100349	3358.948973968965	2563.7677893140094
2539.052443622442	2117.6050853826146	3380.5359664672196	2754.6687885153715
2550.9306253274303	2202.387532410134	3569.0863124955727	2681.2436781086044
2453.726173954879	2261.076239358367	3269.975268601086	2726.5568034206376
2455.057608940993	2571.5721880149285	3204.947289549528	2562.338887491408
2544.8666312659657	2151.8574157770604	3433.235788045176	2728.258553932536
2454.988795384695	2163.784614810331	3426.5314322077797	2641.0152184936633
2427.3144873358956	2278.6914069714253	3511.319026170965	2555.826853726991
2428.422799640883	2521.143491677507	3477.833295801157	2716.7225001635406
2433.4490541788996	2459.1208887474486	3305.6451928014903	2643.322572610978
2366.808631558091	2436.8751745505624	3247.0024436207477	2598.0929315998333
2504.4503844615037	2373.4055262084407	3037.3914350583996	2621.3497977705283
2512.4647783263335	2422.222005003004	3419.498084401666	2626.5025361030443
2443.362213651341	2240.291234576291	3366.7577461400942	2542.479489619712
2394.5846542954696	2371.2078350876945	3450.696075556477	2762.2531354858875
2425.334903578284	2447.0088075127337	3558.8055242528453	2692.8056189210874
2490.471126264309	942.1026648691613	3264.1478743991356	2786.001308764481
2401.5870910601334	2420.1038970241266	3400.443773573512	2579.85515538893
2377.606216931102	2348.174232617402	3535.59616392164	2623.7298202165243
2494.69707122294	2317.1424082056724	3398.1439443389777	2656.29092443712
2345.6412076402257	2316.0488209520013	3533.27779722655	2732.1140594897706
2341.8396980151742	2148.035750330834	3401.1582834847395	2676.194413848383
2590.3411329264864	2070.2878444399607	3362.428335408067	2633.6668542291713
2548.3694385848307	1636.446456698714	3622.508031148399	2661.9571016640116
2506.81104964035	2217.090425038844	3408.639517399513	2669.2731915382974
2557.6016402966698	2240.7275052162845	3485.582426996205	2638.463341700862
2430.6252851271274	2249.796730371633	3208.768480041117	2642.6554367719586
2529.0769915513724	2313.9260036870805	3545.854385822384	2765.9827358477323
2459.332227737377	1328.146047080398	3406.850755534892	2561.2356815321104
2564.2060083819447	2304.5606362557573	3661.779858910127	2680.1184140088167
2567.535364934862	2318.843231263005	3635.5278532247976	2679.0690590550016
2444.67334096244	2170.2102279415203	3572.1864050637714	2706.9774873173706
2512.2262048182874	2369.4756314308484	3468.908883351399	2725.032817534114
2427.554567552449	1893.5257755735563	3578.109060695464	2650.065278725328
2507.553379723144	2364.6590836442574	3459.1442988174	2477.092653607939
2323.1849166646957	2259.0931637639687	3502.393873265731	2548.4868658379523
2428.0457073280745	2304.878445172741	3384.5587935137064	2722.831543683793
2488.5116635198256	1735.2438380179087	3053.331809946788	2634.1618152288816
2518.134589086126	2336.3264941120783	3534.543141869723	2787.5994582174253
2416.682809052989	2446.2754933696465	3496.151480803767	2646.969668686471
2474.7331647467213	2233.4908723299372	3501.8984984150597	2547.752955964176
2545.134963434912	2244.4712656674596	3325.508949114198	2445.7515801665336
2490.491880233524	1203.0243131598613	3673.971564468744	2733.7735106360365
2546.0051061566255	694.401508125434	3110.0782046967342	2556.3494303435655
2580.4935796789	2247.502542072114	3554.9344400779164	2682.839301177843
2470.078959089859	2285.777983434882	105.97720475400094	2707.9033367273273
2408.4800376741314	2365.8729773374753	1757.8843677742364	2605.1116644245594
2658.148563187157	2393.957724879677	3479.906640285711	2741.075399087731
2401.43746371377	2212.976149813339	3542.4990365708104	2673.308538057645
2449.2628127288685	2412.0582273453438	3650.0918995427096	2610.8557892602767
2584.0868862477137	2148.9129786202734	1174.425687898328	2809.689196425718
2518.616271866238	444.6554956288587	3414.7294585813625	2643.7353726596166
2539.2434022388434	2252.900736679245	3463.013700633745	2685.1693460898496
2472.2559215151123	2238.673954668708	3652.8272121350037	2756.248680893423
2479.6513298383593	2377.4518167837664	3069.890463582473	2700.5733612478457
2492.73344174655	2082.172650304268	3381.09219008836	2504.0195458989424
2515.3617003600757	2263.5802942820055	3391.989021068889	2653.0162068626937
2439.7958152378137	2291.870184821978	3675.0585037473247	2494.579358375557
2400.700317199978	2346.0967781141394	3358.8097269508366	2837.9862354517672
2398.5371351558865	2271.9582599298096	3312.8502353348626	2503.6628988388993
2335.133468924641	2284.4667109387683	1465.8834388303917	2619.470953948801
2323.6585063851408	2213.749478396094	3240.819246067722	2783.7453598396405
