# Supplementary material for: Improving the performance of mutation-based evolving artificial neural networks with self-adaptive mutations
Source: PLoS One. 2024 Jul 15;19(7):e0307084. doi: 10.1371/journal.pone.0307084 (PMC11249216; doi:10.1371/journal.pone.0307084)
Supplement: S1 File — (ZIP) [file pone.0307084.s002.zip › S1 File/data_HalfCheetah-v4/SANP-MBEANN/fitness.csv]

Gens	Trial_0	Trial_1	Trial_2	Trial_3	Trial_4	Trial_5	Trial_6	Trial_7	Trial_8	Trial_9	Trial_10	Trial_11	Trial_12	Trial_13	Trial_14
0	407.066886728386	381.3579598057129	157.41852120122942	347.8920907771966	797.1320552816987	304.4603329618379	231.58689464488575	431.49732372829243	594.3080071656362	85.62870013683278	274.6795059353743	87.49933659017213	770.7036512852908	352.57487029172773	571.2037367672465
1	910.7691027003951	797.5026191995188	993.6842683013823	1022.279896172675	991.4847392201258	1766.6700866715946	2006.177034618443	845.9351626834235	646.0659055017978	663.4725318186063	906.2169854840087	1238.9893240600131	1024.6227791376068	1317.3050858785507	907.7288475818483
2	1410.9421584376212	1271.4913584089982	1970.5848418277574	1523.2210692790952	1088.7623932368676	2643.3208818738017	1517.8423759710538	1938.3737937607398	1341.0840285576182	1293.0241193342983	1292.8384330110393	1245.6334326530425	1318.6204213159388	1330.0776691013739	2150.8270325486646
3	1215.6254640142386	1329.1916326880837	1394.2246524750287	1421.8163696610586	1802.6319636909566	3010.7027944960387	1539.7540795538116	2518.95617439975	1727.1707250740706	1442.4700378851633	1808.5409599123566	1368.6425759334545	1501.292040284454	1779.418140469431	1583.3560005707798
4	1684.5199851289021	1667.3231164042352	1711.826472842599	2224.210439747695	1645.7434549628006	2260.518325331148	1653.041918789373	1906.8661387308407	1472.371062155627	1710.3982211497723	2696.155472870506	1542.2190493346939	2171.9474402481405	1656.814659339469	1306.942654468916
5	3528.5712683279744	1904.44088239563	2493.0020557577973	2718.4393546973993	1844.5375878058671	2488.1920075767052	1659.6441930663998	2529.232740744311	2281.1975103067725	1750.1075820660822	2174.8946841760526	1974.0091164235785	2776.8059056535644	2171.8757323416453	1155.6240993664064
6	3318.4687804211767	2050.9935971276473	2218.7767170092075	3047.8925527274823	2118.47759676758	2578.952357528135	1652.0451748359517	2371.2037927238925	2127.1535954616675	2468.590801561244	2562.9639754323734	1984.5753570008526	3226.1265933965806	1972.3834882674103	1580.5591385986118
7	3690.1235222340397	2301.679833979984	2974.4107110953796	3518.681404757973	1882.2648954358344	2872.646713453815	1683.9735986710211	2580.864757510955	2198.1009146735205	2763.368679234146	2537.1479590926083	2285.0225940308706	2747.5507252317184	2590.5118932467376	1930.4152666719642
8	2895.911342844159	2400.4001188916636	3319.2468187647673	3565.59202208113	2166.6850644836213	2624.206188805255	1664.6306805715783	3041.223852069054	3461.5282984244564	2901.319854745143	2445.3334153590754	2336.1767561760757	2944.786780408424	2148.4813372871636	1493.9780330368005
9	3906.411177884369	2662.41072420048	3505.592859481651	3600.4684545606647	2416.9785321331487	2908.7459582364236	1674.5044189905066	2896.2731101123513	3846.5546453475185	3010.1460668680706	2579.926895592079	2230.938851182588	3002.602217439314	2222.0877256905887	1579.492194882443
10	3346.191615644393	2563.0728257460864	3793.062503339299	3875.8452747420843	2242.040875935019	2975.217734478205	1699.0901092168906	3060.125521755652	4067.797517072297	3514.3364381520273	3507.3053187898786	1851.5025780177994	3089.2765647701563	2862.350259643332	1645.2919667466701
11	3604.3464383017013	2779.9286620179664	3975.125324082877	4071.2515536929677	2682.6145514936575	3383.214365512409	1717.8783337358618	3127.6981844445427	4332.502867947713	3580.84318901035	2831.367429119255	2486.8964760852436	3452.8247445474994	2890.0979894411007	1780.5886697205465
12	3637.3223476601515	2853.0734976117283	4220.5189054472885	3898.5812070724987	2752.279510213148	3425.553351886721	1722.28643351304	3398.768352943971	4548.2752967109955	3705.1724850759247	2865.2275519560953	1966.6783120948855	3739.239715515906	3084.8067118610065	1933.1485006444686
13	3840.7877936682285	3055.572851011589	4549.361506918977	4222.921697874713	2949.117965219891	3769.8145622249544	1701.2564822599759	3753.719083525255	4357.427447948332	3732.442657636494	3014.5265135712616	2272.3301311632235	3742.617241465412	2918.1825721250784	1908.310155742004
14	4212.556124859614	2984.7640896293187	4769.082042790485	4429.6998552609175	2929.634797698199	3904.269231569233	1745.3256378346496	3942.30071882604	4541.284201942223	3732.7948366496744	3186.5935818110215	2709.6496824184783	4154.418292414011	3194.2023731382305	2103.521454802604
15	4115.687726823293	3114.0741940608605	4759.977758309297	4399.27001230909	3136.173158260288	3724.6638021236136	1734.3019956474238	3767.031193569061	4716.886865708388	4008.9547498892375	3100.5559088150885	2427.7827592579665	3666.692776608403	2887.572668517528	2163.4801172413836
16	3989.620891572163	3172.480347188396	4916.059793438688	4604.273829239339	3448.956538942355	3714.655334681041	1727.225471260005	4155.39494883131	4936.348382649684	3979.6865795866256	3396.0993061641143	2748.306926147178	4291.515172096716	3394.10506369982	2213.0331094040394
17	4219.070468968338	3279.8057506698324	5018.692542695079	4617.282322558585	3349.2051913605997	4063.7747866686327	1741.9517749949046	4056.569307611988	4896.94129798438	4182.951838780024	3052.6287603123083	2810.713975483646	4149.079177743496	3068.612361809857	2480.802741124911
18	4128.842897292081	3248.653074027161	5063.33045642048	4712.545732214624	3637.862758212131	4068.3832529776973	1724.3285145488474	4205.493072982184	4934.271600747526	4382.144348784129	3542.9127992831613	2843.717580573803	4178.340425855172	3401.6562526502644	2395.255545404491
19	4378.118449974995	3251.2807404097202	5089.958591041191	4765.702769052544	3476.3899558676117	4211.462786409832	1716.1207932741977	4251.558403154562	4817.204222522696	4359.167727645523	3435.441130427668	2973.860843136935	4016.332944737382	3383.7142443941207	2450.9443047877776
20	4128.008155614472	3241.803147894615	5244.940388191557	4795.703670825327	3442.524743475464	4209.887292596818	1729.6019353003148	4256.877459502395	4857.927520694029	4583.204067431523	3439.47833883482	3077.222557544182	4456.999113942355	3803.4530072732764	2563.2416869004355
21	4393.24586064101	3340.7866585935494	5176.486926492364	4779.416431966539	3534.7441804633195	4249.509551681068	1767.5626593002144	4342.865213566374	4915.389887852317	4707.844863090655	3853.7050967244522	3221.5618203086315	4469.274389255197	3891.7174024626543	2902.10923834822
22	4382.237417009366	3314.1639144218607	5227.484896817316	5031.5438496577	3753.651570053347	4177.598730607426	1755.8155309771507	4324.159054114072	5234.330344499655	4686.486148277264	3800.2005882596977	2911.5883835144073	4908.274507917013	3914.76573999766	3246.6895868250535
23	4408.3568994734105	3396.69125672744	5327.740560045011	4922.74735862897	3791.8230303363343	4223.581259318392	1752.0928071905903	4367.561856471757	5050.887318210496	4979.610445249657	4121.544762917525	3101.736060213766	4603.4013063503535	3918.0208833093047	3354.399055208212
24	4538.051736156852	3330.8816754928966	5301.860993632529	4874.2950465535705	3617.264045866929	4285.563406326627	1802.1765455530829	4369.392624896185	5171.489564143931	4892.740559141645	4090.9704807115277	3083.6677166671793	4644.00130564022	4042.3445280872097	3408.0511440298446
25	4584.453629017175	3345.28107104827	5307.467798668836	4823.122342614005	3667.6606603242076	4363.485333611745	1772.3883910734594	4432.365942694125	5173.946549847802	4996.2637197138165	4171.792501733467	3162.5596031047385	4649.00695759577	4357.158123117971	3510.61054395698
26	4640.173145381013	3398.1751744306066	5356.19631518583	4833.960716029664	3861.338666657088	4421.752830847317	1771.5169646117204	4553.640112248762	5116.398817226289	5172.3419500342025	4131.710060954429	3553.7664034533973	5093.367623203862	4121.867392496477	3575.8146734153393
27	4560.18629458982	3402.372557932573	5447.096283410684	4971.535271734741	4062.1944151583893	4323.530558053303	1757.5167167899183	4450.043388028039	5159.726686757756	5183.206554412823	4159.0680380733675	3547.293390506524	5111.569342628219	4255.311340326724	3573.02181631595
28	4564.287157313783	3402.23256060205	5466.538864973924	4892.08480462595	4034.8604340999045	4464.084284316543	1779.698522926247	4443.991251009403	5272.2406588421945	5211.827314788402	4331.00789584072	3528.9955744026115	5007.557363537365	4383.211109723535	3439.932283286641
29	4639.408721166054	3493.5136624426386	5389.54736282339	4907.144543106581	4033.5271151555385	4498.000753813205	1762.4558547518454	4516.658636022212	5074.094378432584	5348.884517961221	4541.3161787473755	3692.388063225934	5013.767163948412	4359.841871007035	3651.696639953022
30	4558.457129271132	3446.273226461297	5419.680207046337	4873.777526875902	4143.6429859970185	4426.753221672333	1767.3014307706142	4586.73768328199	5267.695151819428	5292.286585867319	4469.67460529165	3638.55616200448	5070.737800095631	4542.751514293806	3569.316929122421
31	4720.978639928767	3493.304237523178	5514.050051020634	4833.174155986746	4172.393853212762	4490.2591476035195	1786.0625025924066	4603.9130305766685	5211.278277290659	5341.7091121879	4500.213286285656	3721.0548631334314	5044.008058315585	4575.173965381188	3588.5649155982283
32	4736.632345700854	3502.505852682068	5516.830787518135	4810.915379099517	4179.84148857135	4495.029680970279	1781.7460885156643	4602.895071284625	5140.7450295114395	5346.715307458582	4574.297840380213	3739.0655104228567	5165.940165579551	4584.300442698232	3637.5402192923193
33	4755.615164316454	3520.143474606531	5668.510811678734	4850.26020015712	4227.010486315628	4551.565823414541	1782.7309795822453	4695.811340570667	5237.545572419391	5358.483635385721	4639.537935250984	3934.2274130725746	5173.760303262986	4554.588613212098	3618.1316679772553
34	4708.410492346556	3559.9108390639035	5492.903307303072	4927.430021129016	4266.827310526982	4522.47582426929	1799.7435539158334	4616.938264408353	5282.513142771866	5399.622811501788	4698.004583198407	3813.126557908033	5270.288579928667	4591.054147053094	3628.5769351892286
35	4690.0344319531805	3599.5423874069597	5471.205001924307	4878.534123058165	4297.369619976371	4621.02216064772	1787.1877693698193	4726.158797882996	5255.9620545286125	5362.40955677705	4764.374843902236	3960.1695197346926	5382.994519361349	4625.87650263294	3690.4119667479576
36	4721.727910711934	3584.6222493446853	5529.100147023749	4885.172487288494	4380.112147088073	4730.594206469067	1806.4624101185616	4723.391610319814	5220.659457240291	5413.795310875801	4748.5589060004095	3951.6679873377516	5465.352330345812	4722.020695148103	3658.839843606885
37	4804.550527083781	3598.02069976605	5569.893040981977	4937.976213158609	4381.997036984448	4667.519425457478	1827.9330790453012	4726.581895550245	5226.368086688514	5472.059009147534	4819.6267242429285	3933.010402783622	5439.193714379017	4663.171350567412	3668.21083583079
38	4847.339479369406	3573.6721053733177	5535.395889391894	4960.326389958249	4403.242530619988	4685.392261137544	1818.9298329260137	4769.972771096005	5229.099095269105	5461.314392616344	4893.157176113888	3929.7151888659923	5450.924367219218	4697.059901121796	3666.2305613741155
39	4897.048562595922	3573.293707117446	5556.7250397377975	4985.476638943454	4423.606278198024	4798.300391710552	1824.1605945550796	4780.665897941807	5312.352713821006	5495.337698310162	4845.590006332669	4059.9174472853506	5344.945343479384	4658.606419539837	3674.4555359718725
40	4977.974481403116	3570.189459623274	5594.728968785469	5070.027137742347	4428.691023105843	4611.091577485959	1805.1725040146905	4761.680484817382	5279.881866355738	5436.088012303791	4876.2412486394105	3986.36288211663	5384.606084062052	4719.286989353521	3651.449064233201
41	4898.863205165722	3617.748648681573	5504.689214367549	5107.764605287781	4439.551129993029	4732.588826355171	1825.3471101279658	4799.14276139534	5285.88854218714	5473.556350877295	4967.053188004983	4128.635215090853	5526.817465695958	4747.659916823181	3662.5213169584463
42	4991.477397608595	3615.036706789898	5544.722050991655	5031.113416171982	4511.552143092885	4737.906048763184	1800.2203741362266	4786.372562685249	5333.7443454338145	5437.711374513963	5123.336196556308	4202.158707812423	5514.876213006876	4698.899943866923	3665.432334265718
43	4917.221609859047	3599.070370042362	5524.074914636285	4954.529114354396	4497.541512572651	4669.7977736973935	1801.0342281432934	4851.938969931449	5270.5831957672	5479.377084423674	5160.8629513215765	4021.9896875147324	5387.892771681048	4759.422296150415	3699.3397066668317
44	4910.4797573547985	3591.2135262975794	5594.92672963987	4965.837427844367	4524.350239456938	4802.484523427682	1784.7756911237743	4819.638333878993	5356.230852398602	5446.772444853123	5155.150019332343	4079.036510401542	5424.691724708203	4736.661114641026	3734.7139949462294
45	4949.698988157602	3665.5423884614856	5614.761279891296	5111.078914372396	4582.3515635424465	4815.5423156147335	1785.2491461601865	4865.269383345161	5288.492476807583	5474.136795203784	5136.902080514206	4107.501862652349	5362.436994503602	4783.077756939175	3689.122883966545
46	4933.334206328331	3640.4067267094406	5583.396225670888	5082.118313019931	4551.9233668634415	4715.748008503101	1797.9774294335834	4857.572434118234	5400.691847619587	5403.170378125302	5204.465522099901	4108.59029088479	5638.611329338935	4790.180474874843	3670.323190336821
47	5020.1090224696745	3671.6311840371973	5692.761818450314	5087.05627171666	4635.2720489595595	4720.46402056351	1786.5736397741794	4903.473470637129	5345.020346000191	5500.740082465295	5161.820431986005	4125.204044752264	5447.845311419745	4767.499600922152	3694.6135672392425
48	5131.349853861912	3699.7665957622216	5611.204489961717	5029.312030868324	4621.152938855468	4799.366338978557	1807.8234728725229	4911.65558136769	5340.336130684911	5510.2496052315255	5165.029912942942	4140.7148226709405	5445.178778575494	4778.066617306795	3675.6794777064592
49	5065.111107232675	3702.0942417903398	5561.2898312977795	5066.998835418918	4655.832979313341	4677.333781556535	1810.2340883967568	4903.97119901844	5290.851931061584	5521.56057622868	5187.9173249811065	4221.903798744658	5528.832407748281	4818.061068073614	3667.935815152418
50	5138.618131682949	3701.3932854203013	5580.63517083903	5047.779779845	4640.4902424326665	4787.809095588712	1793.7113523389512	4988.7382648647845	5365.641484525852	5490.340830911988	5259.686148964255	4193.251226684007	5530.484669087457	4799.498953074382	3712.1250881070177
51	5191.71851835118	3736.1032634619087	5595.368048021984	5089.634332833454	4707.791769189672	4816.954602838719	1811.0359016460368	5041.604645409733	5366.440249342492	5570.710461765498	5206.704319325463	4268.114355753095	5594.236243346698	4835.299993152445	3671.7802669142143
52	5138.414780532485	3712.617716077462	5580.140584964414	5092.781211622882	4762.500986888181	4762.253479121449	1793.347241757864	5022.521595326473	5316.3833245367	5506.925954209347	5179.558441454245	4314.786793405219	5591.132172467764	4866.574748941852	3687.5638560704565
53	5169.783627616715	3710.2248748643865	5685.416299165495	5011.910675938709	4655.049321194867	4838.3140209068215	1786.863979843205	4985.9461890959965	5456.6082144809525	5575.6925976181465	5211.383995478702	4390.59302861287	5665.985184001441	4870.890656901385	3701.6016752820683
54	5123.552954808603	3733.2917385330925	5553.437105142089	5059.59039322572	4620.957830753579	4726.2992126953	1827.211813330281	5047.395016647269	5436.659324093337	5492.4108960323	5254.4527713265015	4298.7248457457545	5658.287386180186	4986.361660821547	3707.686775810141
55	5191.577091941604	3712.2386961453467	5746.241504636311	5149.888345646399	4707.079727924118	4807.182075964682	1805.6475867408801	4947.090764371443	5397.927475198138	5514.907950259106	5254.60188916981	4412.360601152392	5690.165812684816	4894.065748671379	3727.0517578004224
56	5267.928348626822	3761.2165471291646	5624.214175387605	5069.8132704157115	4729.82750197136	4780.3245033938	1834.1410100666608	5014.608123635635	5366.702995058478	5513.193537666966	5242.143137449607	4475.52647213224	5672.784543540877	4894.523340457288	3723.1727662632347
57	5198.36775067747	3763.770043548765	5623.672967607515	5098.917822468629	4845.189735269254	4861.634561186797	1819.6729730632192	5000.499329185071	5370.672926103304	5580.538512292166	5322.151168442687	4422.002602792664	5707.698257820418	4950.8091263739525	3738.0946749128816
58	5299.7362056087795	3743.0730695569396	5598.309763789625	5098.386881918361	4730.790169288385	4829.664316764338	1813.174626498462	5052.089529945061	5399.635519278782	5597.406581932691	5314.341844267685	4400.131596754525	5694.745347380749	4888.851951511394	3746.7337854318844
59	5289.715476329259	3743.5161671892997	5695.4551197666315	5080.912874709756	4835.539613981004	4838.393279832438	1794.4468529182043	5038.8018407803775	5451.181963254928	5535.977162738017	5301.677159763365	4414.621583675492	5693.981953414415	4932.161044478698	3754.8390953380044
60	5318.035441660705	3749.8573590123347	5607.910541725168	5036.419862535177	4802.781615033332	4839.86841519527	1818.0681498085482	5049.523135304697	5482.962927596186	5576.907768843657	5361.475836426935	4399.179083174619	5798.401094178606	4986.066677991259	3767.41072365135
61	5322.043057046598	3778.7511090738412	5616.775724317885	5057.854451230689	4833.1466443978325	4843.166990151996	1791.3040799206938	5049.76893470262	5460.180015368391	5635.625960516205	5327.024570009723	4409.643689673917	5826.733595369366	4933.513341194898	3750.4001142435977
62	5358.742941935028	3751.365079763178	5640.045274596754	5072.554124921499	4803.220971375542	4843.125053027184	1830.9030658274119	5055.806823604057	5409.789071258089	5586.539931544224	5374.894749269298	4446.588592053452	5841.876721242776	4942.15728322112	3761.014300571969
63	5271.731101799742	3785.2188812790246	5637.284963042964	5134.6865218975545	4855.746704666297	4903.845935731859	1798.0184873300293	5020.720591283429	5406.02077911312	5621.908120709682	5332.926544093303	4444.863417603716	5792.071148309763	4973.987904976684	3741.3677169281123
64	5249.2388829812135	3773.7908454667004	5612.156139269399	5068.995936481329	4927.084972149074	4829.838074329507	1828.7702569547282	5050.827593981877	5349.190120837971	5651.750108797638	5358.610232117555	4465.31048790793	5792.23166885592	4929.409434886959	3746.459650424081
65	5357.877866316752	3758.4335086902784	5587.289248092269	5151.694102309366	5015.6293268281925	4867.43531350224	1822.8087095160772	5076.694123746331	5430.059153708316	5650.318092914998	5370.361527356962	4449.224512052294	5792.302572845242	4977.971189777477	3770.02257913058
66	5316.641929265495	3759.583832429842	5682.081729443542	5156.869097461648	5001.491559121292	4828.890810622936	1834.3769557623307	5052.929681383827	5459.1301817699205	5631.902783891609	5388.194138672332	4541.324660106862	5900.6328121609495	5027.342042658618	3750.0602131095056
67	5268.227998573804	3782.592092093837	5596.784269398318	5148.319730704599	5082.122646172058	4804.0728407476245	1804.353400805294	5048.530202732193	5402.020357167397	5583.2906260060145	5349.493387425604	4500.921477493624	5725.463107323676	5002.154540214016	3771.221683855198
68	5269.124475663792	3735.791216305267	5619.582056602335	5135.063757513297	5031.780006253388	4822.9467635960555	1817.5720733010753	5063.778267335553	5458.451702154999	5592.641148846934	5415.02000443272	4452.883593945532	5832.9134881922055	4994.821856781967	3766.22361338322
69	5326.531809532406	3803.5932140652926	5670.052974631898	5099.012114560665	5117.958811434205	4946.312121936149	1821.4399888028463	5152.0223559925325	5445.475626622272	5603.762150277558	5377.78231264475	4465.220545273358	5828.8453617489085	4991.977964994191	3766.4549949016873
70	5300.931678790461	3774.404256494435	5624.317250161097	5069.103762741198	5079.761650967892	4834.698803265533	1812.3562605740892	5077.050221845258	5449.5118559803	5603.803079209298	5332.605222706078	4402.687595823791	5873.759215982838	4986.3275307162185	3768.1735561583882
71	5333.793330649482	3762.3940073953017	5691.238258940829	5167.129064141689	5079.774706357727	4903.0878558677205	1821.0658109259489	5137.649122882701	5404.698980691644	5677.384070838073	5343.707925680681	4514.3461925745105	5804.27652470621	5035.38587763016	3758.5235852995643
72	5334.287179417968	3756.229532369714	5697.174720981193	5144.279996243911	5081.178416969652	4830.774028309646	1816.0452885046795	5097.8440191002655	5428.08075051491	5649.632941719876	5401.8424736860425	4476.960629351399	5716.982445236675	5049.566217392082	3780.3775455455284
73	5335.817345834362	3794.8448609200054	5666.912338560558	5066.04215803459	5123.1725668993595	4791.527305502545	1826.0128065196513	5078.552079804928	5440.199191404433	5619.843072170166	5404.857872305832	4457.108217824289	5794.004843695237	5025.270195381874	3818.3552037041522
74	5359.447947722006	3785.6027950837183	5667.362426804816	5177.802781378939	5146.009310507277	4882.72107116834	1804.5743614304747	5098.31389341731	5466.479878854707	5685.974651220154	5387.868211425415	4462.139123304214	5783.829840732541	5022.860831791532	3769.5819817744723
75	5473.171072385674	3803.479045692887	5662.979783076682	5117.228675094517	5109.430056852985	4803.045932254201	1826.2078937828642	5074.941367424511	5401.9510253224535	5674.599835022531	5421.388286990337	4527.695861100343	5836.069594871039	5105.692794957023	3759.3183135613403
76	5571.192380305656	3827.7684808442036	5606.360862394766	5195.98592817151	5142.119448140551	4819.372516121322	1832.9720848808527	5127.525158802572	5472.341282806515	5663.5888154899285	5395.093735321502	4525.0473516962165	5847.064262856265	5015.788010895576	3770.9270599048855
77	5451.015212790184	3856.1200871946585	5744.083556978334	5174.280081148687	5137.596597837184	5004.12465123176	1816.9122769819392	5087.922942092763	5438.357725219597	5658.296824623977	5392.013302048322	4523.183473104275	5843.077918346786	5096.370795225635	3760.608890554167
78	5452.509607774519	3804.7313503046703	5658.193638751583	5108.8399899330725	5168.908154092148	4891.841242645263	1818.5309978209043	5076.600242936122	5374.524754423535	5627.465250693394	5412.6235356379875	4539.724522469201	5923.266844560268	5030.347038774616	3788.8935323354935
79	5375.8269589835845	3823.191200086714	5686.705778286881	5139.1591464050325	5202.062783615331	4887.648703945059	1815.0535422919136	5078.303857244248	5413.131904167662	5645.960346559673	5396.831486922761	4559.224969581954	5966.098364321435	5044.56553235646	3774.9135173907866
80	5402.523848546581	3816.9595390659247	5717.359524354537	5112.789941628049	5189.927454672518	4951.859828078739	1820.5817633235677	5105.850782406359	5490.454712766896	5675.08784651883	5458.497757892195	4601.633190208693	5864.604631669685	5037.754650322259	3828.749805804933
81	5425.546843185642	3838.270042542192	5707.525575591196	5097.1774967558895	5189.145942006442	4963.24836909691	1833.9028896821972	5094.515449020867	5456.135036556172	5639.156975620195	5428.114465049899	4624.300034756105	5885.234993971198	5039.668095049415	3805.2438708394047
82	5472.715224292041	3854.524206958573	5698.040262628594	5134.993675361414	5275.847110094582	4894.126172396365	1841.3415713588397	5142.480078714149	5388.015797243753	5636.701944238389	5404.990440281247	4590.16788420724	5847.326959023984	5036.774826876718	3792.784632455663
83	5552.112908007257	3837.779983954139	5730.60726287674	5137.531938227044	5251.9301700753185	4888.043757075613	1817.9600564473235	5133.777046351979	5421.860607204721	5606.320053419945	5457.783913300612	4595.3456551245245	5790.722622035514	5118.221933583002	3794.0844993153123
84	5400.531926302861	3825.291553834288	5732.568494124506	5122.873954248281	5314.894008396648	4890.543917211175	1829.7988854949742	5174.685025657471	5500.856182269622	5636.330238662529	5451.66099341878	4656.278230120123	5745.839860527817	5037.58180647466	3800.469904975828
85	5443.937449713187	3856.0656916255575	5661.5065154966605	5090.348072284142	5256.706559725244	4910.091394865585	1840.365563442658	5173.040079887995	5400.698320327023	5597.971483114161	5475.017857915521	4683.538165725438	5809.807090459694	5058.37129351416	3765.6604037018533
86	5461.093043622846	3859.1445312824626	5661.593679069843	5117.484752775547	5278.935817943942	4901.133526807742	1843.650515272324	5233.665741094341	5412.536214809737	5574.851284533773	5458.378751941738	4640.276312593979	5921.574405492572	5088.172532956202	3787.318433126207
87	5444.999881047977	3864.3544643659557	5657.272570324272	5087.729267501031	5281.627277431877	4909.237275995565	1835.8124026817811	5202.393579898902	5447.520165905934	5611.2433932971135	5524.160321018015	4668.1603962689205	5877.755901948396	5060.935421407722	3800.0313752192624
88	5531.502547275775	3825.4952899023083	5679.517626917895	5155.439133479189	5265.89700010779	4913.462045715806	1831.9893503235257	5206.602075557298	5436.09586986409	5665.224054320165	5443.880865093563	4638.384650272133	5869.635046925962	5113.412722213714	3789.6853136000705
89	5600.541401021047	3859.234221972789	5668.436213746518	5145.859437638953	5283.509341982828	4867.427859664016	1816.5523918921565	5232.83183527213	5427.392055485449	5739.535133205626	5524.130102827823	4620.6461973096275	5809.870109475591	5107.130719303717	3786.754961638723
90	5596.873638461092	3838.2430376581287	5709.186814913792	5104.179158154384	5314.727397577209	4921.068721434276	1839.875091253153	5256.50496166806	5468.908122159249	5704.002596525681	5441.914658143843	4629.40585508123	5829.66680505678	5101.250636824865	3789.120072157094
91	5573.810033282413	3850.449455443492	5699.101444041637	5131.126737307001	5327.734603343622	4945.5667103055175	1826.4983043677798	5238.452393809805	5455.174241691093	5721.977304131788	5479.107485449742	4624.610542004701	5841.399036231892	5135.5826816762	3806.949929060071
92	5646.966197108675	3873.119862556431	5665.016421210085	5145.274193471272	5335.501810247766	4884.215135283543	1834.8549737956107	5348.593481103519	5470.073872428797	5720.155399848055	5452.896254157295	4634.767260268771	5832.452892073199	5116.865619122334	3840.199390818254
93	5535.710340568584	3852.120354623705	5685.728492216108	5079.648687081571	5420.913660401923	4858.184321894694	1811.9547068244588	5280.194588424811	5478.067234484906	5706.623504665179	5515.145066500762	4669.053271098276	5776.163320574286	5122.273852462021	3818.0644697839
94	5604.334077773015	3848.9467142098297	5790.221036173048	5123.990501941543	5335.811967202992	4854.1130871779405	1839.4260978495336	5273.3926351593	5469.671896897859	5562.208672051361	5469.89999705647	4637.81138413897	5858.866528193199	5112.347566904137	3794.560423476068
95	5641.1261465893585	3873.359671091383	5655.398978925387	5107.726640473793	5370.33321036874	4885.096246651256	1860.1847894188325	5300.369091223577	5522.566711102037	5637.266905595436	5474.112731931877	4644.269903704739	5763.5110039303345	5109.642538877923	3801.7122110488804
96	5616.569379949958	3820.2974355539054	5699.989430604978	5080.954039930062	5436.01509401322	4914.464523350691	1850.4679720198335	5284.816462870369	5417.299517716048	5638.864958257759	5548.028740085107	4670.988538065495	6019.204690481948	5133.686523173694	3774.041331041874
97	5658.029842852731	3859.0116798864337	5659.114099092082	5181.696640591304	5431.730435262996	4805.307766725431	1835.8680558125675	5341.15337434329	5456.4802146413995	5638.660746812463	5478.307743456462	4633.571157351621	5824.068773205633	5142.02880455126	3790.8576933288196
98	5646.369625102817	3844.202751189053	5742.531071144458	5176.241375316376	5458.512211452125	4830.014167121707	1843.901844287307	5307.55234877009	5414.148415693103	5643.759546792307	5521.337753165402	4584.393014122771	5890.799618202586	5047.896832281077	3795.1305855967594
99	5728.108346544776	3873.844815584636	5706.349117152285	5148.4094407996645	5355.4386719868735	4932.147537106623	1834.5485628120944	5310.775482690763	5504.660008948142	5683.794434911425	5611.977717694191	4621.543307546699	5773.168591243883	5051.01544616205	3801.931782722034
