# Supplementary material for: Improving the performance of mutation-based evolving artificial neural networks with self-adaptive mutations
Source: PLoS One. 2024 Jul 15;19(7):e0307084. doi: 10.1371/journal.pone.0307084 (PMC11249216; doi:10.1371/journal.pone.0307084)
Supplement: S1 File — (ZIP) [file pone.0307084.s002.zip › S1 File/data_HalfCheetah-v4/SANP-MBEANN/node.csv]

Gens	Trial_0	Trial_1	Trial_2	Trial_3	Trial_4	Trial_5	Trial_6	Trial_7	Trial_8	Trial_9	Trial_10	Trial_11	Trial_12	Trial_13	Trial_14
0	23	23	23	23	23	23	23	23	23	23	23	23	23	23	23
1	23	23	23	24	23	23	23	23	23	23	23	23	23	23	23
2	23	23	23	23	23	23	23	23	23	23	23	23	23	23	23
3	23	23	23	23	23	23	23	23	23	23	23	23	23	23	23
4	23	23	23	24	23	23	23	23	23	23	23	23	23	23	23
5	23	23	24	24	24	23	23	23	23	23	23	23	23	23	23
6	23	23	23	24	24	23	23	23	23	23	23	23	23	23	23
7	23	23	24	24	24	23	23	23	23	23	23	23	23	23	23
8	23	23	24	24	24	24	23	24	23	23	24	23	23	23	23
9	23	23	24	24	24	23	23	24	23	23	24	23	23	23	23
10	23	23	24	24	24	24	23	24	23	23	24	23	23	23	23
11	23	23	24	24	24	23	23	24	23	23	24	23	24	23	23
12	23	23	24	24	25	23	23	24	23	23	24	23	24	23	23
13	23	23	24	24	24	24	23	24	24	24	24	23	24	23	23
14	23	23	25	24	24	24	23	25	24	24	24	23	24	23	23
15	23	23	25	24	24	24	23	24	24	23	24	23	24	23	23
16	23	23	25	25	24	23	24	24	24	23	24	23	24	23	23
17	23	23	25	24	24	24	23	24	25	23	24	23	24	23	23
18	24	23	25	24	24	24	23	24	25	23	24	23	25	23	23
19	23	23	25	24	24	24	24	24	24	24	24	23	24	23	23
20	23	23	25	24	24	25	24	24	25	23	24	23	25	23	23
21	23	23	25	24	24	24	24	24	24	23	24	23	25	23	23
22	23	23	25	24	24	24	24	24	24	23	24	23	25	23	23
23	23	23	25	24	24	24	24	24	24	23	24	23	24	23	23
24	23	23	25	24	24	24	24	24	24	23	24	23	25	23	23
25	23	23	26	24	24	24	24	24	24	23	24	23	24	23	23
26	23	23	26	24	25	24	24	24	24	23	24	23	25	23	23
27	23	23	25	24	24	24	24	24	24	23	25	23	25	23	23
28	23	23	25	24	25	24	24	24	25	23	25	23	25	23	23
29	23	23	26	24	24	24	24	24	25	23	25	23	25	23	23
30	23	23	26	24	25	24	24	25	24	23	25	23	25	23	23
31	23	23	26	24	24	24	24	24	24	23	24	23	25	23	23
32	23	23	26	24	24	24	24	24	25	23	25	23	25	23	23
33	23	23	26	24	24	24	24	25	25	23	24	23	25	23	23
34	23	23	26	25	24	24	24	24	25	23	24	23	25	23	23
35	25	23	26	25	24	24	24	24	25	23	24	23	25	23	23
36	24	23	26	25	24	24	24	25	25	23	24	23	25	23	23
37	23	23	26	25	24	24	24	25	25	23	24	23	25	24	23
38	24	23	26	25	24	24	24	25	25	23	24	24	25	24	23
39	24	23	26	25	24	25	24	24	25	23	24	23	25	25	24
40	23	24	26	25	24	24	24	25	25	23	24	23	25	25	23
41	24	23	26	25	24	26	24	25	25	23	25	24	25	25	23
42	23	23	26	25	24	25	24	25	25	23	25	24	25	25	23
43	24	23	26	25	24	25	24	25	25	23	25	24	25	24	23
44	23	24	26	25	24	25	24	26	25	23	25	24	25	24	24
45	24	23	26	25	24	25	24	25	25	23	25	24	25	24	23
46	23	23	26	25	25	24	24	26	25	25	25	24	25	24	24
47	23	23	26	25	25	25	24	25	25	23	25	24	25	26	23
48	23	23	26	25	25	25	24	26	25	23	25	25	25	26	23
49	23	23	26	25	25	25	24	25	25	23	25	24	25	25	23
50	23	24	26	25	25	24	24	26	25	23	25	24	26	24	23
51	23	23	26	25	25	24	24	25	25	23	25	24	25	24	23
52	23	23	26	25	25	24	24	26	25	23	25	24	26	25	23
53	24	23	26	25	25	25	25	25	25	23	26	24	27	26	23
54	23	23	26	25	25	24	24	25	25	23	26	24	27	24	23
55	23	23	26	25	24	25	24	25	25	23	26	24	27	26	23
56	23	23	27	25	25	24	25	25	25	23	26	24	27	25	23
57	23	23	26	25	24	24	25	25	25	24	26	25	27	25	23
58	23	23	26	25	25	24	25	25	25	23	26	24	27	25	23
59	23	23	27	25	25	24	24	25	25	23	27	24	28	24	23
60	23	23	26	25	26	24	24	25	25	24	26	24	28	24	23
61	23	23	27	25	25	24	24	25	26	23	26	25	27	24	23
62	23	23	26	25	25	24	25	25	25	23	26	24	27	26	23
63	23	23	26	25	25	24	25	25	25	23	26	25	27	26	23
64	23	23	26	25	26	24	25	25	25	25	26	24	27	26	23
65	23	23	27	25	26	24	25	25	25	23	26	25	27	26	23
66	24	23	26	25	26	24	25	25	26	23	26	25	27	26	23
67	23	23	27	25	26	24	25	25	25	23	26	24	27	26	23
68	23	23	27	25	27	24	25	25	25	23	26	25	27	26	23
69	23	23	27	25	27	24	25	26	25	23	26	24	27	26	24
70	23	23	27	26	27	24	25	25	26	23	27	25	27	26	24
71	23	23	28	25	27	24	25	25	26	23	28	24	27	27	24
72	23	23	28	25	27	24	25	25	25	23	27	24	27	26	23
73	23	23	28	25	27	24	25	25	25	23	27	24	27	26	24
74	23	23	28	25	27	24	25	26	25	23	26	24	27	26	24
75	23	23	28	25	27	24	25	26	25	23	28	24	28	26	24
76	23	23	27	25	27	24	25	25	25	23	27	24	27	26	24
77	23	23	27	25	27	24	26	25	25	23	28	24	27	26	24
78	23	23	28	25	27	24	26	26	25	23	27	24	27	26	25
79	23	23	27	25	27	24	25	25	25	23	27	24	27	26	25
80	23	23	27	25	28	24	25	26	25	23	27	24	27	26	24
81	23	24	27	25	27	24	25	26	25	23	27	24	27	26	24
82	23	23	27	25	27	24	26	25	25	23	27	24	27	26	24
83	23	23	27	25	28	24	25	27	25	24	27	24	27	27	24
84	23	23	27	25	28	24	25	25	25	23	27	24	28	26	24
85	23	23	27	25	28	25	25	25	25	24	27	24	27	26	24
86	23	23	27	25	28	25	25	25	25	23	27	24	27	26	24
87	23	23	27	25	28	25	25	25	25	23	27	24	27	26	24
88	23	23	28	25	28	25	25	25	25	23	27	24	27	26	24
89	23	23	28	25	28	25	25	26	26	23	27	24	28	26	24
90	23	23	28	25	28	25	26	26	25	23	28	24	27	26	24
91	23	23	28	25	28	25	25	26	25	24	27	24	28	26	24
92	23	23	29	25	28	25	26	25	25	23	27	24	27	26	25
93	23	23	28	25	28	25	26	26	25	24	27	24	28	27	25
94	23	23	29	25	28	25	26	26	26	23	27	24	27	26	24
95	23	23	29	25	28	25	26	27	26	24	27	25	27	26	24
96	23	23	29	26	28	25	26	27	26	24	27	24	27	27	24
97	23	23	27	25	28	24	26	27	26	24	27	24	27	27	24
98	23	23	28	25	28	25	26	25	27	24	27	24	27	27	24
99	23	23	29	25	28	25	26	27	25	24	27	25	27	26	24
