# Supplementary material for: Improving the performance of mutation-based evolving artificial neural networks with self-adaptive mutations
Source: PLoS One. 2024 Jul 15;19(7):e0307084. doi: 10.1371/journal.pone.0307084 (PMC11249216; doi:10.1371/journal.pone.0307084)
Supplement: S1 File — (ZIP) [file pone.0307084.s002.zip › S1 File/data_HalfCheetah-v4/SANP-MBEANN/step_size.csv]

Gens	Trial_0	Trial_1	Trial_2	Trial_3	Trial_4	Trial_5	Trial_6	Trial_7	Trial_8	Trial_9	Trial_10	Trial_11	Trial_12	Trial_13	Trial_14
0	0.00987744593538736	0.008986412633755865	0.008910400594134893	0.01054828017739509	0.007955708973528047	0.00940445647561878	0.009643232368724632	0.009295411236716547	0.01024025096245498	0.01134929157626881	0.009167837640368727	0.010413120775425758	0.00967132629125054	0.010362372900535656	0.01316794919134941
1	0.00879303649742403	0.006828801277331291	0.012114249197562777	0.011646359982625745	0.008537531747175614	0.008945347025685552	0.009998494830582686	0.012696393153568854	0.010728326328091158	0.012425031830302049	0.008713097485004038	0.00997402956205683	0.008671255799266009	0.009962876065836483	0.00911714685970879
2	0.013427017021072093	0.00730602639110515	0.011617326720754736	0.011415154070950397	0.008480830890709435	0.008444531582600681	0.010190142534116936	0.008976271765974049	0.009905683981889218	0.007717554378176903	0.009588299769770214	0.009510105561830507	0.009542056314298063	0.006969102814277032	0.011268469731846002
3	0.010404621785993218	0.011140185256623495	0.01166437788728583	0.012598662811027126	0.00762171825123038	0.009270216418404219	0.007872751576122472	0.00908173680717831	0.010551934111906969	0.008140740072099953	0.009929297027817	0.006307573213935871	0.011090805421149243	0.006054323110030484	0.010490007958500433
4	0.008296616270419683	0.006433932570784659	0.010770676873346973	0.010672873544861048	0.008888521300195611	0.008306661729565793	0.006237346632066644	0.009400783883406155	0.009880261937583392	0.007643172597511558	0.012091551818285222	0.008751159315336147	0.00799932925289136	0.007308700983748991	0.012222905229125414
5	0.008517170288389218	0.006243705892230969	0.007873508952111622	0.008616900200204438	0.008149238605811725	0.008384422429749244	0.006437297760711781	0.009454067788917856	0.010162004270056799	0.006114193959874245	0.00739331268854066	0.009493837814584532	0.009399102560371147	0.007864878696037926	0.010400104881459577
6	0.006786829392124956	0.005811489447152635	0.009189368983536127	0.008005132924775987	0.008751903194890298	0.006525286374700476	0.006600246177201256	0.010975600413231756	0.008019532757372484	0.005438058968777051	0.011601707531046834	0.009514277120702994	0.007518506232186745	0.006270579358450991	0.010644762901498454
7	0.006749125082459486	0.0057172769298779215	0.008766079002802825	0.009056782096645717	0.005754861104122404	0.006974406722706491	0.005695977563319344	0.011339949633550266	0.011185536637341731	0.0050890625441836574	0.010756920787963304	0.009535170473953861	0.006614266049294258	0.008548785069286486	0.00806236529223078
8	0.007330377125723967	0.005202715788770408	0.008414487987716414	0.00905239056911634	0.005822156401523299	0.005453235598210134	0.00776668934583864	0.008301678053667827	0.01070240519831701	0.006425009026881217	0.006322708860795296	0.009109593011019749	0.007641931192074832	0.00811321216822264	0.011277837904534377
9	0.007871300228172234	0.006742966982222678	0.008147261585413505	0.00874545775804254	0.005372942818638163	0.006445700555384016	0.00471812372037158	0.007239940834562204	0.010020240038617621	0.006967470089852103	0.006852495932438183	0.00951095484717043	0.005376553516324699	0.006124162840633859	0.006518100886163154
10	0.006505149381495155	0.006995049923960617	0.009718235520528863	0.009987125480252374	0.007175010496227997	0.004852428193918615	0.004762398528331176	0.007974942565603398	0.008464437790870742	0.006723206026811147	0.0064827422376636055	0.0071916238781526386	0.006714669961322426	0.00598620709906766	0.006571896660044378
11	0.004702782014437859	0.005343942666486888	0.0073584445769760976	0.01088087271706679	0.004937185929829875	0.00589634078061002	0.005775885445114722	0.008683933147037573	0.009930070969049205	0.007337088833547604	0.004990567054970472	0.007897431253196398	0.005424466265742153	0.006627028098465418	0.008407390679855837
12	0.00436143535790968	0.004988162036532608	0.007058694019671723	0.007323342964719245	0.005390478396322298	0.005687430028167448	0.005426119220196752	0.008296460092160743	0.010130797821356353	0.0035229722436885243	0.006950349645519741	0.0066327795810332164	0.005436208151654376	0.005574909832906934	0.006518457954490738
13	0.004913543398257681	0.004702953935564867	0.006455493848887627	0.007514061068032915	0.006795811969970725	0.004759872874665796	0.004691540555277276	0.006141682224518282	0.007822514159464448	0.0038541203828221927	0.005930883314572827	0.006171608805259138	0.005470711864432733	0.005279916084221731	0.013894804055985659
14	0.003754036820889166	0.004413200246915808	0.0057775968180854365	0.007220461507111669	0.004086931881814464	0.004214201557150254	0.0036598120733554633	0.00865778885974013	0.008153043426099883	0.0034577735224201136	0.00836693515032097	0.00580662210306777	0.006754650072824934	0.005014886871825616	0.010556950990802557
15	0.004245755938667253	0.004000677276031172	0.005625071641513227	0.007708998534277155	0.0038501080927967756	0.004229036729464874	0.004114050372734156	0.005303171561888006	0.007833794682081223	0.003232142384534762	0.0037105525415841276	0.007034648233103584	0.00560804391706437	0.004457911274814777	0.0063028740156261965
16	0.0030586379791020667	0.004233909124348919	0.005298212767352043	0.007878045111078074	0.004044708203981497	0.004245782318162731	0.004628157837682982	0.006899226519003191	0.008428505045919873	0.0035445319330744385	0.0034050875475556954	0.004529968010184882	0.004601232540241137	0.005370666006891179	0.010873115064724994
17	0.004547877457879901	0.004128033103999461	0.004739358548962233	0.006855300712119986	0.0046194882412954295	0.003116654505499159	0.004892997001232592	0.004814458515316567	0.005582034594435838	0.003691645593861855	0.0040761306275250075	0.005093029979175302	0.0061085207352159655	0.0027756518304836004	0.010881141475016372
18	0.002852973488858952	0.0030574453965086894	0.00475407122023659	0.005992514622235809	0.004681839461307235	0.00447254052019864	0.0024440363185752336	0.0049221378521592035	0.005028837172398143	0.0033753404487637576	0.003729153495830652	0.0036760047538475804	0.003569840817043386	0.004802363666149679	0.01041309879768949
19	0.003192102752036144	0.0030056501928965034	0.004217019994636821	0.0067347402473618345	0.003744157613046694	0.003874298718556923	0.003996125825165274	0.004736375604287152	0.0037283208830201924	0.00507008705236122	0.003298336871152246	0.004966063114930953	0.003682687354723475	0.0026151811722134556	0.011937265052752744
20	0.002915154739862077	0.003833216389315085	0.006535519794652318	0.005820527997808315	0.003170361524354992	0.00203191062189906	0.004608077843248881	0.004618614437621011	0.005169186269965316	0.002795226808871979	0.003717798793965905	0.0046236975781096135	0.003709932301099302	0.003262185605343218	0.0077172682841586465
21	0.0029027709241742786	0.0036567187866258	0.0038219822638244326	0.006077387685907191	0.003410121857619386	0.0035563311961195705	0.0038476644738235167	0.0034412955019702965	0.004160422584711417	0.004104377723432612	0.0030985682644972625	0.0045772897559148	0.003952860750753643	0.0032793415499448157	0.008664862330391255
22	0.0025225183133572404	0.0033471221037050143	0.0033454706564241487	0.004999550708873502	0.0022425386282612964	0.0037138920076889535	0.003569568685906617	0.0030876364202159783	0.00291500754581952	0.0046550274043207765	0.0030195498510380376	0.003938549950725898	0.003128891128929111	0.003732642749479745	0.007741870780577109
23	0.003478775647918653	0.002986471897114814	0.003462623448186706	0.005596747009781377	0.002145087402015994	0.003251845151347822	0.003372647187664634	0.0036351756262999937	0.00272510989651587	0.0037827898820961183	0.0027888315438718983	0.003982822711005871	0.0023291523975893977	0.0031757912538629206	0.007932466055207262
24	0.0028167660095081803	0.0028339676057485136	0.0027528024417708898	0.005643533115796902	0.00260645552840457	0.002832600699666834	0.00415436784302715	0.003687442070228939	0.003426703220470618	0.0037819160188621074	0.0025241921514362704	0.004824012787419246	0.0029093922223223582	0.002704049301072483	0.011420495521205366
25	0.0026726302773947734	0.0030215437351517153	0.0032565948367751767	0.00623678214108863	0.0017534128850631714	0.002977356499417763	0.003635852482198989	0.0027891034531586983	0.0031905551344438127	0.0019384151196332226	0.0028491261826564395	0.004050578784163578	0.00249506220348355	0.0027874173070369696	0.013849727928840873
26	0.002684227212516593	0.0026705322491960225	0.0025011148755405355	0.0052086928070757075	0.002525540461093327	0.003615052909834509	0.0031392681188423927	0.003545382318420062	0.00433173295941216	0.003191533799009469	0.0020673408376967036	0.0028423874229189672	0.002240256416617247	0.002070600314195831	0.010318242214894018
27	0.003217830050010955	0.0023578002690552813	0.004222999216609842	0.006177533279481737	0.0018948210333424316	0.0035653918204474303	0.003934975837641246	0.0036594001202582107	0.003671406274097613	0.00203703961354777	0.0022907825855721965	0.0025529530267268527	0.0021089121814871596	0.0023341838704625316	0.009308137891276576
28	0.002581266095324928	0.0018041711213082714	0.003203196568772477	0.005458670063072196	0.0017440076374503298	0.0023748719080077326	0.003457360145623073	0.0020937458476548965	0.003477046756384993	0.001559886943426417	0.002363407508638904	0.0030586527380093544	0.0016632089087255783	0.0027785377497583784	0.0075778448987608915
29	0.0022993089732355073	0.0019554097747586504	0.002117367006438622	0.005101887984440231	0.0021272470975806047	0.003051093443078301	0.0024142697478725045	0.002542413079672283	0.002607787712101763	0.0015551856892988452	0.002175596144047361	0.0035913783461071222	0.002579387833650465	0.00190692098186988	0.00679883058960854
30	0.0019735938036888247	0.0015255205606731668	0.002120250602989291	0.004423800844552012	0.0015213285427490627	0.0020193701995709495	0.00380145660104812	0.0032225248103796515	0.003220498953244354	0.0014515685743631426	0.002440052262659723	0.0024957589978215843	0.0015896628967374084	0.0026838666907295586	0.0063472374513786865
31	0.0023294065271651896	0.001357299521574536	0.0015928672063289051	0.0040896408448303665	0.0022187644925137284	0.003043236761247633	0.0028384640510689093	0.0019279945752641154	0.004152262800177538	0.0017714140815526765	0.0016619768211810282	0.00247036069569056	0.0014672630063233267	0.0025930583656007164	0.007039516738477433
32	0.0019775500273474505	0.0014673925050894356	0.0019443711538153238	0.005125142840082867	0.002126860253504716	0.002292515502489353	0.002728518225380275	0.002812780884846079	0.0037861664350356855	0.0015021639561013016	0.002295549339139706	0.0018098011225678228	0.0012290612771146874	0.0030541768420790315	0.009082693591038367
33	0.002136562593753722	0.0012335722837720233	0.0016727879512288396	0.00391471376517396	0.0021076030425127646	0.002186146405121071	0.002718383211516528	0.002735855411441979	0.003788304650431602	0.001221095310176868	0.0017342185555787493	0.002130024898671756	0.0012743754815048498	0.0019437209672153119	0.005853163713395107
34	0.0012820524566414012	0.0011833794693754895	0.0014648500417383972	0.003139327668663205	0.00203416046105937	0.0016410945818931197	0.002507553236064135	0.0018028406204766406	0.002612561770222577	0.0020136527347676264	0.001736275666313261	0.0016004474803516956	0.0014464880127242354	0.0019682378261696213	0.005746162300282657
35	0.002839828971882267	0.0026041813949412304	0.0022358430797745194	0.0037504891704736813	0.001750420671665417	0.0018844803565206043	0.002375893200421449	0.0016414866867517806	0.0021494623793835124	0.002072428874778433	0.0014535567967560688	0.001474246391505315	0.0013426425928515636	0.001	0.005545843094929641
36	0.0030959287160113756	0.0011144769031896215	0.0023491169082084837	0.0030218908341430985	0.0022229793999500994	0.002022692609006295	0.0021290822886350187	0.001961268637420433	0.0019357772327045148	0.0022281468606481845	0.001448051478540916	0.0023520667285008975	0.0017621984426139262	0.0017046701065616893	0.005478391681214021
37	0.0020198368412210673	0.0010126477805795142	0.0019019639827965202	0.0037096882486393904	0.0019258331513141585	0.0015976976583946792	0.0023345978052140832	0.0021568043216734193	0.0022616912171876517	0.002549502723972997	0.0014445239160323425	0.0023097509666444743	0.0014924714090638201	0.0017092373376383712	0.006495342770174489
38	0.0011129444587974755	0.0010420051656723761	0.0020878835939047865	0.0038734242938868687	0.0016936297360762304	0.0014197241180207815	0.0023400415006362574	0.002745981400112967	0.002073145918639641	0.0019182233894755002	0.0013443998763648633	0.0015343636224357756	0.0016825368852855318	0.0016168818116414376	0.005023045097527756
39	0.00119734213559307	0.0010139085000130566	0.0015358491388894097	0.0038200181296695955	0.001533855743203597	0.0018273885953991125	0.0022835514068499955	0.001236712925944144	0.001765116582103155	0.0015768662085446368	0.001624375649790343	0.0039481492614350435	0.0013939957256380684	0.0013978577853385585	0.005405657990719605
40	0.0014988241245779972	0.0012325596819343283	0.0019385873013790518	0.003937465361238888	0.0014814788361690923	0.0016201235983725872	0.0030254315576598648	0.001986673350620233	0.0017765399031253234	0.0016284565994762869	0.001363030639984102	0.0015145997700956385	0.0014069916116218988	0.0013873266916212944	0.006246235073064649
41	0.001093838897850676	0.001369174946893986	0.001382260067224502	0.0030818326856108997	0.0016208362957969597	0.0022623585484822027	0.0019661839241974293	0.0024085910712688843	0.0017382129492018517	0.0015091486409771738	0.00130056247421662	0.0014473861687786958	0.001294266634766689	0.0014693533345336745	0.006724375783836604
42	0.001479931215814447	0.001327350725158614	0.0016452002146355807	0.002715064375701376	0.0021907016756940387	0.001800571017051415	0.0018623863984774855	0.001829338576320659	0.0015209637727460756	0.0018077005033745753	0.001244851023571036	0.0015917702172965548	0.0011481509535240996	0.0016639882049616264	0.005114755117710154
43	0.0011985278836294027	0.0010337861179998973	0.0015852020425658935	0.002677663417495505	0.001853837205303117	0.0013567775031527753	0.0019678736636813093	0.0016929131854636935	0.0017356872420576487	0.001747758391385432	0.0013253419414100982	0.0012057785642667629	0.0015638050443103192	0.0011330668562084458	0.005526594834295639
44	0.0012805018005896834	0.0011616634750605892	0.0015415312901835136	0.0018572554317170475	0.0019890549518274472	0.0014483915823062313	0.0017632045335978026	0.0019742642639466084	0.0017061192547532956	0.0011926561960553628	0.0012472124685208737	0.001409959566136217	0.0011383922851450126	0.0010516177633883587	0.005099987050213712
45	0.0012406503798938256	0.001	0.0015000898363518418	0.0027247514125941993	0.001997961139398821	0.0013951548432793465	0.0027440281102613386	0.0019054195982006266	0.0014215045933116434	0.0011709912613349167	0.0012192988328258707	0.001694093356139343	0.0014269202082364278	0.0010988222374984711	0.00481199039463144
46	0.0012170652732722824	0.0010261909673431248	0.0012604538102492864	0.002091708203260216	0.0026355077105258582	0.0014097716008570234	0.0014169527084638468	0.0026779917195290433	0.0015151723178757248	0.001295393980457365	0.001296436922361538	0.0012730011698591083	0.0010677631769380343	0.0010015751848958775	0.005728718686538627
47	0.0012073475143311663	0.0016777285496333112	0.0013192186708709298	0.0014766672934984496	0.0026379630535167315	0.0013125124568865946	0.0013189578420228889	0.0020923531857399186	0.0018052665804304908	0.0011939484030522396	0.001443624730937343	0.0010803262141285746	0.0014492147666952562	0.00137060856218223	0.005639076936357736
48	0.0012265444622138807	0.0010818196232656127	0.0014421673450591694	0.0027078092995196927	0.0023447816912064053	0.0015416370516705444	0.0015568155113482053	0.0018795720439754523	0.0012486912963929231	0.0025545335953420685	0.0015126914503752799	0.001183393028113197	0.0011667481262062594	0.0014717492501932798	0.0034112176793046527
49	0.0012452166190734255	0.001122132254916596	0.001324468284682464	0.003128430979190973	0.003532471817532134	0.0016507496477465788	0.0012479108799914715	0.001727535364187952	0.0016019710440488858	0.0011033297230337719	0.001	0.0014422184512149694	0.0013040381384784754	0.0013793060743733465	0.0029735508231792285
50	0.0010686935079245305	0.0010856110019300386	0.0015136377536297868	0.002901976254881962	0.003191350459988136	0.0011318560039652822	0.0015451167241131018	0.0016493375425177732	0.0014590416529406019	0.001466449524514419	0.0017222209484080572	0.0012667139880515686	0.0013584324531880985	0.0010728576814981454	0.003566111384291886
51	0.001	0.0010696327765489907	0.0013584562597237153	0.0021321859707776306	0.0046020308395807565	0.0010644854738094051	0.001813424598123293	0.0015279424905261323	0.0017686239362663377	0.0013222292618651202	0.0012787616416115575	0.0015600191895073562	0.0012932790665592508	0.0010109984518205186	0.0031872195834611863
52	0.001	0.001	0.0014224722820564094	0.0014367368619212226	0.004263253788978367	0.0011701619108537226	0.002855395216070503	0.0017879255286652272	0.001945941451067911	0.001611386072181285	0.0010916434535664403	0.0011110805773305143	0.001622599922276527	0.0010106889791805466	0.0021709426355010887
53	0.001	0.001	0.0011856279492637647	0.002770853521910157	0.004564277296288384	0.0012527899104837063	0.0029392477225124313	0.0014201725395512573	0.0010069639034140001	0.0014829217687410033	0.001048511224553368	0.001419546192088816	0.001020887945663658	0.0012240424065223432	0.003386962020171342
54	0.0012214687894732807	0.001	0.0013910313265714186	0.0019834136178919002	0.003740705161152432	0.0011360143409735403	0.001	0.0014874557498987995	0.0010432671081519566	0.0010499547147649654	0.001	0.0010055680161234603	0.0010805991294838154	0.0010160476033066192	0.0018200420724572978
55	0.00110385717737457	0.0010613172705542292	0.0011560460172702987	0.0014763095899967065	0.0014868411660844056	0.001314555351841626	0.0013663225489418216	0.001646536196851692	0.0013907904158346296	0.001	0.0010600515226990973	0.0015208907080498848	0.0010078762728875578	0.0013260186285481157	0.0018171420472314242
56	0.001013031981593187	0.001035850800881859	0.0011366040312456025	0.0011298481098632523	0.003342524471037854	0.0011367860119350197	0.0020080753414939245	0.0013628589691479624	0.001719054046597013	0.001230814105877383	0.001	0.0014849763623054103	0.0012618967534746388	0.001222932524560455	0.0019715478504361943
57	0.0011949721808764693	0.0011560080045603753	0.0012452160933057383	0.002929428739762696	0.0014765295050899057	0.0011102558219412933	0.0010002120785397	0.0013012379866878237	0.001072464619256481	0.001116457931433663	0.001	0.0016433393518278572	0.001016915046271106	0.0013786502120848167	0.0016875395730265607
58	0.00108206055285913	0.0010076089609777905	0.0012369665325919267	0.001104717858072885	0.0026926225205745336	0.001023694461988363	0.0011303440459782194	0.0013062562066956675	0.001356801378681408	0.0011986504430702568	0.001	0.0010841253135997605	0.0011037804640757418	0.0010498628786254872	0.001659935255694201
59	0.001	0.0010035417441253175	0.001465726053359653	0.0011878514699734549	0.002269504729160257	0.001	0.0012691187335471677	0.0015863463883458739	0.0013415071329436479	0.001153880177022192	0.0011309897358656176	0.0011676522321722022	0.0014460970966585355	0.0010636794131102857	0.0016041758009954221
60	0.0011564827214343967	0.0014304378077877892	0.0011593226643178787	0.0013188233230378161	0.002048351401709483	0.001	0.0012360630924055766	0.0012968514545575053	0.0011359768261009254	0.0011133606039767062	0.001018553181478627	0.0011232363387195122	0.0015663756049813554	0.0010079414050450236	0.001953147737404502
61	0.0011045333377964063	0.0010081111436909408	0.0010068466025773132	0.0011865181157723463	0.003331401591463136	0.0010093651912491746	0.0010978864389998972	0.001	0.0011733205517055225	0.001	0.001	0.0013468537254475992	0.001	0.001	0.0018428157669241585
62	0.001	0.0011430762603709254	0.0014159480508711144	0.001032690276147175	0.002011609184170481	0.0011948227379505662	0.001888973986782315	0.0011966573891176988	0.001423820058916936	0.0013734752247786255	0.0010088202812683156	0.001384545126935683	0.0011643767992701314	0.0012582177102590237	0.0013820063555815786
63	0.001	0.001	0.0015047554117574755	0.0011055030462763242	0.0017939207036248557	0.0011252105937225479	0.00199903541749014	0.0011433243582912008	0.0013046663564822156	0.001010354145252969	0.001	0.0015270100065536572	0.0012206807765576659	0.0014095999091800248	0.0016175818556230439
64	0.0010670687769682634	0.0011416538423610154	0.0011572602753135615	0.001	0.0022129569320996256	0.001	0.0011297152653374023	0.0012473814724587276	0.0013942486321386037	0.00130159051921779	0.0011327644424813771	0.0010889417259859595	0.001276094577541737	0.001	0.0018087825320012706
65	0.001	0.001211370750296846	0.0019434252475504477	0.001051545861921761	0.00218544447670794	0.0011470458322343706	0.0019540166470641378	0.001221349067595368	0.0011289192776847603	0.0013379820469068028	0.001000134384273741	0.001355441880713467	0.001	0.001	0.0012564854312264223
66	0.0010320580196282142	0.0011247769403072596	0.0010340020395394598	0.001	0.0018230155611962493	0.0010672958378220017	0.0016325229495942203	0.0013351495435979328	0.0013110318001023013	0.0014500571915553528	0.0011422132773922556	0.0013969848050527534	0.001	0.001	0.0017344591773776573
67	0.0010161300086762143	0.00103686236417351	0.001384285322576328	0.0010487107674215994	0.0019079520628383253	0.0011625860937258905	0.0013006936450846145	0.0010041673930520061	0.001364209094226018	0.0011271673819515985	0.001	0.0011032233377382217	0.0010402248628650704	0.001	0.001341203218284348
68	0.0010104714903622913	0.001	0.0012950992485288657	0.0010580122294473185	0.0023123863783584895	0.001187950479490486	0.0014246445632006802	0.0011378562178456762	0.0011847459714708112	0.0012587057623950418	0.001	0.0013024280563276	0.001	0.0010024947980923858	0.001303752528016341
69	0.0010518410263716045	0.0010965629674975553	0.0012044169162558258	0.001	0.0024621240523631845	0.0010154814684737062	0.0013914640244810147	0.001	0.0011093533152647349	0.0011981388307253454	0.001	0.0012456888667263487	0.001	0.001	0.0012878191892752142
70	0.0011476060835491377	0.0015644494601229383	0.0010433222567188686	0.0010824947664973222	0.0013436003588708282	0.0012643676467715222	0.0014152928458758681	0.001011601824065599	0.0013113093891474888	0.001243922716175943	0.001	0.001410206511114489	0.001007452286716755	0.001	0.00121036176878282
71	0.0013339393579993805	0.0011028559223235153	0.0012154806788594419	0.001290636272651062	0.0014538850977319658	0.0011299276208602811	0.0013531567673008586	0.001	0.0011377592198099197	0.001110516654979383	0.001124107133336377	0.0011178817752961123	0.001	0.001	0.0011905722801791474
72	0.0010288270220720603	0.001	0.0013205508718714275	0.00112198450380524	0.001331742012026321	0.001	0.0013486133591167565	0.0011961220194699684	0.001276949134151234	0.001	0.001	0.0011852279286960453	0.001	0.0010280483713037906	0.0017935069239495708
73	0.001	0.001	0.0011324824716700376	0.0015151898763358436	0.0010906211519116202	0.0012818513856018626	0.0012374722127837957	0.0011058313562050815	0.001281199752490334	0.001	0.0010768395024330418	0.001	0.001165177890779244	0.0010203376120325061	0.0010977412836833524
74	0.001	0.001	0.0013714821243064762	0.0011509583845037887	0.0011899627787067483	0.001	0.0021019293601789017	0.0010691634688319296	0.0014886264871036066	0.0012235201930347731	0.001	0.0010637012350336009	0.0011234671382605748	0.001	0.0010984480783061085
75	0.0010123422208322744	0.0011001709332113432	0.0014554357944071407	0.001	0.0013894645885094775	0.0011019939093699542	0.001	0.001	0.0011244758290783624	0.001029552149131878	0.0010009934835031105	0.0011544592131236188	0.0012870916312097812	0.0010451327445185332	0.001
76	0.0010083822727530863	0.0010526534073176843	0.0010444804944089192	0.001	0.001137891013802487	0.001	0.001976123061475205	0.0011871858271315745	0.001028341175417761	0.001	0.0010618742989033888	0.0010440015016200234	0.0011201233981123003	0.0011454476115317518	0.001
77	0.0011448243879678052	0.0010502710580640535	0.001017861463557287	0.0010256282079892222	0.0015277958523732956	0.0010735953853805355	0.001	0.0011737458400975914	0.0010042384560938588	0.001	0.001	0.001	0.001	0.0011447467936627589	0.0012162191497500803
78	0.001034844602650589	0.0010182865615000964	0.0010536270654308195	0.0010858472098633817	0.001	0.00118511867323741	0.001098915678166939	0.001544250651631636	0.001	0.001	0.001	0.001	0.001	0.001046883764530846	0.001
79	0.0013139474784721965	0.001161554170311231	0.00111689177496958	0.001	0.0010737608610138592	0.0010863676656035167	0.0016061048384859234	0.0011449394877295288	0.0011150885661481385	0.001097919019778062	0.001049467127479487	0.0011015353530491568	0.0011300584462199052	0.001038069363948742	0.0010215659601573862
80	0.001	0.0010743682425512768	0.0011303043260720248	0.001184589057745847	0.0010535959976710333	0.001000308725413643	0.001201227831001114	0.001	0.0015905587575792393	0.001	0.001015066185330439	0.0011340083581102044	0.0010185304756052988	0.0011255907071354588	0.0010874615369261664
81	0.001	0.001048217383442422	0.0010733016768172002	0.001026629146815131	0.0012733147421902535	0.001	0.0016135066326261108	0.001	0.0017785420212132052	0.0013218209926397413	0.001	0.0012154139643123717	0.001057291230296054	0.0012807815555160122	0.0011702539302528088
82	0.0011034978147517226	0.001054493353721595	0.0012051007573156565	0.0012225052056835052	0.0013020418519294175	0.001002035292096758	0.001248133511543815	0.00118953207071513	0.001038388994696294	0.001	0.001	0.001	0.0011163688073068106	0.001060762876418069	0.0011267821830963796
83	0.0010735309460990605	0.001	0.001	0.0011543250977147667	0.001006626918305303	0.001039512251123929	0.0015135946926474694	0.0010500023784591292	0.0010788032695143353	0.0011233647852745498	0.0011636178989411152	0.0010829026865915607	0.0011342987699451425	0.001097767073539795	0.0010956985824309353
84	0.0010101673839300117	0.0011853125883277654	0.0011889172600959557	0.001	0.0010184585186806207	0.0010181329738947348	0.0010601261255529658	0.0012298924311502128	0.0012460538833778555	0.001	0.001031464359082575	0.0011221928878652812	0.001	0.0010849068030320864	0.0010658118684047817
85	0.001	0.0011713576113956754	0.0011736398126913617	0.00108685624034958	0.001	0.0010376908124646437	0.0011120367397583892	0.0010045475815170899	0.00102711983034005	0.001054007970757416	0.001225336704627813	0.0010507378673550063	0.0012083129247625695	0.0013216706882498378	0.001
86	0.0013188833541092778	0.001131882939371998	0.0010723600258632014	0.0010054575187697897	0.0011913386823093149	0.001	0.0016764373068446597	0.0015375994321878976	0.001	0.0011788701206580353	0.0013491839980808208	0.001053370138808766	0.0012302153433961778	0.0012758098596242068	0.0012956310613024054
87	0.0010585967459647704	0.0010420758763149429	0.001011190181296201	0.0013235226244084617	0.0010321419886901522	0.001010445875965474	0.0015273654720293546	0.0016102082985531522	0.0011905795207006729	0.001	0.0014483183582657108	0.001197192387111421	0.0010952519197926427	0.0012683531682287856	0.0010499619198537974
88	0.001391497093621346	0.0013446490638117355	0.0011194018640220788	0.0011548113830604594	0.0010766227008300897	0.0010162991274421302	0.0011668865464469214	0.0016692069653885288	0.0018935740702106113	0.001184218794553037	0.0011995477569664611	0.0011444419612172863	0.001	0.0013408182937510347	0.0010910585303436852
89	0.0010158171259107898	0.0010325224607655003	0.001	0.001	0.0010121002934673172	0.001	0.0010446544155759661	0.0010203950168981742	0.0012410567891988627	0.0010437576365329426	0.0011934357470150202	0.0010591837111935444	0.0010715022773558074	0.001	0.001015923520475408
90	0.0011572204129876023	0.001168960815321741	0.0012014823363130764	0.001176194378858847	0.001104610278049585	0.001	0.0011330709649705485	0.0011198127808513415	0.0010343754248848965	0.001020269863816092	0.0011503434140484152	0.0011518338226543063	0.0012226573265484177	0.0010441756682856565	0.001
91	0.00144373104036869	0.0010807106539861874	0.001	0.0012560122907641729	0.0010645567282478701	0.0011211479936432157	0.0012116563358758649	0.001	0.001	0.0013563642806485815	0.0010233578476847379	0.001142937119375781	0.0012969801938921372	0.0010255277049610063	0.001
92	0.001208411741101146	0.0010689391835900803	0.001	0.0014228321386272067	0.0012254476255007557	0.001	0.0012366447282761187	0.0013616321158657545	0.0012402191001045894	0.001	0.001137872732505668	0.001095212097620885	0.0010166292111245948	0.0011127624427833488	0.001
93	0.0010374908060703752	0.001084699341464445	0.0010651701078977635	0.0015127022301589682	0.0012717070759496883	0.0010272134058761505	0.001207787206845649	0.0012549611325196114	0.001	0.001318367864369693	0.001	0.0012972090856453694	0.0013422712219520853	0.0012802985447380258	0.0011077711049734518
94	0.0012676019715255615	0.0010407770462489108	0.0010032277475791522	0.0012948647462714647	0.0010536307982698116	0.001	0.0010138282939054896	0.0010924910331036042	0.001134145094970339	0.001	0.0010027563902460734	0.0010878011654757607	0.0010877080232920393	0.0011571033806843305	0.0010072516559593396
95	0.0011380455523114516	0.001032463870194461	0.001	0.001	0.001129449547366262	0.0011066113863303353	0.001206686155148345	0.001	0.0010650448282737868	0.0010755502180995057	0.001030285577200235	0.0010534019878930248	0.0010242387106051082	0.0010096825806586718	0.0010124141679870866
96	0.001	0.0010085096423413686	0.001	0.001053084071059622	0.001	0.0010966762354525207	0.0012882920374913428	0.0011135774014532224	0.0010111361865476234	0.0010578477197011494	0.001	0.0010908978473913495	0.0010162851285084747	0.0011145487911957872	0.001
97	0.0010058611598771998	0.001	0.001	0.0015456070478970575	0.001	0.0012519716442803493	0.001178522981503027	0.0010425233054879802	0.001	0.001319263723210048	0.0011373333268967602	0.0011353487345546656	0.001	0.001	0.001
98	0.001	0.001	0.0010365173846291125	0.0010524229981270518	0.001222383030680554	0.0011078355631410502	0.001058650716809957	0.001068517498394001	0.0010204327113823995	0.001	0.0011733373545264067	0.0011514872398296254	0.0010617901999905614	0.001081086723094149	0.001
99	0.001	0.0010005314886637861	0.00105001007249626	0.0013352646693707798	0.001	0.0013079626792752044	0.0011286535296309822	0.0011445210511076757	0.0010743907044050282	0.001	0.001	0.0014275450968321592	0.0010522371866342512	0.0011352734709356126	0.0012310295917938986
