# Supplementary material for: Improving the performance of mutation-based evolving artificial neural networks with self-adaptive mutations
Source: PLoS One. 2024 Jul 15;19(7):e0307084. doi: 10.1371/journal.pone.0307084 (PMC11249216; doi:10.1371/journal.pone.0307084)
Supplement: S1 File — (ZIP) [file pone.0307084.s002.zip › S1 File/data_HalfCheetah-v4/SANP-MBEANN/link.csv]

Gens	Trial_0	Trial_1	Trial_2	Trial_3	Trial_4	Trial_5	Trial_6	Trial_7	Trial_8	Trial_9	Trial_10	Trial_11	Trial_12	Trial_13	Trial_14
0	102	102	102	102	102	102	102	102	102	102	102	102	102	102	102
1	102	102	102	105	102	102	102	102	102	103	102	102	102	103	103
2	102	102	103	103	102	102	103	102	104	103	102	102	103	102	103
3	102	102	104	103	102	102	103	102	104	102	102	104	103	102	103
4	102	103	103	105	102	106	103	102	104	103	102	102	103	102	103
5	103	104	107	107	107	103	103	103	105	103	102	103	104	103	103
6	103	103	105	107	107	103	103	103	104	103	104	103	104	103	103
7	103	104	108	107	107	107	103	103	107	103	104	103	105	103	104
8	104	104	108	108	107	106	105	105	104	104	104	103	104	103	104
9	104	104	108	108	107	104	103	106	104	105	105	103	105	102	106
10	104	104	108	108	108	106	103	106	107	105	106	103	104	102	106
11	104	105	111	108	108	106	105	106	105	105	105	105	105	103	106
12	104	105	111	111	110	106	107	106	105	104	105	104	105	104	106
13	106	106	111	108	109	108	104	106	109	106	107	104	105	104	105
14	105	106	115	109	109	109	104	108	109	106	108	104	106	104	105
15	106	107	115	109	109	109	105	108	110	104	106	105	105	105	106
16	107	108	115	110	109	108	106	109	110	105	108	105	106	105	107
17	106	108	115	111	109	109	105	108	113	105	106	105	109	106	106
18	108	105	116	110	109	109	104	108	113	107	106	106	108	106	105
19	108	105	116	110	109	109	107	110	109	110	107	106	107	105	107
20	108	106	116	112	114	113	108	110	114	105	110	105	110	108	106
21	108	107	117	113	111	109	108	109	112	105	108	106	109	107	107
22	108	105	118	113	111	109	108	110	111	106	108	108	109	108	107
23	107	105	118	113	111	109	108	109	111	105	108	108	107	107	107
24	108	108	117	113	111	111	108	110	111	105	109	108	109	107	107
25	108	105	120	114	112	113	108	111	110	106	111	108	107	107	107
26	108	106	121	115	114	112	108	109	113	106	109	108	110	107	108
27	108	107	119	113	112	110	108	109	111	106	111	108	109	107	108
28	108	108	119	113	114	114	110	111	113	107	111	108	109	107	108
29	108	108	123	113	114	114	109	110	115	108	111	108	109	108	108
30	108	108	123	115	114	116	110	112	115	108	111	108	109	108	108
31	108	108	122	115	114	110	110	110	114	107	111	108	110	108	108
32	108	108	123	116	114	110	110	110	116	108	112	108	110	108	108
33	108	108	123	116	115	117	112	113	116	108	110	108	111	108	108
34	108	108	122	122	114	114	110	110	113	108	110	108	110	108	108
35	116	108	122	122	114	114	110	111	116	108	110	108	112	108	108
36	112	108	122	123	114	118	111	116	115	108	110	108	110	108	108
37	108	108	122	123	114	114	111	116	115	108	110	108	110	111	108
38	110	108	123	123	115	114	112	115	115	108	110	111	111	111	108
39	110	108	123	123	115	119	113	113	117	108	113	108	110	115	112
40	108	110	123	123	115	116	110	116	116	108	111	108	111	115	108
41	111	108	125	125	115	122	114	115	118	108	117	111	111	116	108
42	108	108	124	124	117	120	114	117	118	108	117	111	113	116	108
43	112	108	125	124	117	119	113	116	119	108	117	112	111	113	108
44	108	111	125	125	117	119	116	118	118	108	118	112	110	113	110
45	113	108	124	125	119	120	116	118	119	108	117	111	111	113	108
46	108	108	125	126	120	118	113	118	119	114	119	115	110	113	112
47	108	108	126	126	120	122	113	120	120	108	118	114	112	120	108
48	108	108	127	125	120	120	117	123	118	108	121	115	112	120	108
49	108	108	127	127	121	119	117	121	119	108	121	115	113	118	108
50	108	110	126	127	122	118	116	124	118	108	122	116	116	113	108
51	108	108	126	126	123	118	115	122	118	108	122	115	114	113	108
52	108	108	127	127	123	118	114	124	118	108	121	117	118	117	108
53	112	108	129	127	123	121	118	123	120	108	126	116	119	120	108
54	108	108	127	127	122	118	118	122	121	108	126	117	119	116	108
55	108	108	127	127	118	121	119	122	123	108	127	115	119	120	108
56	108	108	127	127	122	118	119	123	123	108	128	115	119	118	108
57	108	108	128	127	118	120	121	122	122	110	127	117	119	118	108
58	108	108	129	127	125	118	121	122	122	108	127	118	121	117	108
59	108	108	128	127	125	120	120	123	122	108	131	119	123	116	108
60	108	108	129	127	128	120	119	123	123	111	128	117	123	117	108
61	108	108	130	127	124	118	119	124	125	108	128	121	121	117	108
62	108	108	129	127	125	119	121	123	124	108	127	119	121	120	108
63	108	108	129	127	126	119	122	124	125	108	130	122	122	121	108
64	108	108	129	127	129	118	123	124	123	113	129	118	123	120	108
65	108	108	128	128	129	119	119	124	123	108	129	122	123	120	108
66	110	108	129	128	129	119	119	125	125	108	129	122	123	120	108
67	108	108	131	127	129	119	124	123	123	108	130	118	122	120	108
68	108	108	131	129	131	120	119	123	123	108	129	122	122	120	108
69	108	108	131	127	131	119	119	126	124	108	130	118	122	120	111
70	108	108	131	131	134	120	120	123	127	108	132	123	123	121	112
71	108	108	133	128	134	119	121	124	131	108	134	118	127	124	111
72	108	108	132	130	136	121	120	124	126	108	132	118	128	120	108
73	108	108	133	128	135	121	120	124	123	108	135	119	128	120	111
74	108	108	133	130	136	121	120	126	124	108	133	119	128	121	111
75	108	108	133	131	136	122	120	126	124	108	136	120	129	120	111
76	108	108	131	131	137	122	121	123	125	108	137	118	128	121	111
77	108	108	131	132	139	121	124	126	126	108	137	119	129	121	111
78	108	108	137	132	137	121	124	126	124	108	139	118	129	120	113
79	108	108	133	130	138	122	120	123	125	108	140	119	130	121	113
80	108	108	134	131	140	124	120	126	124	108	140	120	129	121	111
81	108	110	134	131	140	125	121	126	125	108	135	121	129	121	111
82	108	108	134	131	141	124	124	124	127	108	140	120	129	120	112
83	108	108	134	131	140	124	120	129	126	110	139	120	129	123	111
84	108	108	131	134	140	124	120	125	126	108	138	120	133	120	112
85	108	108	132	131	140	126	120	123	126	114	142	120	129	122	114
86	108	108	134	133	140	126	120	125	126	108	141	121	130	122	113
87	108	108	134	133	141	127	120	125	126	108	141	121	130	122	114
88	108	108	136	132	142	127	122	124	129	108	145	122	133	122	114
89	108	108	136	135	143	127	120	126	131	108	143	123	136	121	114
90	108	108	136	133	143	128	125	127	128	108	148	122	130	123	111
91	108	108	136	134	142	128	122	126	127	116	144	123	136	120	112
92	108	108	139	134	142	128	125	124	127	108	142	124	134	120	118
93	108	108	137	134	142	126	127	128	128	111	145	123	137	124	114
94	108	108	139	136	141	128	125	126	131	108	147	124	135	123	112
95	108	108	139	135	144	129	126	134	134	114	145	125	133	123	114
96	108	108	141	138	144	127	127	134	133	114	144	124	136	124	114
97	108	108	134	139	145	127	127	135	133	111	145	125	136	125	115
98	108	108	139	135	144	129	127	126	134	116	149	124	136	124	114
99	108	108	140	135	145	127	126	134	130	116	150	126	136	123	114
