# Supplementary material for: Improving the performance of mutation-based evolving artificial neural networks with self-adaptive mutations
Source: PLoS One. 2024 Jul 15;19(7):e0307084. doi: 10.1371/journal.pone.0307084 (PMC11249216; doi:10.1371/journal.pone.0307084)
Supplement: S1 File — (ZIP) [file pone.0307084.s002.zip › S1 File/data_HalfCheetah-v4/MBEANN/fitness.csv]

Gens	Trial_0	Trial_1	Trial_2	Trial_3	Trial_4	Trial_5	Trial_6	Trial_7	Trial_8	Trial_9	Trial_10	Trial_11	Trial_12	Trial_13	Trial_14
0	229.86152977403978	239.13974929405654	229.23944822230132	228.5348266805603	235.18702522417547	227.8990670841161	231.3391721544039	233.8399152912383	231.32665022885607	229.49004140302313	238.1330610563487	221.8037470560737	231.04541139529601	227.6768839552798	232.32533505606875
1	819.613146079492	927.9651255662047	851.1613431649594	844.5167401526558	2239.2466929558836	1475.318895370954	869.4466036710176	810.9972561767113	782.551917994523	1335.490441736562	1059.286940259873	780.96579216976	954.5923396779925	834.3223862272398	737.5287051929184
2	907.8124876846549	1220.1533974946428	1241.3075303731423	1202.755508630056	1389.9885277976728	1981.9401119575589	1386.8351174153595	2019.4743723839654	1585.2890885408237	2332.6350392178206	2171.2846065172903	1191.8374246337794	1927.5757021267068	1662.4040000598063	802.9884080941551
3	2009.5955944854632	1232.4073446950429	1558.111607936972	1632.9685406690983	2281.5337835107316	1985.7534927112881	2647.794352696975	2155.814145486403	1520.5419316705998	2426.6390039020384	2229.5147609252176	1566.6702067086942	2879.3638699493554	1873.480298744879	1374.1654944655374
4	3448.7800888961856	1305.2076647972926	1451.7889226605148	1487.8199793171134	1966.5812195283681	2205.237024554212	2152.750971417168	2839.5625795036	1771.6369524591419	2385.1935237984853	2284.0262652418833	2081.5341314317243	3122.016959446836	2157.6010064728866	1278.443598125774
5	3155.026540004235	1296.439749738212	1877.8954343246323	1644.229058680231	2047.315592143417	2572.2281363972384	2731.7546263910695	3727.850377430975	1863.2996199682789	2464.7475247714624	3349.4387209759607	2220.4183411494478	3644.2117514081488	2235.02557167831	1685.0890905336319
6	4148.462820632657	1963.4066867718125	2809.726510575587	3539.215941795449	2050.184075005621	2320.2781597462513	2698.7678392214875	3784.698847165734	2315.059774853337	3009.726196316526	3512.011415087647	2935.6393034753023	4254.45125667364	2382.539495953223	1936.235775374215
7	3799.2724732533443	3025.0623223570356	2776.2548091364297	2676.167029655674	3141.658120160007	2386.836023716826	2621.4870262352097	4448.9280741082575	2743.742356759333	3540.030641809195	3997.080535208434	3331.9964271816634	3898.8816276594707	2457.0482945826398	2183.7028740618753
8	4552.325647116455	2445.422759570436	2971.2430269041233	3858.608915422565	2813.0894490325472	2664.999321161569	2633.3004872413335	4023.057512179455	3661.877565944619	3539.425553504965	3054.379042824543	3665.8017833541926	4289.735400196944	2705.2036278205064	2317.115908177516
9	4168.222818393102	2861.4678783518243	3425.802361791064	3419.6932360103283	3246.2854701580486	2867.201504857269	3055.505251058129	4243.277597202302	2981.414850504604	3705.059602136363	3698.360861984629	4327.139858085172	4057.913408772049	3164.3663393543484	2290.6902092799864
10	4336.982211826013	2307.570694290345	3105.267786544257	4028.4709050496585	3638.46229968171	2627.5738922001374	2907.6396966032585	4232.928778251711	3013.31730935174	3765.5331237557466	4485.939098587512	4486.846049898768	4396.998779483802	3423.9854382448184	2507.345653087217
11	4533.961050711087	2542.7318489715917	3519.8248945882037	4155.323372453783	3599.6481568349627	3448.6691307207566	2634.46780606933	3978.68477779995	3138.466224398752	3878.3884114019806	4080.8229740198803	4281.697164273316	4085.3482560422513	3454.4477606645537	2739.5277231798864
12	4642.29891223643	2714.080806349451	4111.151570265735	3891.650918775332	4255.50403687222	3048.2922770547716	2925.9090810372904	4475.4289625361025	2995.885922030957	4115.9580749636625	4598.974018135729	4233.679030709293	4615.7225100720025	3635.3939950235867	2671.540331080405
13	4393.484698919647	3068.5484417981575	3282.7533507262065	4779.882877194927	3965.8432399889575	3092.912539532295	2997.246018398542	3964.321372579586	2712.2693969565676	4221.800639441838	4159.559306539292	4337.872819112216	4465.371446738472	3770.1849725727257	2916.940697398102
14	4191.016529340941	3361.6234375546237	3890.411456502388	4667.300428878696	4499.268348897163	3134.7131591370844	3139.538867043555	4162.94048599795	2996.230733543737	4173.431230610679	4203.221366284265	4572.189497744881	4519.670131572333	4192.482853389357	2913.833748472657
15	4485.338636363627	3482.395563664559	4092.381865520322	4325.302551181811	4470.533586270103	3409.0428783314783	3415.100862460448	4525.501623186352	2817.3931565782473	4516.6378429891765	4042.721727088589	4514.229785548118	4557.6484575946115	4233.004566872867	2890.083060383346
16	4351.351857111404	3145.4622956594912	4037.6663650634327	4605.788081058291	4456.921508209345	3415.3048963806855	3804.419577013523	4242.347825537019	3133.3021358396613	4168.270350310019	4202.272258630743	4509.797111227107	4384.5127846421055	4492.239793172295	3256.4860845498215
17	4741.579816636095	3093.856835768401	4167.480197943326	4251.927108056139	4575.3510077937135	4076.5021316489483	3493.340006722376	4245.229855979727	2972.403333056277	4463.0844710377	3930.2420411873245	4479.151391012774	4411.244276550941	4174.9181769248535	3251.2061849033093
18	4464.005320680379	3249.5634845950995	4008.727652407515	4644.497484106289	4617.766946951497	4015.138710038883	3345.593714029913	4464.535650867337	2980.2445693008185	4517.322888174917	4232.405181989234	4533.643775995018	4425.947102076328	4465.960411161146	3274.4858005924834
19	4374.044193714656	3190.210502139393	4173.649509216165	4542.932581431389	4463.242936234175	3578.318000971393	3685.475830702521	4337.590233290895	3048.5780272989605	4661.308550373965	4394.30168002685	4588.282179803383	4516.193488946452	4327.887282834693	3351.895598552043
20	4407.454004311868	3787.4620914347543	4431.173344286531	4369.817099548105	4604.04684170632	3978.540961935206	3338.1312851093035	4475.361193624523	3336.4120173353667	4585.867960071232	4389.168158386661	4449.625908175747	4776.773327448839	4459.114315611406	3314.2321365538523
21	4513.913012546718	3862.482560494725	4263.642368565681	4687.081523283097	4615.754255985309	4182.448456364151	4061.808997013448	4882.870820886597	3344.7734318902526	4621.425000713756	4328.652206218363	4570.831992198249	4608.323371325382	4350.387794243541	3418.148214235752
22	4479.971823671548	4295.1893845910035	4248.355457073306	4586.871763119004	4420.709441816525	4263.647396213571	3846.385078378907	4683.10204851815	3272.9099533307603	4467.513714470676	4552.090073841184	4659.716425836395	4697.402682671869	4699.255984353202	3335.9649173737257
23	4615.99536457237	4273.197174605132	4392.8114770096545	4895.169639517281	4480.865263772649	4039.1826957087824	4295.725624872763	4960.424842398755	3480.7261572464063	4612.87087600815	4589.019617028345	4598.794914597562	4805.252964640567	4475.597912234225	3506.433308380166
24	4450.685944406607	4482.079812911197	4380.645062147579	4348.075186869388	4457.373202340535	4341.536732617149	4279.1636215684575	4908.918286782131	3789.664058997169	4432.452453216044	4686.115585511835	4644.276935120047	4521.113166488361	4799.545928818533	3499.357300647817
25	4518.895765988698	4419.661154536262	4487.080980610443	4715.899009275638	4569.186616240765	4045.149680499015	4689.056089127357	4893.779994259138	3899.390721541088	4622.980251156677	4770.147075214652	4655.872012750692	4860.057217796565	4329.8387495563375	3488.066868602335
26	4436.88860368364	4555.1897608376485	4603.374160110159	4805.175556649612	4585.010487114069	4154.290352862002	4442.766762657077	5002.120585342244	4217.118515207362	4727.86759717492	4519.599522045938	4555.646093245374	4937.689943368262	4661.876525789943	3555.7054255750672
27	4675.011605633767	4606.634773579176	4525.526080698483	4590.1704691193545	4511.061804984587	4322.196289266089	4515.69616745395	4900.105620457525	4296.848820438219	4604.462085564047	4695.533214517997	4555.360115287672	5029.56697640321	4671.976376895327	3523.1570537497073
28	4688.3306484103805	4383.939412285825	4544.176065969317	4564.747485067772	4770.327904257748	4361.585379004724	4740.817386520574	4840.6395744362135	4507.57719336921	4625.867032253169	4372.318989156648	4750.786863624896	4816.521454415745	4544.029169770434	3547.582266138883
29	4648.374074011306	4532.11755435547	4605.477441655087	4597.437847987162	4637.857680913279	4661.846903454118	4714.535441214044	5054.75457542542	4402.500825895487	4677.4427162606535	4580.849383332302	4697.801480300104	4822.964893557315	4252.297768646376	3564.635176797608
30	4740.68532947156	4547.63623131977	4695.76459395639	4536.512432085266	4694.807720193535	4615.156932007857	4745.576940696531	5072.142489404137	4595.23175260743	4744.878295360268	4788.074312505831	4803.764888131148	4935.376403687886	4664.03067624256	3583.2332102608284
31	4711.743198261515	4531.140632652982	4598.313223469707	4440.0053648083	4704.953486826592	4629.840886597284	4730.846973605185	5136.185649071954	4613.326259605464	4570.850083522012	4503.246753002117	4727.1901471129495	4866.40908084114	4746.957613598072	3524.7601623292876
32	4808.778094265915	4461.065268137601	4554.389901527811	4601.439557081337	4808.445700275494	4749.535015703459	4900.526743919898	5137.548724038443	4552.454885007708	4744.72526397863	4608.682819781154	4620.5600174466945	4799.072884876054	4614.63071977728	3617.028831792509
33	4793.340555793056	4511.337379534312	4704.1585697937235	4612.13131075686	4868.178839762135	4680.578457329065	5008.993423180543	4963.405746649068	4904.534169371274	4544.262742317527	4589.829953064045	4662.594432056589	4718.063222703828	4498.13158517983	3608.605712154353
34	4760.991705097252	4610.082325678076	4656.259878765916	4503.213001119736	4748.252295726343	4749.182619955488	4962.784034530647	5040.98669180235	4609.212138582162	4605.012545893426	4618.581672712697	4588.836922373298	4767.006111248267	4585.759336646828	3601.5558172419705
35	4718.84520764126	4447.872650800947	4664.258780443564	4448.97970967132	4881.662645158809	4701.391440274679	4865.635319045832	5101.581376927895	4671.429066922117	4609.18064387679	4572.656147279425	4657.713043359718	4741.676911509826	4538.225847612619	3641.1393307829458
36	4847.346037293073	4545.831465279685	4617.529415991121	4432.775783014648	4850.999564375628	4757.111470614463	5018.763522589241	5029.7929124129	4765.682561279269	4558.470599927765	4783.117479934139	4589.860759795597	4876.956812426912	4506.824744929731	3659.269544488353
37	4930.265923444702	4619.90165189151	4616.289324186569	4492.563032220815	4857.08270468527	4753.153818195439	4998.232750556812	5208.761656642284	4743.828471018484	4603.769597720874	4473.332094110765	4664.1023234348995	4828.502054939207	4716.462412001754	3604.2757583083826
38	4807.63721353456	4442.211449030261	4704.770536382659	4525.722658889351	4833.9545034629855	4794.200114185555	4927.006961532023	4976.11611934652	4817.450330665299	4609.131522761273	4483.01234420509	4600.485288855261	4789.141539144652	4607.339999248294	3571.7603342233315
39	4783.2080652795885	4491.4675366988895	4651.378199401431	4413.139102068014	4856.516922323049	4786.944764588045	5027.638804929353	4949.7101550585385	4808.496394383656	4706.844453438828	4399.728649354913	4788.796046438464	4901.057637796046	4698.988393511229	3574.917400382095
40	4964.587199056735	4485.614729376877	4739.706654394827	4507.7382741423835	4823.745695043695	4718.314886060327	4811.102502078802	5076.8856274338905	4914.622932630636	4522.638825555144	4767.067432107715	4691.209246887202	4898.980248479387	4648.956568583074	3573.490485246222
41	5033.5031716680605	4459.617309769918	4650.220002556408	4416.241477317037	4880.0676919934685	4726.586953194223	4987.43747821838	5046.614895805629	4847.165670728663	4683.102340106567	4724.32051852367	4742.8960598565545	4806.717053543366	4498.166201666563	3609.876861835165
42	4802.130069545971	4608.5829623945265	4763.16218587482	4485.634156875733	4880.245771502129	4809.336561322996	4947.569845156518	5189.089858744134	5051.58649880581	4649.898333535905	4627.17527360662	4743.0915929968505	4907.301063799473	4624.40271879474	3645.9680803314777
43	4834.722055610675	4636.16877987208	4823.503160107749	4497.493368387038	4809.217891952022	4695.146821897972	4858.188631487149	5238.294198812449	4738.315540596373	4610.501293006952	4689.697350515384	4691.532393765025	4850.847776303209	4559.62013301518	3687.136103045965
44	4819.822422735463	4489.835746556218	4721.824885241923	4464.229669726695	4800.682531405061	4691.416790673735	4835.456012884288	5255.828918878376	4915.581048070368	4730.013088608837	4689.258382019764	4671.597794141515	4928.124810336722	4485.811781472946	3607.752231334136
45	4800.454917826894	4675.276091526018	4690.15528836856	4437.945131595666	4783.650857875796	4949.98388044994	4762.252241915914	5188.8698809167845	4956.558854270611	4738.927292543372	4745.830247578786	4761.654253391237	4957.650956850822	4562.822306889837	3644.7736414018254
46	4876.064696496095	4505.263404453388	4742.119073551287	4523.976290048318	4827.174367398256	4921.595265785498	4879.528323543435	5299.335917099057	4944.395773703558	4639.250187978133	4666.151217128773	4582.538271203578	4908.829025826888	4545.835349677836	3620.2327869907526
47	4910.937628949926	4642.27885164039	4808.901217399807	4428.717617742086	4859.882435383089	4950.866769348014	4853.762911253141	5242.924135578733	4942.023350419456	4686.770138353747	4757.938470391942	4811.790084862395	4935.269194525074	4453.87958995974	3621.016866417267
48	4823.496049266262	4696.628391665339	4787.55754363554	4489.094525839851	4952.80003720214	4769.220934802973	4923.915421191443	5240.223557830489	5033.230961274834	4582.922543873241	4668.7232076148675	4728.005313738311	4935.317129313656	4464.342752451244	3622.1421020841744
49	4894.6665634280635	4683.610790201087	4756.625479206342	4453.212016588849	4856.369667670416	4781.998287274439	4898.971627294402	5352.3226828100205	4838.172391344212	4707.315085715984	4724.225817641861	4665.179517143186	4926.173321395936	4552.393166796705	3608.972515930707
50	4758.743822946077	4651.092885093731	4815.702342927732	4422.783723928803	4839.055089386528	4894.07740853404	4748.650824198126	5163.0810740288825	4882.784960135726	4685.729635544743	4779.46484002551	4777.818821982235	4804.012835352694	4564.949087135171	3640.951244531315
51	4906.15271493262	4662.4311531885	4858.022593867489	4583.603519990971	4777.527450788723	4885.466601698079	4852.88087585738	5352.67285453712	4917.68656994197	4753.498033853992	4821.6294085540685	4705.600508967544	4751.256353570482	4489.390394461923	3677.585495527991
52	4914.362773760042	4621.536662417276	4773.640403772433	4556.415736907926	4825.080981105668	4851.185797472911	4906.825549255768	5352.275563398428	4910.177563861904	4605.043973611361	4859.871621947006	4762.881989013589	5027.8869432085885	4515.86481849331	3655.2470897752182
53	4891.1346685708995	4738.473750444241	4862.977909117834	4588.4095845108	4935.906177807981	4832.374476469676	4895.613756152212	5465.926956315906	4842.4353699866515	4650.995561510158	4724.624067634099	4696.549146056371	4876.680248856844	4725.509738246121	3650.3474335328733
54	4993.317986900122	4615.130784341538	4776.034575976423	4643.407064081727	4971.02292771421	4776.879331173213	4939.933045708881	5259.805556552495	4950.95177338349	4697.785223062853	4837.438398789199	4707.853246386433	4948.81720586884	4511.064635087637	3606.760082231077
55	4876.270473186997	4555.9080117772855	4773.661332933743	4501.290286432525	4882.752624591496	4892.2991543579565	4853.570892222839	5333.842843637007	4938.136425044463	4629.353990397764	4681.117382687765	4725.76783065173	4912.316449924997	4512.20873512757	3676.866119176829
56	4901.367321990171	4508.303250217536	4776.708676692417	4550.077714407358	4856.660897198221	4869.877330245175	4845.565701492575	5365.764247280113	4864.1587867953485	4546.609124790422	4702.957419899958	4814.9354399066415	4871.399132802772	4491.117485953813	3681.383828165789
57	4855.152223383402	4671.244583710124	4721.896094802584	4674.321554478532	4918.462133557555	4781.6192280654395	4804.290036716404	5358.388048860761	4934.741106429365	4636.4732652180155	4764.79459042553	4820.138996536129	4915.1716123029055	4516.245906729344	3630.392734079499
58	4907.776420755369	4690.982604111351	4805.09501162953	4653.538630589929	4799.780515898675	4963.962849754044	4969.0179893488275	5476.70787794785	4934.890966017389	4750.233537126425	4744.975804044419	4810.705181870509	5062.810021143645	4534.823362430323	3616.183811006074
59	4864.295920767448	4670.282363104688	4916.5334107431745	4914.599947154906	4983.301821717411	4771.192014428664	4832.286794693796	5380.223477872197	4777.04138100876	4618.868258155438	4786.202484767544	4766.339854678682	4912.3281719901315	4700.397323950056	3619.462653198946
60	4863.046079735395	4713.102522483466	4845.509401548314	4909.063274670862	4874.913666153827	4966.979736593611	4782.565620425228	5463.402590408107	4959.781621462664	4838.082649226907	4690.655967671104	4777.31872812908	4774.816305918261	4647.582814884976	3663.1675783087894
61	4782.471430423884	4690.149539956257	4863.781424140672	4801.1199873702235	4847.013912420696	4943.758588457135	4857.3355240764495	5253.224976615995	4956.980964152417	4719.2305395880885	4873.660705048717	4847.41965689257	4864.697809335862	4572.823241645621	3604.390211423775
62	4839.704726862222	4682.902070370101	4833.507563039271	4941.288397997881	4881.736334259415	4819.236341344841	4871.905039261652	5247.2538718055575	5002.655797476808	4707.520022604197	4783.342847584416	4830.6579555783	4912.6134009938405	4533.6118964928355	3600.8813238909797
63	4967.778777086913	4662.196888143254	4814.974982091461	4934.280128752282	4835.024927229793	5009.473574165735	4907.108126938463	5294.300762043704	4901.354156265047	4647.364859354027	4617.3849984400495	4906.579930649571	5021.588897155524	4611.291709937534	3614.56942608824
64	4887.137224998932	4679.2366381553675	4861.1839224348305	5183.3240639667065	4893.471007287315	4948.002713999687	4801.712975346878	5304.012734665876	4905.091456470512	4710.267942538568	4688.088151009247	4802.349279132617	4941.150751824675	4601.775085097361	3686.070168919774
65	4842.015109677653	4721.4151443457795	4846.793375024266	5082.498914376165	4833.604963807515	4923.900469094304	4991.518699413236	5315.085876227582	4989.937472781418	4675.260135339409	4589.342902463816	4841.009749570077	4845.52842433445	4543.71067959846	3639.5168350535537
66	4909.094597273782	4720.517611120784	4787.791132045168	5114.8762235442655	4892.919595594122	4993.212233201136	5175.673751338689	5256.853203184733	4816.850106541292	4798.245535172446	4820.978403128242	4765.775459556788	4820.8656831523795	4560.104677882243	3638.3724160122697
67	4839.56959372877	4742.469019168181	4910.15654602772	5169.226974180548	4860.548996787282	4943.60369987102	4851.592146176329	5309.235499709237	4892.516066578324	4791.8584782697335	4833.347896258015	4796.736602280635	5056.599288920132	4582.3122389587725	3640.5927962993915
68	4879.214068316431	4711.2986627718265	4908.918203621366	5139.005665449011	4948.296065200077	4857.095294207797	5010.818921604147	5348.622330406922	5074.931257188412	4756.327593465409	4811.132244351317	4866.526247420722	4909.065753251525	4612.1495404138395	3652.736659823136
69	4908.95281200877	4709.645329096166	4749.2087860591255	5198.681715607388	4954.971634706549	4902.692542344905	4885.904027093016	5385.120893183991	5006.509289557741	4718.276251730637	4704.112754777106	4805.663384409192	5156.423483716199	4605.182397839727	3647.664399777286
70	4936.432777650895	4786.71524604945	4789.197594857927	5088.121707802828	4919.410365059977	4938.096055717341	5197.8288215006905	5382.925543815327	4973.348670636369	4712.476775997775	4736.456324337266	4770.112734474119	4872.44115375268	4682.846121517191	3678.037657618493
71	4844.114034485841	4694.7565881200135	4884.321793809682	4985.951550362836	4936.993523108321	4864.0302283284345	4906.779529900543	5464.579541633715	4860.810091987406	4679.939593182536	4818.619130383115	4958.70333588818	5116.1126715719265	4557.8298074595505	3664.243441598846
72	5004.76958498361	4675.576830414515	4783.26954326732	5003.099824040232	4974.696525439151	4866.980492987873	4965.916901682309	5396.783530834595	4932.74399308832	4809.024301421603	4769.892806014303	4967.037179716234	5155.974309344686	4706.744129821022	3694.610617515582
73	4862.186700251769	4816.639360185805	4921.582955242361	5079.866129318115	4923.184635593594	4826.597573972033	4951.7551486383045	5372.5895625956355	4936.891420770233	4705.774317851985	4623.810165021553	4930.378952035697	5181.781343749599	4560.671111721766	3659.9773193254696
74	4863.618088625759	4719.645968230461	4869.416010190954	5099.94028410397	4968.737869064034	4852.7361520995755	4939.239493824475	5445.290773035215	5002.7818272160885	4775.09414590563	4748.22744286243	4829.697746481666	5053.054721211271	4595.263974702069	3650.317780502884
75	4903.728772926414	4684.146623958194	4904.596587611585	5048.7130059360115	4927.8226287628095	4836.9337561934	4965.857794806969	5369.7379094462785	4976.4257775546685	4795.653780006272	4987.759258985327	4841.256969934966	5129.14034838907	4479.133091161438	3682.6363586005464
76	4880.045002495102	4737.916211629649	4884.679342328383	5184.343766704041	4917.004284855229	4928.741999482109	4984.289516785079	5376.200279092646	4804.04419589331	4720.039682551988	4684.697828446349	4880.191084955014	5015.3180909762295	4539.578877849843	3688.8184547538385
77	4843.6381279330535	4689.7359055696625	4898.528797153713	4976.207872950945	4885.942015993473	4926.079253746168	5034.753682354518	5459.04313413658	5040.137828616327	4797.683855414978	4776.265418349298	4942.878792811955	5043.803346083466	4536.543029466448	3650.659059053699
78	4868.099620182043	4668.62134672761	4784.690485830733	5022.263756873112	4980.864933153488	4892.6017586422995	5027.7749284111915	5363.222492572304	4886.82431101867	4603.377540362068	4654.654696892873	4977.8218278067	4934.519927218979	4684.161170866735	3670.511036175987
79	5013.25336488552	4714.747646305291	4842.757531766588	5006.908535587171	4917.46615024859	4876.126076342033	4953.288151880452	5457.983826633901	4896.051002118493	4720.365449943889	4757.009403154306	4980.131760927361	5218.183725486713	4695.98214618064	3686.186508475961
80	4930.347513179239	4698.312729955045	4860.750733117584	5004.684238270603	4876.629416469758	4961.81936895973	4994.950667298378	5441.412482126394	4942.612359395795	4716.25103179668	4671.8382855878535	4929.508432081669	4989.025601308655	4635.62150894746	3671.2612754341226
81	4968.713951364643	4796.258835553312	4850.562153630197	5059.308736155646	4927.551525249825	4901.734453572956	4947.891844108138	5475.207326188192	4987.7392064034875	4766.172895193974	4667.558650376554	4934.277838642172	4994.367185450702	4599.058264143576	3693.8940927401623
82	4918.409155900803	4711.348475828131	4822.094808867613	5158.666041143124	4939.55709063567	4990.787663648896	5080.046986600647	5486.650853804637	4813.881412817881	4873.568753878247	4793.257619601945	4882.030363237791	5009.236891823525	4665.030693378362	3662.609978262902
83	4855.440601573601	4751.009727332876	4828.528248556265	4897.907615127558	4951.117537591412	4913.060640139416	4910.650846780259	5432.1083104091595	4872.251972341304	4805.8303311260115	4774.546394275752	4823.710223277691	5039.178395598789	4614.144645234793	3684.919094217964
84	4975.795569696509	4809.277730946848	4827.461232908385	4875.609117273735	4998.335147511015	4836.463060079625	4936.195071270244	5462.459222631382	4846.758574342586	4755.778248778299	4869.907031976699	5001.554655112431	5026.687999314375	4579.461993902887	3682.902211857962
85	5043.579197547249	4760.2903997662725	4852.859986372309	4946.871536808149	4932.823200532047	4851.524251493428	5064.868651641795	5443.901470037102	5018.257100340052	4744.045126153906	4698.97061604425	4867.720712443641	5094.7024445043835	4717.554383288752	3671.530407744189
86	4907.763501865394	4739.681772545786	4921.080694530627	5085.080133544388	5064.767468102049	4953.903066341306	4933.345005029822	5367.994823680225	4949.48600626113	4738.401140451435	4888.543673013938	4916.89417638114	5052.213057399074	4633.268131052336	3663.7315445713125
87	5060.045519955362	4767.33559478429	4845.916179504579	5190.583415615189	5013.157303644579	4965.368931166434	4970.932203829305	5381.356505758085	4868.025187692981	4765.772604484649	4730.867930746334	4858.041241227069	5117.503220547995	4548.8712023008475	3652.1141115184078
88	4947.268619350924	4683.2989243598995	4921.082235090171	5076.82314879944	4952.1062118825375	4931.242999814237	4938.307587732574	5514.209194396017	4848.149996512417	4852.932751392817	4686.148350476339	4886.727996759683	5027.674486381023	4711.040644880051	3674.118521530431
89	5059.780040914649	4765.584185783254	4936.226792238501	5234.719670647458	4935.470428005969	4974.42684340967	4888.208105788914	5462.875019965454	4868.191770548948	4782.890601035413	4681.160720650753	4951.173051101091	5039.802086683084	4719.939289868528	3673.233554721366
90	4981.074590529259	4699.94810272987	4860.4179861183775	5135.187301457444	4905.604038080857	4944.2537205113185	4861.844479264105	5534.031958192076	5113.432793750657	4720.378632846347	4889.167774677091	4818.765589201404	5079.845244422406	4460.880119821676	3629.650399444957
91	4990.88915771928	4722.837660575714	4791.005322369224	5059.666782173791	4913.5651603151755	4926.093802672811	4844.76801513609	5507.061345066183	5074.362253125395	4723.451342015799	5376.005659836107	4838.755359642517	5070.269381795291	4538.923041114715	3641.096524247637
92	4964.851179207573	4793.928623134378	4893.5331532323935	5089.305189763863	5025.528092617993	4917.829190517216	5002.67652956951	5459.342772757254	4950.559642328163	4768.529683099039	5074.657360365085	4830.413921568452	5041.616166976643	4623.857937692545	3652.6045442645786
93	4981.401598725765	4732.848916967447	4887.358566674723	5093.76164726665	4914.641925328986	4936.13907035692	4977.290441205009	5368.317759579743	5006.046268842112	4678.672458299131	4760.76862088729	4947.387335302249	5108.622645994859	4658.956304368216	3736.507637868277
94	5008.423449363919	4751.944385531744	4823.47604726673	5111.754307024846	4843.0157490399415	4908.993525193419	4970.368132532216	5505.866339545823	4958.706198886618	4732.9583601611785	5006.817526206313	4860.315009439215	5161.697829777205	4711.943813040729	3727.8369997086756
95	4977.744533736406	4629.857675023396	4753.503997464862	5110.977256554247	4912.161956461099	4928.474158737091	4842.012829923984	5497.734863296883	4993.907138085447	4745.335200336246	4917.011595397271	4893.402290431085	5048.224422930463	4785.447125880048	3686.8389893110348
96	5128.344370485844	4834.8320909659	4830.755043734893	5098.358267930153	4940.1709576622125	4884.815902888174	4957.478179432877	5441.155571587316	4900.3871214539195	4645.444815976581	4808.937533914516	4818.797868936984	5137.256746146182	4568.5331695000095	3703.929797349771
97	4964.99391971145	4714.9162120202855	4799.372806772022	5034.379034555459	4969.530912636319	4956.413149494577	4881.323904547995	5489.084293559074	4955.682515129155	4743.616576894444	4800.267951540596	4870.196430506186	5086.966805672444	4693.478619146803	3680.2143911334647
98	5034.793637942422	4714.930564469931	4872.535176955623	5161.681702018673	4950.724029728638	4978.112229039662	5002.871735571798	5497.518998722903	4791.589395214781	4753.024177192197	4652.48044950783	4851.777995662917	5142.013094062616	4617.563811589815	3711.742319143082
99	4992.606932281134	4712.919906251489	4843.519582736349	5097.829623717738	4911.218004183219	4875.260426841231	4944.241482307622	5459.336890492451	4879.716170914926	4730.763036660799	4862.785229041812	4842.283775754403	5192.746449040832	4590.063138110151	3668.3369133223327
