# Supplementary material for: Improving the performance of mutation-based evolving artificial neural networks with self-adaptive mutations
Source: PLoS One. 2024 Jul 15;19(7):e0307084. doi: 10.1371/journal.pone.0307084 (PMC11249216; doi:10.1371/journal.pone.0307084)
Supplement: S1 File — (ZIP) [file pone.0307084.s002.zip › S1 File/data_HalfCheetah-v4/MBEANN/node.csv]

Gens	Trial_0	Trial_1	Trial_2	Trial_3	Trial_4	Trial_5	Trial_6	Trial_7	Trial_8	Trial_9	Trial_10	Trial_11	Trial_12	Trial_13	Trial_14
0	23	23	23	23	23	23	23	23	23	23	23	23	23	23	23
1	23	23	23	23	23	23	23	23	23	23	23	23	23	23	23
2	23	23	23	23	23	23	23	23	23	23	23	23	23	23	23
3	24	23	23	23	23	23	23	23	23	23	23	23	23	23	23
4	23	23	23	23	23	23	23	23	23	23	23	23	23	23	23
5	23	23	23	23	23	23	23	23	23	23	23	23	23	23	23
6	23	23	24	23	23	23	23	23	24	23	23	23	23	23	23
7	23	23	24	23	23	24	24	23	23	23	23	23	23	23	23
8	23	23	24	23	23	23	24	23	24	23	23	23	23	23	23
9	23	23	24	23	23	23	24	23	23	23	23	23	23	24	23
10	23	23	24	23	23	23	24	23	24	23	23	23	23	23	23
11	23	23	24	23	23	23	24	23	24	23	23	23	23	23	23
12	23	23	24	23	23	23	24	23	25	24	23	23	23	23	24
13	23	23	24	23	23	23	24	23	23	24	23	23	23	23	23
14	23	23	24	23	23	23	24	23	23	24	23	23	23	23	23
15	23	23	25	23	23	24	24	23	23	24	25	23	23	23	23
16	24	24	25	23	23	23	24	24	23	24	23	23	23	24	23
17	24	23	24	23	23	23	24	23	23	24	23	23	24	24	23
18	23	23	24	23	23	24	24	23	23	24	23	23	24	24	23
19	23	23	24	23	23	24	24	24	23	24	23	23	23	24	23
20	24	23	25	23	23	23	24	23	23	24	23	23	25	24	23
21	23	23	24	24	23	23	24	23	23	23	23	23	23	25	23
22	23	23	24	23	23	23	24	24	23	24	23	23	23	24	23
23	23	23	24	24	23	23	25	23	23	25	23	23	23	24	23
24	23	23	25	23	23	23	24	23	23	23	23	23	23	24	23
25	23	23	24	23	23	23	24	23	23	25	23	23	23	24	23
26	23	23	25	23	24	23	24	23	23	25	23	23	23	24	23
27	23	23	24	23	23	23	24	23	23	23	23	23	23	24	23
28	23	23	25	23	23	24	25	23	23	25	23	23	23	24	23
29	23	23	25	23	23	23	24	23	23	23	23	23	23	24	23
30	23	23	25	23	23	24	24	23	23	23	23	23	23	24	24
31	23	23	25	23	23	24	24	23	23	23	23	23	23	24	24
32	23	23	25	23	23	24	24	23	23	23	23	23	23	24	23
33	23	25	25	23	23	24	25	23	23	23	23	24	23	24	23
34	23	23	25	23	23	24	26	23	23	23	24	23	23	24	23
35	23	23	25	23	23	24	25	23	23	23	23	23	23	25	23
36	23	23	25	23	23	24	24	23	23	23	23	23	23	25	23
37	23	23	26	23	23	25	24	23	23	23	23	23	23	24	25
38	23	23	25	23	23	25	25	23	23	23	23	23	23	24	23
39	23	23	25	23	23	25	25	23	24	24	24	23	23	26	24
40	23	24	25	23	23	24	26	23	24	23	23	23	23	25	24
41	23	23	25	23	23	24	26	23	23	23	23	23	23	24	24
42	23	23	25	23	23	25	26	23	24	23	23	23	23	25	26
43	23	23	26	24	23	25	25	23	24	23	24	23	23	25	26
44	23	23	25	24	24	25	25	23	25	23	23	23	23	25	26
45	23	24	27	23	24	25	26	23	24	23	23	23	23	25	26
46	23	23	27	24	24	25	26	23	24	23	23	23	23	25	24
47	23	23	27	23	24	25	26	23	25	23	23	23	24	26	24
48	23	23	26	24	23	25	26	23	25	23	23	23	24	25	26
49	23	23	27	24	23	25	26	23	25	23	23	23	24	25	24
50	23	23	27	24	23	25	27	23	25	23	23	23	23	25	24
51	24	23	27	24	23	25	26	25	24	23	23	23	23	25	24
52	23	23	28	24	23	26	27	25	25	23	23	23	23	25	26
53	23	23	28	24	23	25	26	23	25	23	23	23	23	25	24
54	23	23	27	25	24	25	27	23	25	23	24	23	23	25	25
55	23	23	28	24	24	26	28	24	24	23	23	23	23	25	26
56	23	24	27	24	23	26	28	23	24	23	24	23	23	25	25
57	24	25	27	24	24	26	30	23	24	23	24	25	23	26	25
58	23	24	27	24	23	25	29	23	26	23	23	23	23	26	25
59	23	24	28	25	25	27	27	23	25	23	24	23	23	26	25
60	23	24	28	25	23	27	31	23	26	23	24	23	23	26	26
61	23	24	28	24	24	28	27	24	24	23	24	23	23	26	25
62	23	26	29	25	23	27	31	24	24	23	24	23	23	26	26
63	23	26	28	24	23	29	31	25	25	23	24	23	23	27	26
64	24	28	29	24	25	28	27	25	24	23	24	24	23	26	26
65	23	25	30	24	24	29	31	24	24	23	25	25	23	26	26
66	23	24	29	24	24	29	31	25	25	23	24	26	23	26	25
67	24	24	28	24	24	29	32	25	24	23	24	23	23	26	26
68	24	23	28	24	24	29	32	25	24	23	24	24	23	26	26
69	23	23	28	24	24	29	32	24	24	23	24	25	23	26	26
70	23	25	28	25	24	30	31	24	24	23	24	24	23	26	25
71	24	25	28	25	24	31	29	24	24	23	24	24	23	26	26
72	25	26	31	24	24	29	34	24	25	23	24	24	23	26	26
73	26	23	30	24	24	33	34	25	25	23	24	24	23	26	26
74	23	26	31	24	24	34	35	25	24	23	24	26	23	27	26
75	24	28	31	25	25	32	35	25	24	23	25	24	23	28	26
76	24	26	31	25	24	33	35	25	25	23	25	25	23	26	26
77	24	27	32	24	25	32	36	25	24	23	24	25	23	27	26
78	24	27	32	26	25	32	36	25	25	23	26	26	23	29	26
79	25	26	31	25	24	32	36	25	25	23	24	26	23	27	26
80	23	26	31	26	25	32	32	25	24	23	24	25	23	26	26
81	24	28	33	25	24	32	30	25	26	23	24	25	23	26	26
82	24	29	32	25	24	33	31	25	24	23	24	25	24	27	26
83	24	28	31	24	25	32	30	26	24	23	24	25	23	27	30
84	24	30	32	24	24	32	40	25	26	23	24	25	23	29	26
85	24	30	32	24	24	33	31	26	26	23	24	25	23	29	27
86	24	28	31	26	26	32	30	26	24	23	24	25	24	31	27
87	24	29	33	25	25	32	32	26	25	23	24	25	23	30	26
88	24	28	33	26	25	32	32	26	25	24	24	25	24	29	26
89	24	28	33	26	25	32	32	26	25	23	24	25	24	30	26
90	24	28	33	26	25	33	32	26	25	23	24	25	25	27	27
91	24	30	33	25	25	33	32	26	24	23	24	25	24	30	26
92	24	28	33	25	25	33	32	26	25	24	24	25	24	32	26
93	24	28	33	25	25	33	32	27	25	25	24	25	24	30	30
94	24	28	33	25	25	32	31	27	26	23	24	25	24	30	28
95	24	29	33	25	26	33	33	27	26	23	24	25	25	30	27
96	24	29	33	25	25	33	33	26	26	23	24	25	27	30	26
97	24	28	33	25	25	36	34	27	25	23	24	26	25	30	31
98	25	29	34	25	26	33	33	28	26	23	26	27	24	30	27
99	24	31	34	25	25	34	35	28	26	25	24	25	24	30	30
