# Supplementary material for: Improving the performance of mutation-based evolving artificial neural networks with self-adaptive mutations
Source: PLoS One. 2024 Jul 15;19(7):e0307084. doi: 10.1371/journal.pone.0307084 (PMC11249216; doi:10.1371/journal.pone.0307084)
Supplement: S1 File — (ZIP) [file pone.0307084.s002.zip › S1 File/data_HalfCheetah-v4/MBEANN/link.csv]

Gens	Trial_0	Trial_1	Trial_2	Trial_3	Trial_4	Trial_5	Trial_6	Trial_7	Trial_8	Trial_9	Trial_10	Trial_11	Trial_12	Trial_13	Trial_14
0	102	102	102	102	102	102	102	102	102	102	102	102	102	102	102
1	102	102	102	102	102	102	102	102	102	102	102	102	103	102	102
2	103	103	103	103	102	102	103	102	103	102	102	104	103	102	103
3	106	104	103	105	102	103	103	103	103	103	103	105	103	102	102
4	103	103	103	102	104	103	102	103	103	103	103	104	102	102	103
5	103	104	104	103	103	103	102	103	103	103	102	104	104	103	103
6	103	104	106	102	104	103	103	103	105	104	103	105	104	102	103
7	103	104	106	103	105	107	104	104	103	103	104	105	105	103	104
8	105	106	109	102	104	104	104	105	107	103	103	105	106	104	103
9	105	104	108	102	105	104	105	105	103	104	105	105	105	107	104
10	106	107	107	102	105	105	106	105	107	105	103	105	106	103	104
11	107	107	109	102	106	104	108	106	108	104	107	105	107	102	104
12	107	107	110	103	106	104	108	107	110	108	104	107	107	103	108
13	105	107	111	102	107	107	110	104	107	109	105	106	107	102	104
14	107	107	111	104	105	106	106	104	108	109	105	105	107	102	104
15	107	107	114	105	106	108	112	108	106	110	109	107	107	102	104
16	108	108	115	104	107	106	112	112	107	111	106	106	108	105	108
17	109	106	114	105	107	106	109	108	106	111	107	108	111	106	106
18	108	106	112	104	107	110	110	108	106	112	104	108	110	109	105
19	108	107	112	106	106	110	110	111	108	111	104	108	108	110	104
20	114	107	115	105	106	108	111	108	108	112	104	108	117	111	105
21	105	107	114	110	108	107	112	108	108	106	104	108	108	113	106
22	108	106	113	104	108	108	112	113	108	112	105	108	108	112	106
23	105	106	114	111	108	108	114	108	108	117	106	108	108	112	107
24	106	106	120	104	108	108	113	108	108	108	104	108	108	114	108
25	108	106	116	105	108	108	117	108	108	115	106	108	108	110	108
26	108	107	120	106	109	108	113	108	108	116	104	108	108	111	108
27	105	108	117	106	108	108	114	108	108	108	105	108	108	111	108
28	108	108	118	106	108	114	119	108	108	120	108	108	108	117	108
29	108	108	118	106	108	108	113	108	108	108	107	108	108	116	108
30	108	108	118	106	108	114	115	108	108	108	106	108	108	113	112
31	108	108	119	106	108	113	116	108	108	108	108	108	108	115	113
32	108	108	118	108	108	113	115	108	108	108	108	108	108	117	108
33	108	114	119	108	108	114	119	108	108	108	108	110	108	115	108
34	108	108	120	107	108	114	121	108	108	108	110	108	108	117	108
35	108	108	118	107	108	113	123	108	108	108	108	108	108	117	108
36	108	108	119	107	108	113	118	108	108	108	108	108	108	118	108
37	108	108	122	107	108	118	118	108	108	108	108	108	108	118	117
38	108	108	119	107	108	118	123	108	108	108	108	108	108	118	108
39	108	108	120	107	108	119	122	108	111	113	111	108	108	120	114
40	108	112	119	107	108	115	127	108	112	108	108	108	108	119	114
41	108	108	119	107	108	116	128	108	108	108	108	108	108	117	113
42	108	108	119	108	108	117	129	108	112	108	108	108	108	119	123
43	108	108	122	111	108	117	124	108	112	108	113	108	108	120	124
44	108	108	122	114	114	117	124	108	116	108	108	108	108	119	124
45	108	110	125	107	114	118	131	108	112	108	108	108	108	120	125
46	108	108	127	114	115	118	127	108	114	108	108	108	108	120	116
47	108	108	127	108	115	123	127	108	115	108	108	108	114	122	117
48	108	108	123	112	108	122	132	108	116	108	108	108	112	121	127
49	108	108	127	112	108	122	133	108	116	108	108	108	111	121	118
50	108	108	130	112	108	125	133	108	117	108	108	108	108	120	119
51	113	108	128	112	108	125	130	117	117	108	108	108	108	121	119
52	108	108	133	113	108	125	134	117	117	108	108	108	108	120	126
53	108	108	133	114	108	126	131	108	119	108	108	108	108	120	119
54	108	108	131	114	110	125	134	108	123	108	110	108	108	120	121
55	108	108	135	115	111	131	141	113	117	108	108	108	108	120	124
56	108	114	136	112	108	127	137	108	120	108	110	108	108	120	123
57	113	117	134	115	112	128	140	108	117	108	112	112	108	126	123
58	108	112	139	114	108	132	138	108	122	108	108	108	108	127	122
59	108	113	142	118	116	140	138	108	123	108	113	108	108	128	122
60	108	115	136	117	108	142	143	108	124	108	113	108	108	130	123
61	108	113	144	116	113	135	138	114	118	108	113	108	108	129	123
62	108	119	147	117	108	145	143	114	118	108	114	108	108	130	123
63	108	119	144	116	108	142	146	118	128	108	112	108	108	132	123
64	112	126	149	117	114	142	139	119	120	108	114	111	108	132	124
65	108	122	151	118	112	144	148	114	121	108	114	113	108	131	123
66	108	112	149	119	113	143	149	118	121	108	117	115	108	135	125
67	113	114	142	119	114	146	152	119	121	108	118	108	108	135	125
68	112	108	147	119	114	151	154	119	120	108	118	112	108	135	127
69	108	108	145	119	114	153	155	116	122	108	118	114	108	136	126
70	108	117	145	121	115	151	156	116	122	108	117	112	108	137	125
71	114	118	149	122	115	153	145	117	123	108	118	114	108	137	130
72	118	127	157	118	114	151	165	117	123	108	119	114	108	138	129
73	123	108	156	119	115	163	164	121	126	108	118	114	108	139	129
74	108	126	159	118	117	167	167	120	125	108	117	118	108	141	130
75	113	136	161	122	122	160	168	120	124	108	128	114	108	143	130
76	113	126	159	122	118	164	168	121	126	108	121	119	108	142	129
77	110	137	166	118	121	167	171	122	126	108	119	117	108	142	130
78	111	136	166	128	121	170	173	120	128	108	132	117	108	146	131
79	113	126	159	124	118	171	174	122	128	108	118	120	108	144	132
80	108	127	159	129	122	172	163	122	126	108	119	118	108	144	131
81	112	135	169	124	120	174	158	124	130	108	120	119	108	145	133
82	112	136	163	125	119	173	163	123	128	108	121	120	111	147	133
83	111	136	159	121	124	174	158	127	124	108	122	120	108	151	148
84	111	139	165	121	121	178	191	124	133	108	121	122	108	152	135
85	114	140	165	122	120	181	162	128	135	108	121	120	108	153	135
86	112	139	165	126	130	178	160	127	127	108	122	121	112	158	140
87	113	143	172	126	122	180	169	127	130	108	121	121	108	157	135
88	112	154	173	129	122	180	172	128	131	111	122	122	113	155	138
89	113	158	170	130	122	183	168	129	130	108	121	123	115	161	138
90	113	141	177	131	131	185	168	129	130	108	121	124	117	154	139
91	113	164	179	123	132	184	171	129	127	108	122	123	113	158	138
92	114	156	180	124	125	189	171	129	133	112	122	124	114	171	139
93	114	163	181	123	124	187	173	135	132	116	125	124	118	159	150
94	116	165	182	124	122	190	176	135	133	108	122	125	114	160	146
95	114	149	182	125	137	193	177	132	133	108	122	124	121	164	142
96	115	150	183	124	122	190	178	131	133	108	125	126	123	162	140
97	114	170	183	125	134	201	183	132	132	108	126	127	117	164	156
98	118	176	188	126	141	194	181	140	134	108	134	135	115	165	143
99	114	170	192	126	136	197	186	141	134	119	126	127	115	166	154
