# Supplementary material for: Improving the performance of mutation-based evolving artificial neural networks with self-adaptive mutations
Source: PLoS One. 2024 Jul 15;19(7):e0307084. doi: 10.1371/journal.pone.0307084 (PMC11249216; doi:10.1371/journal.pone.0307084)
Supplement: S1 File — (ZIP) [file pone.0307084.s002.zip › S1 File/data_HalfCheetah-v4/SA-MBEANN/fitness.csv]

Gens	Trial_0	Trial_1	Trial_2	Trial_3	Trial_4	Trial_5	Trial_6	Trial_7	Trial_8	Trial_9	Trial_10	Trial_11	Trial_12	Trial_13	Trial_14
0	431.91662968946406	653.5484975170559	198.53615981678615	169.84100834024417	528.6003007713292	364.3500283658624	371.38735749262094	286.5236952205209	103.05897940214973	149.805302239589	67.11438791066607	281.02628143018535	184.1419441190383	163.54560385042925	143.25825624691882
1	1638.6425486794894	974.7873973063604	1028.700272559534	950.0921277475795	1504.99568897919	1062.4785056421683	1238.3446814428162	1089.0756481072665	514.5927496593195	1427.1375253653075	488.6288842774463	503.72175921638063	1411.8309652814287	936.5438190215625	1391.6953014490898
2	2005.5415204293338	1374.6177725221953	1921.828939770147	1176.3816304184732	2080.63372146123	1715.6850329808424	1525.7956831175752	1111.0328680427103	1100.8925810876676	1406.520877321298	1453.8441486173574	1430.8112878496588	1668.5662404579623	1475.6693643325486	1431.9679997770916
3	1758.3209418186268	1533.6853148015514	1507.3358099191619	1986.6757065494191	2512.3259418519074	1393.130819233804	1660.455897287234	1339.7008035811139	2099.3419055958693	2280.2044518914304	1823.394200266012	1871.7716248275701	1554.046322778661	1565.2951154643545	2198.275210908271
4	1872.7710608939478	2036.2814209212074	1628.5136307850394	2446.1210658231553	2392.2541913696123	1482.5755634423292	1779.801398626904	1609.350311541461	2243.6406390162197	1841.2911171668227	2242.621639692862	1781.7350215703532	1649.7601247083073	2153.080583896172	1905.3103939424032
5	1704.2786901248608	2822.912701238437	2239.1766934600237	2465.166931035486	3358.371588506954	1885.6340606112042	2024.045923125978	1571.9692885163192	2201.6715235593388	2385.221745011013	1891.3902696214236	1611.7733235487897	2353.7145048419034	2104.811194125702	2010.7447974956356
6	2275.510442163676	2910.761045358609	2533.6314070491558	2862.614951897069	3186.7626075891994	2779.345481382733	2306.851914173829	1548.5580201039222	3363.2501568597977	2352.2779728668156	2982.317352747201	1757.736823430522	2796.168813819372	2291.3779254197166	2357.949763976056
7	2246.566111986608	3015.7975106679937	2597.0107125520485	3060.8531293099836	4065.4634386756256	2534.827859138881	2187.734937083238	1862.08575370643	3258.403145529601	2302.352488107473	3157.1683225022307	1785.5091841364097	3004.2099412402895	2216.6129368882052	2571.8788833810745
8	2116.305816223534	3134.8813464995296	3246.4175058463534	3255.123282130112	4066.241742408677	2568.7370128814064	2273.1262456810327	2941.5941326007537	3426.0126689459366	2668.1863437233324	3690.455683190777	1894.9303738987235	2714.6733507969348	2167.28605102285	2712.7310499661658
9	2567.349458461264	2870.714716261184	4179.12193306757	3599.5914082579498	4203.222558736649	2544.6706965674884	2499.4089866096906	2893.590473296908	3927.673953315272	2756.5792970016746	3460.57510277717	2324.2651628605845	3423.4767845306055	2564.670854208763	3276.1305779671334
10	2433.480905362369	2940.176765786895	4134.4549315234635	3546.2739947102423	4430.47854533118	3195.076496439937	2411.8343417844726	2973.092816706407	4151.170783773116	2894.360840033918	4081.647003114176	2364.6220440956413	3374.4094620457176	2809.1088393748037	3646.1135723613975
11	2925.8074682757715	3319.2486083246613	4190.677583408581	3583.1259147963647	4383.028379756415	2544.367189953739	3308.980157657911	2797.0118369634015	4103.463406247463	3776.225104901159	3910.6000982305077	2081.9599768939743	3111.302206868962	3251.470505528006	3478.4791930832967
12	3370.5170050341535	3591.718077806236	4486.8465172402575	3415.8498714570974	4568.793431578632	2642.118825238588	3526.871775478237	2895.230947732371	4330.243186033736	3703.2848874967785	3667.525827434986	2386.8200519504403	3284.027235223043	2965.300906948849	3321.78289773303
13	4310.344692990576	3541.2613360551672	4768.401485484592	3522.234811833045	4627.8552490641505	2813.842004315426	3598.672965899525	3093.8289671872935	4527.316184772508	3243.875503974474	4046.139561405415	2394.901943146376	3887.2327865181596	3850.4158602395523	3380.304792663339
14	3820.542244752813	3837.2803730467763	4556.282332682766	3715.9939786959253	4801.601203560422	2721.9807199516135	3531.830849766202	2939.599218981293	4540.385599108599	3439.3658043842156	4091.971850837184	2438.1664954896637	3957.97756219249	3758.630443590888	3314.258884971369
15	4270.316278075913	3580.059954430243	4860.234572567734	3785.2305031808114	4420.288347928355	3161.3166871873864	3802.276144499809	3260.8137026448485	4467.4345698784855	3449.677142426294	4362.781704433283	2535.270254541188	4334.426165061061	4132.970924997099	3466.6423076036235
16	4502.6229277490675	3738.0041300352414	4973.075095392579	3854.9417080797148	4568.12190905073	2903.6074218434605	3851.700044433378	3184.63147909949	4587.50265700428	3645.45946227386	4186.73382133282	2518.587224468833	4427.871771420609	4130.2296415857445	3441.4382401831444
17	4431.31171644052	3857.687075139392	5008.414525393997	4053.423313215236	4752.876331057243	3270.1760142019752	3922.071222797723	3301.819283493456	4611.079210911166	3633.8494810569887	4280.71126247322	2669.2955612576147	4595.965144819182	4375.255592597212	3447.7510088860863
18	4594.85906153427	4007.061793603169	4843.787683894838	4162.076098363761	4746.308357959985	3194.880995385914	3949.078173280059	3083.8930937768964	4720.156607738134	3667.457836170607	4104.8452311674355	2712.321191652386	4333.06052696266	4330.432217941835	3675.1902732772883
19	4534.69604453826	4091.8111107365994	4929.002613043171	4290.682363766024	4998.794764677174	3459.511465402093	4119.6612814620585	3260.348365022074	4681.816017315431	3753.96608681112	4331.567807291839	2743.0002443836875	4509.681716397003	4415.453980533241	3933.0415854753965
20	4646.745846453739	4137.141735189191	4936.393053944266	4347.417177184584	5010.161025158973	3262.095066666029	4252.05554928163	3326.153931594636	4655.1190053738665	3681.2592841864594	4274.495509455129	2776.259346679735	4454.575284828046	4592.377538316157	3659.0209508924104
21	4546.248690017814	4256.635714445656	5013.856609022043	4328.870790539216	4889.585726232748	3424.817624662187	4221.6143368692565	3446.3643520959627	4969.335819302526	3744.2094008297804	4313.195865812768	2728.073829769363	4480.1689638662365	4640.667788871788	4057.775973856234
22	4644.141854366562	4415.436884955161	5039.688490811701	4402.663243870452	5003.262276576014	3472.619682534051	4219.272094415075	3538.5768464605553	4741.390726802926	3832.607038591716	4496.762139691263	2716.880239478309	4671.648138544207	4516.143346822034	3920.3903384301816
23	4668.701474340454	4389.282107331124	5065.129830372164	4489.339735597298	5097.204182902768	3345.8225545773053	4300.19341497493	3649.0198966661965	4776.78762897225	3978.891885789837	4426.845821095332	2776.1958794306147	4870.277181947924	4661.923900942296	4215.768930370332
24	4562.426192126633	4428.705457097074	5076.7250563958305	4501.0353555751635	5227.675320566417	3315.4717233531073	4364.89317370978	3834.0532627617927	5052.1966091963695	3928.7207592482027	4534.428679204452	2848.648032225606	4846.749765133563	4541.720219266645	4189.957456879459
25	4695.983966340743	4546.583250179301	5139.89189242504	4681.70659724107	5129.1227744618645	3452.7905620775555	4419.11954204031	3721.8940052544112	4956.893555687774	4008.0474738072703	4549.5371556218	2898.210493193056	4524.05693739252	4684.6595774839225	4263.058250956788
26	4711.726024331264	4519.954424712503	5215.85504769446	4686.734139434901	5173.430288231436	3537.260258838356	4422.945261604396	3800.6663235888172	5054.693639246362	3971.5274551159127	4454.055192413977	2803.141452939995	4437.99391670269	4639.065881678708	4406.600305356954
27	4680.382605713893	4630.036584336438	5230.7951294538425	4734.865308044439	5194.2569200517955	3560.950785032014	4453.494522931342	4191.806423185389	4834.044180558013	4025.002657038737	4556.920045443109	2917.3953173399873	4948.518886853484	4730.48852837396	4442.230002314186
28	4644.669314809856	4700.521471039002	5369.212895576821	4728.341924504914	5294.026942098336	3645.796090331444	4459.173396160597	4129.109169689489	5210.633861207816	4043.0249844917294	4683.026981545971	2880.6161810620447	4672.36738981208	4731.583909333442	4348.945366593385
29	4613.988304610348	4736.811140109108	5355.761744029292	4772.16597325721	5386.14384917846	3542.6733512648993	4563.884410990892	4194.231687942376	4920.737739802082	4121.764420543693	4672.619970541424	2968.865359310358	4607.62730372023	4821.9813992477275	4418.967247486682
30	4635.862379696012	4677.762091632492	5341.86517901821	4786.536156786101	5252.459064655824	3618.3433992974446	4706.596916437843	4084.2803533192528	5076.976869060748	4134.11260178207	4647.920239226317	2938.9584491576557	5157.535227495714	4607.9984380093765	4278.225464803376
31	4625.030688199785	4630.442154117932	5372.682078059568	4831.457694482982	5279.619744182455	3613.8094894038027	4817.967405456946	4143.653403854332	5071.499303925584	4276.352573084502	4662.506240596235	2935.8242780091186	4996.7195977789415	4787.657641818372	4131.296968223602
32	4658.172628802151	4725.479292219987	5327.255130117664	4849.355386642387	5438.200803406973	3618.5995025887346	4876.478336494036	4314.891409080864	5108.46730157114	4312.415229879195	4628.741480749826	3044.600682773355	4998.835227614559	4758.581678878994	4395.914715341705
33	4648.742999584463	4727.342526369649	5353.097284391644	4954.1465822316995	5411.243788545413	3578.265799590857	4917.86352892217	4437.699561759191	5043.730257237858	4317.147033249843	4638.255505963966	2937.834382855401	5130.619441928839	4791.47007132514	4479.677227345577
34	4680.745370666068	4668.794458765061	5347.734322072252	4957.606730062712	5361.534130304642	3520.0977359501176	4956.6783543657575	4258.513817794381	5080.954434101064	4378.875863645496	4709.712233759737	3049.7684484255606	5122.231792120574	4714.894713570799	4393.864998567435
35	4684.370906437271	4753.152857110107	5357.688988437263	4879.554838463539	5445.576313705675	3719.6606036856615	4956.72386963474	4365.714601247765	5174.340820831033	4589.314357301871	4737.408555745372	3033.9436287259887	4892.561969224002	4703.860892061822	4563.374449801914
36	4701.879864781924	4755.050112635657	5448.404816688875	4939.989515737983	5391.069332465392	3663.07352508835	4974.54266510255	4329.714067157039	5102.317398722116	4518.561598667235	4804.317863795129	3038.8021918214718	5143.335681003839	4837.567191274794	4514.843972124856
37	4662.062704066531	4726.969862141242	5309.786187037241	4943.551686193961	5506.675046373264	3489.8488426425356	4975.3948519939495	4272.314057015466	5083.811687235801	4564.794688334802	4798.685162019768	3007.5570821181545	5034.80833134418	4750.791527643261	4462.886094560578
38	4666.389188483411	4770.634310402694	5405.517114658202	4963.800613638194	5368.425717581456	3551.597868794245	4954.356924655811	4393.388484611421	5081.653743552469	4633.657024226717	4820.316613814366	3067.540451739202	5199.80495965599	4731.809518543911	4583.135041877689
39	4720.563243603737	4822.989912335251	5403.816346201751	5135.407545555541	5403.158820664347	3543.613349654152	4976.978060453171	4338.961849489449	5114.2619793175545	4658.050559312544	4828.6834331836335	3079.0419468625164	5173.249049734761	4773.895022429146	4744.465778168164
40	4722.388300895163	4791.1245427522235	5340.490486179595	5088.676783928653	5483.804328796978	3551.8037132066083	5072.1938767657175	4388.061210065375	5176.812469499819	4633.69386492435	4821.083776618996	3117.2572033620468	5348.9647581557765	4796.399250151418	4617.903813616786
41	4669.918263081541	4826.81378253207	5416.5693687639705	5282.722190173068	5490.003641283785	3548.377115140419	5040.541851433306	4407.917948055755	5148.153999858949	4691.1241213316525	4914.463834661806	3092.6612452498593	5593.675695551313	4776.9127915984345	4585.6760447645975
42	4697.664050571587	4796.675967023257	5286.481771297419	5350.775562623037	5533.937591782329	3545.7960770369755	5106.048854622572	4392.134851282709	5198.754223693241	4796.172537074455	4884.958833749086	3136.9059318400277	5397.57776471817	4822.87792184438	4656.866948952227
43	4715.733448002505	4829.294978906489	5285.3165896526	5391.508463467094	5487.500725072208	3642.0673963884565	5065.316460647201	4347.560770616405	5173.677779446754	4740.199100381682	4858.8548852236645	3153.563245460454	5210.641338902355	4805.546743282378	4773.698443571615
44	4712.548439508141	4832.989963465526	5371.905338714667	5451.741081100371	5596.575958879295	3628.7201373599837	5100.045314915277	4391.570450853088	5185.222337557515	4759.016615924896	4914.339325565185	3184.085426045539	5461.675928337569	4809.136919503508	4674.938567347368
45	4736.90989998518	4869.560919414235	5341.725158703923	5380.776373372054	5669.037405083687	3750.279649537783	5057.9311207991595	4390.135368400993	5152.344915348533	4794.335837045389	4882.494072570989	3198.159042071854	5487.1993106530745	4812.719963777993	4717.263546925307
46	4729.353365025325	4851.279015219569	5367.698496289722	5474.456960819658	5541.778638920902	3591.1256691881767	5146.536392801191	4425.027484563716	5237.590644993473	4755.956541106215	4962.10254679834	3186.482863250404	5678.824738809555	4788.365931871999	4696.614168153921
47	4688.426295919658	4906.575218642331	5456.193326874486	5435.328933932019	5608.282144165276	3660.4011853338197	5181.40966197896	4521.005166715098	5307.909310007734	4833.953487028127	5057.419688352518	3147.67404363479	5633.310793988627	4824.182238978456	4677.039413949613
48	4809.734768407319	4876.190366050412	5354.847940611661	5452.87961619241	5574.157826538485	3604.0589878073115	5130.700802309687	4540.716556460081	5265.140462069034	4762.85004359302	4916.189418928103	3185.802575572684	5474.895569589255	4908.037363862936	4757.033687015619
49	4736.268681976813	4890.104928293977	5463.320287284937	5545.883201354599	5578.313985783674	3609.0612840778326	5081.196206468955	4513.520568572844	5296.180631490839	4833.542184431811	4894.912432711352	3330.748628574338	5725.240196423077	4798.686249162588	4729.27226302469
50	4765.590241630559	4930.111916522551	5434.081229924906	5501.649352379032	5554.831525775529	3739.5644918897447	5160.557204897173	4528.27440670522	5170.418042775945	4849.448707531452	4930.753662758242	3342.6936753480904	5722.561389093398	4802.620296983655	4738.233302826165
51	4744.672388290512	4907.937052242224	5394.837032549083	5472.456681220908	5629.776502229524	3639.4650330659474	5133.360916186995	4484.520091067069	5318.613309115356	4857.606424451413	4948.180603531563	3279.9481851585124	5521.9384244912035	4856.022831327025	4761.950324060613
52	4678.225869550315	4903.473462184241	5403.474737476686	5466.852304791087	5679.393018201497	3638.214161340453	5162.612121646445	4590.5355895336015	5240.247219826632	4859.532141654413	4903.732398563826	3386.6823719615086	5609.100537612068	4794.579122522076	4756.189397847748
53	4777.918072019323	4912.005773501702	5454.70811473726	5529.685608265993	5661.148242070137	3551.971383877252	5114.638391892781	4536.311242193126	5310.470763354285	4885.723621642055	4957.050500688247	3354.103929501909	5512.840358044584	4806.768367096118	4786.351957644507
54	4778.146820836418	4884.378783985842	5518.139694971811	5534.589519461092	5666.130248427686	3691.7041921300583	5203.387560280647	4574.319222181519	5254.974242702015	4862.108152613296	4968.762300390688	3456.1282454668	5483.3634612977685	4758.881004900292	4755.4008116702225
55	4831.652372499431	4899.2544176921365	5475.08504795604	5610.329422133077	5667.775195626141	3669.3669561279316	5198.378496316625	4562.372414236833	5269.334586109302	4878.886847843974	4895.611648137886	3405.4063052453876	5449.046179450629	4839.886080231945	4808.758130733751
56	4832.363810407484	4928.257655239571	5544.522255638658	5571.949575140916	5663.968633858803	3804.7788643552317	5238.2780981776505	4544.763793659451	5259.130849061293	4891.281114443605	5023.011221000148	3377.814733381914	5476.86629390698	4818.774300504324	4872.46100087743
57	4701.958452541305	4965.502867688068	5398.919796661022	5565.689064581257	5688.077463410587	3545.3724263586837	5200.127981502025	4539.466494600332	5306.6777458127	4919.887470683659	4842.720033282438	3416.119845922161	5392.945123532255	4914.433852671043	4834.395132111681
58	4795.237234173226	4940.79913975886	5442.03513066379	5660.620302111252	5587.9294155909565	3729.5912322342247	5217.32520993733	4529.485662200769	5283.310236656925	4943.057754529537	4908.338188658149	3494.2767093531666	5665.618410037804	4833.40490204598	4821.970574661935
59	4772.522418270641	5025.418747292954	5426.212575313581	5659.279420796063	5664.236876159444	3667.812930777136	5224.184393354193	4516.632651736345	5326.641165844338	4894.367890989329	4919.13371888794	3423.0501256350776	5750.963945034797	4838.08197446916	4811.711862934236
60	4811.617572455204	5023.019010727442	5426.067787527405	5671.11660135647	5734.094354045842	3650.6535012052686	5268.562203298185	4531.438892675105	5334.064117799774	4992.06721479715	4973.702048921076	3477.3105207855024	5797.014532749404	4800.024596972845	4811.00256977046
61	4786.416970736375	4987.054817059413	5459.6210779279745	5661.665191912263	5702.926216632888	3632.057188522617	5242.65871651117	4524.617054081827	5382.642522025091	4984.423716380333	4941.029849234771	3462.8706358698996	5789.612621594484	4788.920798253234	4915.914943034517
62	4792.408680513586	4972.959096758092	5489.505366227317	5651.627981469631	5690.237588670817	3682.286627892828	5208.2636797049345	4584.537500930755	5376.043910670087	4989.480250314723	5005.53925927577	3389.6123615957445	5576.595836616005	4809.600834320158	4895.030923212166
63	4840.277117606476	5031.174610026426	5458.63131733297	5825.173765036548	5746.891245172655	3803.3483789143047	5275.289936083171	4574.855157484849	5380.627285898121	5018.876483388751	4928.020347708725	3409.6495084376447	5770.506450151903	4848.861569218271	4967.9554292717585
64	4801.672893414786	4958.2293820372615	5537.156006141371	5698.259081642655	5631.773816438596	3560.9696734469503	5261.997205321977	4554.669739632238	5281.649822475913	5136.191893174386	5014.205819962724	3440.1632637874804	5824.310132443767	4861.327061544672	4936.403125528128
65	4808.163896712879	4978.51439979746	5530.484772450904	5667.783345019636	5649.441152969617	3651.953817092646	5363.076384682207	4633.165955663709	5321.111368337801	5058.4221886093765	5036.872759040353	3431.5462813109084	5770.598697453681	4856.09078951033	5010.77515470076
66	4833.13642574931	4992.003741529543	5402.30777694605	5668.804157093695	5777.802403743767	3591.9522132940224	5261.935356011122	4536.241718500793	5328.171313968502	5060.712615811585	4987.4777431843695	3472.4762357227964	5722.5653274288725	4834.140338807971	4968.576228862516
67	4828.9159194380845	4999.686210245868	5386.584079490727	5723.890461064421	5693.915281364832	3669.953228954166	5263.953275036537	4531.572272167636	5288.972476987565	5016.222209761444	5052.77795421943	3393.050615459945	5709.267538656438	4850.245405895606	4979.560305727552
68	4844.532267139446	4968.682824753455	5416.806801267862	5741.70483676698	5665.080466502612	3792.3036021763855	5235.4553389331595	4606.528505876312	5275.2523069708795	5034.378111835726	4984.016986671446	3421.209125545628	5793.583469814206	4798.014141877973	5017.422140071017
69	4798.645796950178	5000.973409688472	5472.458904991277	5668.231305339062	5838.082053093972	3647.4131352562604	5235.4322568448715	4628.063539679286	5343.812584494063	5027.248561337975	5027.340155410778	3461.9700773003806	5777.9970844425825	4789.1919407861815	5007.83766649588
70	4824.808857138058	4951.837846355534	5454.723836708781	5746.259439693436	5688.62474943932	3623.36222644982	5221.78879068247	4542.233309640659	5361.851699471593	5061.558723700166	5001.823864363328	3552.453529024017	5791.249772621239	4768.630321549969	4962.386968832363
71	4763.165942627322	5068.839737027954	5435.821001196946	5682.578849961938	5669.584277083232	3743.516262703273	5231.3533142328315	4667.353628684136	5331.293609235377	5031.242690560539	4991.893491297779	3443.5309475379813	5788.6334431015575	4786.739218154464	5057.386451175523
72	4774.125488127266	5006.05004391826	5441.795163818196	5721.187407343818	5756.1796493212105	3759.06567747663	5258.565372716507	4636.570691903725	5369.286975220449	5128.504659048293	5014.914196355636	3504.064124288506	5664.047247725988	4842.313093649451	5058.96540552397
73	4861.024799593169	5050.196098264553	5485.861373433966	5658.831709013	5718.075306540937	3727.5416528168607	5273.13764171026	4630.538996337172	5288.184419090011	5114.908936133544	5010.565062171616	3519.398251688096	5733.676756508688	4859.745086972265	5068.3824083018835
74	4835.0446828870445	5029.183595959392	5416.535677011168	5855.746365852546	5774.46365829306	3797.326557752244	5286.766199870034	4605.932157493415	5364.472358142711	5057.754319954436	5028.324145943482	3478.5750686988013	5700.864500050699	4822.06770511748	5049.948397317431
75	4860.646301048441	5005.505664569144	5411.934495771783	5708.220456359168	5713.545498736147	3718.394058088599	5304.455900983561	4558.249820581051	5346.123504556347	5106.192689495605	5069.909996973224	3429.018038549856	5683.906601683049	4836.772156288049	5016.288534913946
76	4835.19940363112	5014.990281988187	5543.688651324296	5751.366781772467	5805.626427588386	3816.7453153294314	5293.618965104982	4659.173074084956	5378.292836955585	5125.6710416365695	5050.009881433941	3344.5467644830073	5681.306608136663	4882.301158287439	5057.404621622521
77	4821.067981425727	5111.40209036104	5422.578754533733	5710.063293988362	5777.62839513622	3795.966816012543	5268.260601390011	4646.445322777574	5366.602845806523	5099.610001135408	5017.338449146937	3488.7964941792147	5758.550735331071	4818.077034168359	5118.649223058437
78	4853.002524222767	5073.167478258456	5393.5637338432525	5722.527245026392	5675.261555072497	3819.606564627206	5272.1493124234	4589.4850109053905	5345.233642275281	5195.11409391717	4926.238621382114	3506.097810453466	5653.149716909988	4929.678603957174	5080.17561320357
79	4860.556275825535	5028.158453842963	5408.176141222928	5745.655228553864	5792.0208538875	3835.07539958367	5241.8267119739585	4551.6989446038715	5356.611540312485	5256.607811005604	4966.411468547574	3532.973740899707	5880.213992708758	4838.252848550229	5092.018373029246
80	4801.636390036719	5010.730341033009	5478.46257358708	5758.0550393015255	5785.5739163223625	3753.011961290087	5355.767815194152	4642.838643161207	5330.551446577267	5129.611724756749	4944.162038498003	3507.45890453092	5763.067682479717	4894.869119495745	5125.499069417964
81	4808.620595047978	5042.699951834041	5503.645313018301	5710.580762278645	5737.122341571812	3757.058254077998	5248.956521235433	4676.529340691406	5340.666321372436	5152.5869929470255	4936.86423014015	3470.6597925176056	5633.254060711045	4810.072494977699	5101.196323990469
82	4824.350390309092	4971.656486307377	5492.8976904045285	5683.53425842909	5767.073615607741	3810.652852749899	5325.116181633823	4666.354329647533	5395.8390240236085	5161.521249848541	4994.2025595887335	3514.0197911169257	5680.138057313011	4782.3789445765215	5162.8972985210585
83	4844.5641881550055	4991.740949759929	5400.964078216491	5782.681201537733	5774.3110877575355	3887.0929574440006	5365.606666571094	4647.89409070946	5336.016221050077	5220.222511796848	5025.72838525564	3577.3623724209237	5726.382447544757	4891.911009972376	5101.9134252661015
84	4836.889708929526	5056.0424982754785	5456.81449365814	5763.511394833748	5765.984564444976	3719.041246281508	5357.307414736336	4616.427611572466	5281.229935796894	5172.436934969364	4981.010042449952	3548.819992247444	5743.479328573586	4846.376259908788	5168.812153777095
85	4832.246980888717	5020.561851695019	5396.966708941882	5729.604816268677	5808.971136193931	3946.1227188289263	5335.188821208773	4593.355661951361	5362.6785854919435	5285.121156026916	5017.649979136587	3468.6817579479607	5713.455404107957	4863.991751053759	5142.802395903682
86	4818.387260409197	5074.565057330781	5490.146959983339	5770.529157892103	5778.438576645479	3810.709144013139	5329.590972150891	4584.536598798625	5323.930234154731	5193.158162540203	5045.155172668794	3555.6895202285054	5624.483326302686	4822.126285294179	5172.918712211213
87	4840.760679973473	5036.80078597107	5392.966594050068	5748.091257521746	5741.466731485178	3737.947863357836	5355.941304164559	4641.3605285261465	5311.373661160994	5204.351933881855	5168.922422516711	3607.6607668905103	5599.593723204335	4803.051478793343	5184.93867360124
88	4810.714282536248	5057.664867817121	5414.285907914458	5819.539243286157	5711.13341326352	3893.6612848490336	5390.434239106882	4656.722827552605	5367.016285119481	5224.516540510696	5062.461983651546	3612.730161516146	5769.270246120436	4927.971649569121	5189.538230121007
89	4918.166788668214	5033.470994794161	5463.650945668606	5804.4696595584965	5659.835144862242	3846.1574995762217	5353.5312591915335	4596.36766432903	5293.438662981655	5206.389814515139	5160.008491261192	3530.5180198916164	5750.705836558201	4878.192233310056	5158.773994164222
90	4819.972353981689	5048.759747426081	5458.42914825272	5793.797618503397	5805.545339063838	3815.7844133542444	5349.662181074347	4625.037269101663	5251.958499926393	5213.490742901965	5071.044353816267	3526.1723185036362	5807.253551650034	4860.190956099918	5205.281855249198
91	4848.457746575642	5130.524828553674	5488.436397981625	5767.468857521342	5747.155280006406	3910.669922738744	5410.28889531258	4709.323421779217	5290.554549611756	5178.002236394234	5063.572627430538	3513.2584960330523	5872.133394831117	4925.788070732984	5166.42255319544
92	4804.065993205607	5120.261041608098	5461.041177497924	5740.482659032325	5781.52039450248	3925.623980426448	5321.483864059412	4753.148766927055	5264.376228780822	5187.312940721263	5117.091403776861	3656.3401380642727	5694.9983167458495	4887.272491372808	5298.249954791371
93	4810.541177704211	5088.171880785388	5438.482351117109	5735.790694021286	5745.743602021485	3914.2425788455157	5394.257723553468	4722.522122645563	5273.184324370056	5188.715205734453	5155.008018029054	3599.29684294336	5752.878862348935	4852.636922890456	5195.777922467394
94	4895.7008863532155	5031.631214160327	5418.789247742595	5710.364705738823	5788.829414863245	3903.7955046886186	5341.342316844276	4638.182047898451	5345.409466588036	5217.19130966595	5032.155906816763	3669.552951927274	5772.954307662261	4827.885986104209	5165.868126313224
95	4860.602483480511	5060.132301023039	5416.275780112106	5850.959780115359	5840.107213486592	3933.906649077549	5458.032739559187	4715.994569623397	5311.466631602327	5198.825935968213	5025.032289572414	3709.4222420541114	5730.694818913799	4809.579680005134	5268.115842405218
96	4890.848782187966	5166.611288673476	5519.502609579751	5786.486438027915	5796.182094256899	3893.2232462351494	5340.174676813413	4773.368607465097	5312.574093404517	5257.21151295898	5088.77962619117	3612.8721468747167	5821.677291688502	4838.54840291846	5215.241475372334
97	4908.367385522134	5135.621194776601	5518.995719189891	5755.874450835918	5743.711189624656	3819.2997068071104	5425.0108592016695	4687.968111477285	5291.074616625356	5247.402187995194	5081.450262337301	3636.3777260869433	5758.016511838725	4947.770213963405	5138.204061678212
98	4832.508309878363	5168.439580798448	5435.970240415157	5855.709622716276	5869.3485666636125	3819.1039335086352	5466.588770366645	4672.902158083425	5308.233920572004	5229.001429732897	4984.5002741991675	3628.66220503897	5853.814486050991	4854.932396000705	5209.4259072920695
99	4881.966238283927	5202.068399898835	5431.465325842212	5853.149335901395	5788.813002885876	3954.1245498237813	5358.2030648965765	4632.887799406803	5426.2975809554955	5267.298104455624	5017.490625424323	3626.016893726268	5632.327166466968	4848.930886285599	5210.917319906135
