# Supplementary material for: Improving the performance of mutation-based evolving artificial neural networks with self-adaptive mutations
Source: PLoS One. 2024 Jul 15;19(7):e0307084. doi: 10.1371/journal.pone.0307084 (PMC11249216; doi:10.1371/journal.pone.0307084)
Supplement: S1 File — (ZIP) [file pone.0307084.s002.zip › S1 File/data_HalfCheetah-v4/SA-MBEANN/node.csv]

Gens	Trial_0	Trial_1	Trial_2	Trial_3	Trial_4	Trial_5	Trial_6	Trial_7	Trial_8	Trial_9	Trial_10	Trial_11	Trial_12	Trial_13	Trial_14
0	23	23	23	23	23	23	23	23	23	23	23	23	23	23	23
1	23	23	23	23	23	23	23	23	23	23	23	23	23	23	23
2	23	23	23	24	23	23	23	23	23	23	23	23	23	23	23
3	23	24	23	23	23	23	23	23	23	23	23	23	23	23	23
4	23	23	23	23	23	23	23	23	23	23	23	23	23	23	23
5	23	23	23	23	23	23	23	23	23	23	23	23	23	23	23
6	23	23	23	23	23	23	23	23	23	23	23	23	23	23	23
7	23	23	23	23	23	23	23	23	24	23	23	23	23	23	24
8	23	24	23	23	23	23	23	23	24	23	24	23	23	23	24
9	23	23	23	23	24	24	23	23	24	23	24	23	23	24	24
10	23	23	23	23	23	23	23	23	24	23	24	23	23	23	24
11	23	24	23	23	23	23	23	23	25	23	24	23	23	24	24
12	23	24	23	23	23	24	23	25	24	23	23	23	23	24	24
13	23	24	25	23	23	23	23	23	24	23	23	23	23	23	24
14	23	25	23	23	23	23	23	23	25	23	23	23	23	23	24
15	23	24	25	23	23	23	23	25	24	23	23	23	23	24	24
16	24	25	25	23	23	25	24	25	25	23	23	23	23	23	24
17	24	25	25	23	23	23	24	25	24	23	23	23	23	23	25
18	23	25	25	23	23	23	24	25	24	25	23	23	24	23	25
19	23	25	25	23	23	23	24	23	24	23	23	23	23	23	26
20	23	25	25	23	23	23	24	25	24	23	24	23	23	23	25
21	23	26	25	23	23	23	24	23	24	25	23	23	24	23	26
22	23	25	27	24	24	23	25	26	24	24	23	23	24	23	26
23	24	25	28	23	23	23	25	25	24	25	23	23	24	23	27
24	23	25	27	23	23	23	25	26	24	25	23	23	24	23	26
25	23	25	27	23	23	23	26	26	24	25	23	24	23	23	27
26	23	25	28	23	24	23	26	25	25	25	23	23	23	23	26
27	25	25	29	24	23	23	27	26	24	24	23	23	23	23	26
28	24	25	30	23	23	23	27	26	25	24	23	23	23	23	26
29	25	25	30	23	23	23	27	26	25	24	23	23	23	23	30
30	25	25	30	23	23	23	27	26	25	25	23	23	23	23	26
31	23	25	30	23	23	23	27	26	25	25	23	23	23	23	26
32	23	25	30	23	23	23	27	26	25	25	23	23	24	23	26
33	24	26	29	23	23	23	27	26	25	24	23	23	23	23	26
34	25	25	29	23	23	23	27	26	25	27	23	23	23	23	26
35	26	26	31	23	23	23	27	26	25	26	23	23	23	23	28
36	26	25	31	23	23	23	27	26	25	26	23	23	23	23	26
37	26	26	32	23	23	24	27	27	25	26	23	23	23	23	27
38	25	25	32	23	23	23	27	26	25	26	23	23	24	23	28
39	27	26	32	23	24	25	28	27	25	26	23	23	23	23	26
40	26	26	32	23	24	24	27	27	25	26	23	24	23	24	26
41	25	27	32	23	23	24	27	27	25	26	23	24	23	23	28
42	27	26	31	23	24	24	28	27	25	26	23	23	23	23	28
43	27	26	32	23	24	24	28	28	25	27	23	23	25	23	28
44	27	26	31	23	24	26	28	27	25	26	23	23	23	23	31
45	28	28	32	23	25	27	28	27	25	26	23	23	23	23	28
46	27	28	32	23	24	25	27	27	25	26	23	23	23	23	28
47	25	28	33	23	24	24	28	27	25	26	23	23	23	23	28
48	27	28	33	23	24	24	28	27	25	26	23	23	23	23	28
49	27	28	33	23	24	26	28	27	25	26	23	23	23	23	28
50	25	28	32	23	23	25	28	28	25	26	23	23	23	23	29
51	28	28	33	23	25	24	29	28	25	26	23	23	23	23	29
52	25	29	33	23	24	26	30	28	25	26	23	23	24	23	28
53	25	28	33	23	24	25	30	28	25	26	23	23	24	23	28
54	26	28	33	23	24	27	30	28	26	26	24	23	23	24	29
55	25	28	33	23	24	26	30	27	25	26	24	23	23	23	30
56	25	28	34	23	24	25	30	29	25	26	24	23	23	24	30
57	25	28	33	23	24	25	30	29	25	27	23	23	23	23	30
58	26	28	34	23	24	24	30	28	25	26	23	23	23	23	30
59	26	28	34	23	24	24	30	29	25	26	23	23	23	23	30
60	26	28	33	23	24	25	31	27	25	26	23	23	23	23	29
61	25	28	33	23	24	25	33	27	26	26	25	23	23	24	29
62	25	28	33	23	24	24	33	30	27	26	23	23	23	23	30
63	26	28	33	23	24	24	32	30	28	26	25	23	23	23	30
64	26	29	34	23	24	24	34	27	25	26	25	23	23	23	29
65	26	28	34	23	24	24	32	31	25	26	24	23	23	23	30
66	27	28	35	23	24	24	33	30	25	26	24	23	23	23	30
67	26	29	35	23	25	24	32	27	25	26	25	23	23	23	31
68	27	28	34	23	24	24	32	31	25	26	25	23	24	23	31
69	26	28	35	23	24	24	33	27	30	26	25	24	23	23	31
70	26	28	35	23	24	24	33	31	30	26	25	25	23	23	32
71	26	30	34	23	24	24	32	31	31	26	25	24	23	23	32
72	26	30	35	23	24	24	32	31	31	27	25	24	23	23	32
73	26	31	35	23	24	24	32	34	30	26	25	24	23	23	34
74	26	28	35	23	24	24	33	30	26	26	25	25	23	23	32
75	26	30	35	23	24	24	32	32	32	26	27	26	23	23	32
76	26	29	36	23	25	24	32	34	30	27	25	25	23	23	32
77	26	30	35	23	24	24	32	33	26	27	25	25	23	23	33
78	26	30	34	23	24	24	33	34	26	28	26	25	23	23	35
79	28	30	35	23	24	24	33	34	26	26	25	25	23	23	34
80	28	31	35	23	24	24	35	30	30	26	25	25	23	23	34
81	27	32	35	23	24	24	33	30	30	28	26	25	23	23	34
82	26	31	36	23	24	24	33	33	30	28	25	25	23	23	34
83	26	32	36	23	24	24	33	33	31	26	25	25	23	23	34
84	26	32	36	23	24	24	33	34	31	26	25	25	24	23	34
85	26	32	35	23	24	24	33	30	31	26	25	25	23	23	34
86	27	32	36	25	25	24	33	30	31	26	25	25	23	24	34
87	26	33	35	24	24	24	34	30	31	26	25	25	23	23	34
88	27	33	36	24	24	24	33	30	31	26	25	25	23	24	34
89	26	33	36	24	24	24	34	30	31	26	25	26	23	23	35
90	27	33	36	24	24	24	36	30	31	27	25	25	23	23	35
91	27	33	38	24	24	24	35	30	31	26	25	26	23	24	34
92	27	33	38	24	24	25	36	34	31	27	25	26	23	24	35
93	27	34	39	24	24	24	35	34	31	26	25	26	23	23	35
94	27	33	36	24	24	24	34	34	31	26	25	26	23	24	35
95	27	35	39	24	26	24	35	34	32	26	25	26	23	24	35
96	27	33	36	24	24	24	33	35	31	26	25	26	23	24	35
97	27	34	36	24	24	24	37	34	31	27	25	26	23	24	35
98	27	36	39	25	26	24	37	35	32	26	26	26	23	24	36
99	27	34	36	24	26	24	37	34	33	26	25	26	23	24	36
