# Supplementary material for: Improving the performance of mutation-based evolving artificial neural networks with self-adaptive mutations
Source: PLoS One. 2024 Jul 15;19(7):e0307084. doi: 10.1371/journal.pone.0307084 (PMC11249216; doi:10.1371/journal.pone.0307084)
Supplement: S1 File — (ZIP) [file pone.0307084.s002.zip › S1 File/data_HalfCheetah-v4/SA-MBEANN/step_size.csv]

Gens	Trial_0	Trial_1	Trial_2	Trial_3	Trial_4	Trial_5	Trial_6	Trial_7	Trial_8	Trial_9	Trial_10	Trial_11	Trial_12	Trial_13	Trial_14
0	0.010901162191507703	0.010248384243493709	0.009153860910575925	0.008183163976592476	0.011910901047751714	0.00851713309400832	0.009800238125261672	0.009509241040243189	0.010395163876356719	0.010964121683439845	0.009744599113449604	0.01048090335624653	0.01006584595991476	0.009603727876820083	0.00928608396768678
1	0.012786961506772165	0.009834544091710343	0.011497729540970641	0.007269944942857063	0.011970747577212342	0.012408947806475402	0.010566404643167856	0.01093829458046932	0.006732053130464878	0.010319972124335363	0.010076353357956532	0.009447530640236847	0.010717639535613666	0.008558500954285796	0.008683838709129707
2	0.014422464910273072	0.010015691241647954	0.010668416632505224	0.009694603913340531	0.01187757863340918	0.011333421449436394	0.010339244666402257	0.007681299979366897	0.008051275088496315	0.0102206284021947	0.006761278847277354	0.0126123108583356	0.010373973929155109	0.010862058716556112	0.009563452865895994
3	0.009984749782631539	0.0076876908933222205	0.011047393768877872	0.009789160087690216	0.010751339279593297	0.007203091190514467	0.00804988386521808	0.008845219401404498	0.007247006580278844	0.009996732443023596	0.007786812485584298	0.011730874540000819	0.00881145866527462	0.01104889864373593	0.007746423127852124
4	0.011422807572390547	0.010156229356053693	0.008556906955521481	0.006661606160248192	0.008385353238239393	0.010000959022585671	0.007358280945017773	0.009058775733750035	0.007230588455165113	0.011532462971548979	0.009307288200797657	0.006316049531693611	0.009754695658869097	0.0094657762385331	0.008107747646241534
5	0.012635500220172596	0.00885215730046212	0.009408664580651049	0.006113745368603057	0.008091763759880292	0.006854221103478654	0.0067015169765446275	0.006930287488399486	0.00802407907075023	0.007382726175916071	0.007174284469580497	0.007011875633742607	0.006591798382101402	0.010927202561275067	0.008079371272632875
6	0.010834809558896987	0.008974768380943644	0.009327567847350907	0.008080892129136923	0.007962390598771496	0.007273689478740174	0.008402233020164651	0.006322045085599545	0.007030351416461056	0.007200786688080191	0.007010252958626185	0.005400123620385114	0.00883666346795638	0.013176573559485864	0.008372025917657016
7	0.007514749791154117	0.010619039807301212	0.008709003846791508	0.009397563614414324	0.008594988398288324	0.006968285756808478	0.008668282644342683	0.00606076693979551	0.00713665043424305	0.0076298785120098404	0.006017677130887392	0.005063250360184099	0.0066122129049639555	0.014385494083836515	0.007553205238914054
8	0.00835286927252936	0.00755642401100665	0.006692665783263295	0.004793142141457515	0.008294918090206868	0.005419699833020125	0.008658730318724295	0.007119730464589135	0.006133130401808441	0.008930658435988727	0.006210839278791758	0.0045257848043476784	0.004518743883680508	0.011777300792611902	0.006211088001339834
9	0.008131096977895793	0.0069431740983622115	0.012385902221565248	0.0045272534822485356	0.009019121652048035	0.008665379049933862	0.008432709250692958	0.007449639915047686	0.005350724549498477	0.009459699911284949	0.005935091261557062	0.004963697196864843	0.005288191078268758	0.008017692712878964	0.005916419232750706
10	0.010284208450250874	0.007570458801371094	0.00807004392233044	0.004145884844396958	0.008930529296296305	0.007286883652392824	0.0075319124556618945	0.007538079662765949	0.006565612330505492	0.004736119363578235	0.005287960512598489	0.004550957530004772	0.005976493420266125	0.013697779082313063	0.006089313098174807
11	0.010822203766524015	0.008097173474574572	0.004997888773732494	0.0050991707878015585	0.007921908763683094	0.007624512214505248	0.006529544014805892	0.007003646171789696	0.0065709724801115916	0.0053258853559615986	0.005390801139396262	0.004938879320579291	0.005150073349544885	0.007592063802179688	0.005469126247727102
12	0.010742179196056783	0.008212074547865208	0.01013638641737417	0.0049562497763319556	0.006951817654635736	0.005891256511412647	0.008265210400872941	0.006309942143637085	0.0055867300018646905	0.007148002410651111	0.004450634966595151	0.003637116293269374	0.0036617064080669668	0.006128839527359705	0.005586597073558672
13	0.00861580401979064	0.007268413532349913	0.006075390532241096	0.003134135530357299	0.0046120244281088844	0.0048962214112551255	0.006372789041577545	0.006312178770850508	0.006532887612326609	0.004382663795243232	0.00527404986526189	0.0036362377814004084	0.0040435522180687035	0.012839408566461376	0.005379362451041821
14	0.008317204777020649	0.007666737354070479	0.005726137933823105	0.002870836137005667	0.0042434851441298434	0.00465177082131895	0.005436352714539159	0.0062996964097438305	0.0062241506737405325	0.005240993648094331	0.004165085345076695	0.003853263336141921	0.00352984450407783	0.013361761369357131	0.0034252856788701065
15	0.009080811336289164	0.007084312968854061	0.005267669458286085	0.003551758245592523	0.0048360288046652876	0.005197096198334601	0.005237817891794591	0.006583892722031757	0.0053861945631909144	0.005310437858182504	0.003928626840034435	0.0033826514708281516	0.004327068839578243	0.009833178991893954	0.003115828698177721
16	0.008182642780918887	0.0077964641610604535	0.006232460615063152	0.0039151033249811736	0.00561228484419536	0.004759148000987455	0.00420955189933344	0.005441734217565626	0.006380553232805169	0.006435123756103924	0.00407979417673657	0.002985760612670149	0.0038380030894054045	0.013652022243000194	0.003531646331738706
17	0.007663651375452285	0.003832332618474425	0.005081434698631146	0.0027657739894068945	0.005350076905328526	0.0034458350277282914	0.004104957890053172	0.005336824068625148	0.004697377901053443	0.003645532532170936	0.0038082147589456523	0.002550327906040828	0.003926375827066673	0.012153441145936033	0.0038609732202390095
18	0.006157554032216135	0.003772108032184283	0.0047787935680927264	0.003183372742781144	0.004325281025849779	0.004219182430576482	0.003964547887537883	0.005322468929544532	0.0045795243569031405	0.00250935098006778	0.0028014381431845595	0.0025656978941214804	0.0029209258543736044	0.012470113642752693	0.0040434185145052206
19	0.007233610213223928	0.003103524451960568	0.00465441374773694	0.003352796077915924	0.006269366830919099	0.003689624789440715	0.004624001822022422	0.006032879134403789	0.005168964717589098	0.0031405259573773934	0.002581322325080756	0.0027900459976345506	0.0036967759447143022	0.012142985640005145	0.004163236907299862
20	0.006091272574047823	0.003076731799720535	0.004204815889968162	0.0027741665921037478	0.004312260511492873	0.003231296318002768	0.0037889216652177865	0.005108679475373296	0.00512642782441612	0.0033947218464016006	0.0026894412234881476	0.0026786616936433213	0.004005582417316152	0.009730391155569788	0.003270963016313908
21	0.0049506101499119355	0.0031764272240812803	0.003751666366142702	0.002293804404223557	0.004222947380429528	0.0033629253174224014	0.004186717164397848	0.005030399886874775	0.00503733831275901	0.002718636383738649	0.0020610999311174126	0.002151346547026139	0.003980072355421517	0.00958029096076906	0.0041843680261714426
22	0.004951494053784645	0.002887125641442385	0.002426554608345191	0.0028997009632621275	0.002982204923524071	0.0033101276528564733	0.0031949185240689707	0.0036225525697102714	0.006466291538846629	0.0022364068682341185	0.0020838177903739125	0.0016132803210649658	0.003497458391271926	0.009856193574068797	0.0038620926490765995
23	0.005116370484272109	0.003531941313665304	0.002004488732457151	0.0025346444212826897	0.0029812842435064835	0.0026124047906172427	0.002868317720741395	0.005803824011401989	0.003691376998686789	0.0025508452066593966	0.0023698835767429673	0.0019390022673151615	0.002884269209542129	0.009768112314726029	0.0046360894484691354
24	0.00440307904196155	0.0028146440385259956	0.002855453994871068	0.0023895260881956447	0.004308453444627007	0.002887515753770971	0.0030683146764698094	0.0034975283997486168	0.00358982502995472	0.002639615671924785	0.0017232445663005796	0.0018291753359358464	0.0030407851613475207	0.009480839078202399	0.0034255039606053785
25	0.005224425518412158	0.003173353653801988	0.0028825284111174986	0.002395306373082935	0.0026417953819024174	0.002706073946842828	0.00311477588469875	0.004135113732930796	0.0028489421913740166	0.0026704767700709794	0.001799783882903445	0.0017555310243087588	0.0037943656815213737	0.007148519644404014	0.00404041427626641
26	0.0036314846235672763	0.003362781039134501	0.0027695661540027244	0.0020654635636315312	0.003920933850662997	0.001965996161648876	0.0031798318623975095	0.00420298529150544	0.0027779055299082807	0.0025041054652054297	0.001713386144593289	0.0013825325004638666	0.0026844140250675275	0.007934382895165328	0.00462645825934706
27	0.0035653417633935078	0.0034715061784885213	0.0018095336728222338	0.0025613445330456806	0.003608762386574814	0.0019785534561171745	0.003138346965465938	0.004056152955986186	0.0036632870107668157	0.0018395818743164863	0.0018633277301339328	0.0013281574459827303	0.0038402540808748498	0.008909646497162806	0.004408588786854505
28	0.003171785910146963	0.003197693750010251	0.0019438497706861819	0.0021345952543657914	0.003719308782696913	0.0018047523080402695	0.0032304705213350425	0.004146233423947347	0.003103905986444693	0.0012264812767184446	0.0022873183128658795	0.0014810673607667706	0.00328368129048234	0.008268582194933972	0.00412209131886288
29	0.0032232566787031925	0.003585286418361106	0.001673743689499454	0.0022890350838405986	0.002209623106814332	0.0021909394594405987	0.002424461437970293	0.0037487903762393406	0.002835471574684253	0.0019793812183422277	0.0012450512086044855	0.0017498402219368447	0.0034679077728676636	0.006934600018570393	0.003702852477254405
30	0.0019615651229404596	0.002579226266695917	0.0014092678145734153	0.0022438143416555817	0.0022743075694897637	0.0018659969630647043	0.002123135436368043	0.005641910979627554	0.0031737415120925557	0.0013475834690227638	0.0012747241812092638	0.0010537047247200708	0.0022925712615425205	0.006496935727267874	0.0038038830726602095
31	0.004191846364459524	0.0022837367919775	0.0017263521485873339	0.002336549506453977	0.002328766574088106	0.002197398859814423	0.001979729478869204	0.005456798233966633	0.002232749001288277	0.0020999465867816204	0.0011028159651508022	0.0011316002595582876	0.002704199879410051	0.008378631955738701	0.004003921456912831
32	0.003943572517852381	0.0033491693290722264	0.0014853130155162906	0.0025218898975914966	0.002696642464342066	0.0020839892390230033	0.0016617774178709931	0.003419877114561243	0.0031129297580233606	0.002010576730716478	0.0011255673097961686	0.0010970479536025416	0.0017893504597627284	0.007464445926304068	0.0041616236155764055
33	0.003964805781593499	0.0026736283728467564	0.0016257371343665339	0.002370070831686224	0.002442089152679572	0.0024310091654403836	0.0015452672176779077	0.0033137451909977128	0.001954658191221571	0.0010648486079170253	0.001008254171969595	0.001	0.002817127658151992	0.008355961311801607	0.003985575831095986
34	0.002894507205486669	0.0019565073290686865	0.0018458053483110443	0.0028267146876533897	0.002595965967147638	0.0019660783611297793	0.0014412941469715084	0.004261489006995716	0.002729720716979298	0.0024887718523532187	0.0010199353549983133	0.0010105840276495	0.0023117231315585482	0.008570217857508106	0.003707876385228975
35	0.0027721459373849316	0.002079502106835118	0.001689881044850355	0.002650093090273999	0.0024755933359936013	0.0026018744341861993	0.001890976126866242	0.0026288052440947137	0.0029581342856303786	0.0020741130994211556	0.0010989466662883766	0.001096286766466502	0.0020252315876342387	0.006132080150316019	0.0027156029119173313
36	0.003519568306001015	0.001561510654590601	0.0019673977805676583	0.0019041161437711005	0.0016207323258601205	0.001953188313011185	0.001564749712946978	0.0024091837332093843	0.0033862849975179517	0.002180905269953415	0.0010198584868374185	0.0011761710096307846	0.0027204754552358186	0.005941775701837425	0.0036992442391446468
37	0.0025478167017370323	0.0016059508554883398	0.0012536670198285817	0.0023713960885453716	0.0025853597655045514	0.0013710558409152332	0.0021074149380378806	0.003187137767115919	0.003129792541064589	0.002321310977251868	0.0011779503475610683	0.0011445568784471671	0.0028776892517476454	0.006146611766708828	0.0034084267911749034
38	0.003523330233994337	0.001600801015132787	0.0013968818932178673	0.0024937129713278297	0.0022925647323286894	0.0014514908152959873	0.0011938868101214579	0.003156203801535803	0.002517220501765356	0.002349116991075024	0.001	0.0012672257459243545	0.002132683861150438	0.00479221637772435	0.002385442790163734
39	0.003861396355890655	0.0015090388960460957	0.0013221171454872417	0.0023635720865710624	0.001794525276219784	0.0014457138853926777	0.001299733392888069	0.0028669917200066716	0.0023745643558246215	0.001734649869948084	0.0010848957961523203	0.001	0.00262397464985696	0.004338130521847061	0.004113299285745655
40	0.004101669335222977	0.001903398431463984	0.0013494123606261935	0.0022323018063163387	0.0015791424569947994	0.0019865161562026674	0.001363272437722103	0.002506679327893836	0.0018113609438932241	0.0016678459162951793	0.0011009807864690345	0.0010499357535369784	0.0025670285609572545	0.0042335577859448905	0.00348502952980831
41	0.0036777474413112825	0.0013048010372041674	0.0013852221441896313	0.0022106838270820896	0.0023480141087747724	0.0017791148808781506	0.0013954013361746989	0.0025224404473098787	0.001780941800962144	0.0012885392883113982	0.0010080246723271054	0.001	0.0022895957818859047	0.005015482294457768	0.002282744555746401
42	0.004339056107106348	0.001942844514473417	0.0011132914415405224	0.002134111401303828	0.0018299770847528469	0.00188894275872561	0.0014144067707137912	0.001581522084591022	0.001619409133172987	0.0012898592583995914	0.0011005531186128053	0.0010781253178319746	0.0024296179660055427	0.0046454096376028885	0.0027712284300195674
43	0.003127584749737874	0.0020737218009216863	0.0012319963938226498	0.002341176998298694	0.0015593470623499893	0.00206899219615389	0.001	0.001404690370714828	0.0016484121896547612	0.0013283722765363081	0.0011339167721988183	0.001	0.0013137365318809742	0.004095935537941052	0.002604539725472332
44	0.0033929607115714593	0.0017840640982245298	0.0017944712286452665	0.0023565022903182502	0.0011320349280142723	0.0014464706514987285	0.0012178015968824386	0.002339326511074423	0.0016658671846572577	0.0014883443110481375	0.001	0.0010178170088949322	0.0018367138055533638	0.0037019654755854913	0.001315649036515021
45	0.0032759968120894315	0.001337277143455988	0.0011952321708540296	0.002363149719948326	0.0014068289884933696	0.001187186181698851	0.001	0.0014960218768489551	0.0018355294936682922	0.0012437597668308999	0.001	0.0010321674741234634	0.0021681252531370334	0.006162304195347307	0.001988858099261535
46	0.003178353254639347	0.0012480123865237346	0.001161962843356499	0.0018909647293079669	0.001336506329144621	0.0017912531106971715	0.0012912826928119594	0.0013407501377881031	0.0015293510333183834	0.0012199080900225712	0.0010385551228571995	0.001	0.0015781814584226866	0.003760968867167835	0.001444317675365669
47	0.0028493884091879387	0.0015968415499301213	0.0010538449454921036	0.0018017760792609354	0.001366031492237041	0.001427844625745173	0.0012236608752350157	0.001	0.0013211968034982332	0.0012147579597176449	0.001	0.001	0.0014845262948665172	0.005504653951949399	0.0016923757017978259
48	0.0032343493164883686	0.0015198369270438769	0.00104080175907198	0.00173113187376811	0.0030853216233408965	0.0013042594969972779	0.0011069411602896977	0.001	0.0015285789412334617	0.001069300980361076	0.0010928162839394186	0.0010786206491895137	0.0016443316596261386	0.003509434140905466	0.0016414832164021692
49	0.002805066841815476	0.00109522693732619	0.0010703705608970581	0.0018546425312150649	0.002849284944612599	0.0012280388296745052	0.0011289727066776543	0.0020441665817896464	0.0014013365283185968	0.0011363345537821297	0.0010284443667797	0.0011823086076222327	0.002187998812072029	0.0034911095514114795	0.001561521527758876
50	0.0033960640134783784	0.0010376082046944562	0.001432561244519261	0.0017040073524734447	0.0026211972360347786	0.0015209757683650514	0.001	0.0011938681961572474	0.0013387704690825373	0.0011103190379336987	0.00113279067528821	0.001	0.001878777522859248	0.003838253224038134	0.001529232700062503
51	0.0031615199581948826	0.0015040610471774355	0.001181286063846989	0.001609994578245585	0.0018761753275442854	0.0012322503725844098	0.0012605200468758333	0.001006912431075127	0.001416188099128358	0.001012673524395981	0.001	0.001	0.0019022391159135923	0.0034926830108689315	0.0015091792110138189
52	0.0019507093867964943	0.0014347882642720665	0.0010094437042210962	0.0017648843303429904	0.0013446225027696252	0.0015424037031639658	0.0011182414601443804	0.0011352010479458805	0.0014707959104295438	0.0010459130298610278	0.0011807080808415762	0.0010753590921633058	0.0013534946116330582	0.004678963403839625	0.001302876689712978
53	0.00246301206448982	0.0012884273933301594	0.001	0.0012737048522034147	0.001049876241694381	0.0014356411494770398	0.001	0.0010144287853509429	0.0012619731840385314	0.0011726463857009981	0.0011258451785607227	0.001	0.0016711637132044907	0.0037766798063319936	0.0017981291091961596
54	0.0027241604703105303	0.0011773826611771688	0.0011544264856918499	0.0013932361054283346	0.001033850244116514	0.0014436695348670253	0.0012964559232008647	0.0010948977584022844	0.0011413122088778838	0.0010348006782866118	0.001249638514940007	0.001	0.0015608985804440435	0.003617655362301255	0.001194516034620165
55	0.001709732565832415	0.0011304655968379452	0.0010611025516218495	0.0016464044793473706	0.0011673100347428654	0.0012047982603873044	0.001347923955437522	0.0015873527869846944	0.0012626020081776467	0.0010103374623511808	0.001092635292443762	0.001	0.0010838137470596896	0.0033918493201020917	0.0013756370682086398
56	0.0023510421835998266	0.0012203075297437399	0.001305522880951316	0.0016296115975097682	0.0010272718105561432	0.0010751670530266572	0.0010010871218633464	0.0012822868693171518	0.0011379425634635565	0.001	0.001179511943123431	0.001	0.0010753337879354538	0.0038424808995503267	0.0012647929833029114
57	0.0017718912812283245	0.0010537804099100547	0.0013201672602729116	0.0016601683073545724	0.001	0.001	0.001	0.001	0.0010762859276369427	0.001	0.0010338645879854884	0.0010850061014082459	0.0011315298753639576	0.0023064994513657313	0.0012080437284752964
58	0.001896047341633089	0.0011362556873369973	0.0011550224132675312	0.0018871557113848852	0.001	0.0013035270436008869	0.0010345513052154938	0.0011361895961085643	0.0010511702061878855	0.0010167834912957186	0.0011874918117590377	0.0011354576298751508	0.0010304440414120146	0.002918926664637846	0.0014163722096229789
59	0.0018890289605817939	0.001108646853320602	0.001037313486959931	0.0014530582907127522	0.001200923008934882	0.001257469760090482	0.001	0.001	0.001	0.001	0.0011463848616034735	0.001114586985546159	0.0011632135417821788	0.002198074245081814	0.0012954328804037044
60	0.0016144530139286341	0.0010676993196233498	0.0011904449142451257	0.0012656200039706871	0.0012259136214048084	0.001	0.001	0.001017602196631472	0.001031909862409401	0.0014768730390402438	0.0012025248446152468	0.0012883837977070824	0.0013807992287376246	0.001870946313395571	0.001
61	0.001388912119206271	0.0013918726268453835	0.001	0.0014039901165956872	0.001183939514657064	0.0012584877819655628	0.001	0.001	0.0010085503864041064	0.0014551025843655887	0.001	0.001	0.001280290937729448	0.0027205979004183253	0.001000730725691623
62	0.0014520304306950085	0.001022101283887157	0.0010529202771457037	0.001217096538972278	0.0010978211021863372	0.0013504082168609153	0.001	0.0012039738057310683	0.0011957368020599837	0.0013975822039462027	0.0012073428340882075	0.001019502457191733	0.001	0.00213438813440541	0.001
63	0.001424762332926222	0.0010658603397767118	0.0012431266383791497	0.0013554016809598365	0.0012594420793968768	0.0014377414869026972	0.001	0.001197722051241355	0.0012383448357822916	0.0014673976324681081	0.001082823705488003	0.001	0.001039543892095497	0.002559239503959784	0.001011475137727586
64	0.0016412544059994942	0.001	0.0010398236440786594	0.0011550304050844163	0.0013697044693703779	0.0012484315680906	0.001	0.0010525236657640174	0.0010052382035428112	0.0012339147399803745	0.001	0.001	0.0010280536974077634	0.0016744358704032206	0.001188715950360152
65	0.0015843569500362767	0.001	0.0010817852577772963	0.001228206476184485	0.0010254497639924946	0.0013988360832979112	0.0011423536103551226	0.001175585356984162	0.00113739882919299	0.0012346546750042413	0.0010461288950445124	0.0010560167214505583	0.001	0.002002702350652063	0.0013228104780428698
66	0.0016573860180099697	0.001	0.001	0.001234247299962118	0.0011372268770768411	0.001156603810169231	0.0010093889871343922	0.0014148106867871368	0.0010121210071393038	0.0011559770822600142	0.0012205334357042125	0.0010445983107473561	0.0010975465333314045	0.0021948337865198182	0.001
67	0.0018366201193073478	0.001	0.001267835057896252	0.0011911554511654279	0.0011945449602511554	0.0012942812096090296	0.0012499763457788627	0.0010468431386235586	0.001	0.001	0.0010179831659008901	0.0010157836485584465	0.001136730435220761	0.0016867844582809772	0.0010557751455691079
68	0.0022208671062317583	0.001	0.0011563186720504228	0.0010462287069642315	0.0013229974373174201	0.001	0.0011495814112891002	0.0011861255006905623	0.0011122526097359293	0.0010873109733425443	0.0010219576317472456	0.001	0.0013855468597011623	0.0010258411010346915	0.001
69	0.0011291280938998777	0.001	0.001476117581692738	0.0011284051767431243	0.0013776322940949974	0.001	0.001	0.0011252908946980359	0.001002545564994602	0.0010218066042613637	0.001	0.001	0.001	0.001750791834976472	0.0010719084316658523
70	0.0010703715939176881	0.001110619766436686	0.0014950207119668142	0.001	0.0017189775866260201	0.001	0.001	0.0013311090052778147	0.001087766296615768	0.0012209942549912126	0.001	0.001	0.001	0.001	0.0012238965773973814
71	0.001443784416878496	0.0011891473964766174	0.0013326652179774193	0.0012910279651415278	0.0010424087670675177	0.0010235926785466204	0.0010496570817320734	0.00112570271160232	0.001	0.0011108421350020288	0.001	0.001	0.001290257625269645	0.0019416426577116863	0.0012017313821938065
72	0.001	0.0012662921433117293	0.0013349739581555256	0.001023169527605616	0.001	0.0011797376641757198	0.0010916277713004918	0.0010673990756286604	0.0010462119176571983	0.0010601201046258723	0.001	0.0010089027591827797	0.001162968100112652	0.001382533215782525	0.001206085053271712
73	0.001	0.0011959405141237116	0.0010756756441489812	0.0014313736425894986	0.001212681705188963	0.0011923564835506148	0.0012364558666551962	0.0010348102737680325	0.001	0.0011370697776318297	0.00115390180078925	0.001	0.0011453197011030596	0.0019008765884619215	0.0011794805705028593
74	0.0011419949362825408	0.0011401774187533228	0.0013409017705865145	0.001	0.001163095229303467	0.001021547591701058	0.001	0.0010784395290010535	0.001156911253291362	0.0010006582534808682	0.0011243590714147655	0.0011562335945354248	0.0011021030586493695	0.0011768603040365584	0.001090754637761948
75	0.0015266672563842962	0.0010497154294931618	0.001	0.0011845289622778824	0.0011030740774247878	0.0010786826444774808	0.001	0.001058116442567494	0.001	0.00111313056697026	0.0010067518607391182	0.0010201189271494121	0.001237083276351527	0.0012685995157552868	0.0010025074884958273
76	0.001	0.0012841761733801483	0.001073946853928334	0.0010432092312308119	0.00101756464639665	0.001	0.0010549937193157445	0.001	0.0010197074531160307	0.001	0.0011405918603299113	0.001	0.001	0.0013478661264836494	0.001
77	0.001	0.001	0.0012906053529919464	0.001	0.0010132427407297635	0.001	0.001037647648938852	0.0010482117529725847	0.00135540340598092	0.001	0.001023517114047245	0.001	0.001	0.0014420543017827929	0.001141275537107724
78	0.0010961220778956157	0.001	0.0010132462139694062	0.001102684549326475	0.001	0.0010166813661209588	0.0012234823165021317	0.0010473780498387612	0.001307486697377314	0.0012110094227832473	0.0010261333394611246	0.0010931294996892845	0.001	0.0015087066173990124	0.001
79	0.0010645384888116423	0.0010101496030140808	0.001	0.0012210966788386167	0.0010645509821197963	0.001	0.001	0.0012971097966650847	0.0012604983377971554	0.0013173638478273467	0.0011432598496863798	0.001	0.001	0.0011993358591030965	0.0011425644222798398
80	0.0011207244071748633	0.0011310264833512274	0.001	0.0011890129874461755	0.0011571725303037798	0.0010289142223830158	0.0011444901669114584	0.001120005208095751	0.001	0.0012119684925731538	0.001	0.001	0.001	0.0013299379795170556	0.0010337722575854233
81	0.0011900154980456158	0.001	0.001	0.0011887369152294674	0.001	0.001	0.001	0.0010404678575486098	0.0011351127882730343	0.001	0.001	0.001	0.0011937267311280767	0.001211711318940828	0.001056538286084484
82	0.001092986543429353	0.001001338831227205	0.001	0.0013175153942264486	0.0010868322318890872	0.001	0.001040929784669567	0.001	0.00137408273594728	0.0010831760457701656	0.0010709578034674343	0.0011008044864742165	0.001	0.0012201075221782095	0.001
83	0.0011960473123920948	0.001	0.001	0.0011296941119321772	0.001	0.0011598981594919133	0.001225269440418293	0.001035647083526419	0.001163340352632853	0.0010694040509878185	0.001	0.0011356772872665284	0.0010555787291508226	0.0011560487742693266	0.001
84	0.001	0.001	0.0011655087592823458	0.001099881785326039	0.001	0.0010879922420946803	0.0010055293027616625	0.0010219318746030014	0.0014041599191874899	0.001002077317280384	0.0010839224787741902	0.0013642180864971067	0.0010814276724937758	0.0012045577568614509	0.0010604930404870493
85	0.0011091649607679957	0.0010261034292947122	0.0011255690154566606	0.0014260960586394633	0.001	0.0018348068515005257	0.001	0.001	0.0013024600014197466	0.001033023249865535	0.001276089505615725	0.001363420195161626	0.001	0.00147334695433515	0.0010903209936782199
86	0.0010706020856135307	0.0010166037103698337	0.0010211697995761951	0.0012990336243128107	0.001072242975447022	0.001	0.0010645773297701887	0.0011720632145466555	0.0013715878609997522	0.001	0.001051725584944974	0.0010964276189931261	0.001	0.0014655603097337943	0.0010539769897565394
87	0.0010266476122046389	0.0010182898826905705	0.0010496501940293025	0.001	0.001	0.001208947139069505	0.001	0.0010667369665262867	0.0013310528529331149	0.001	0.001	0.001	0.0012109383333974493	0.0014816241278626794	0.001147400466019862
88	0.0014240643421096074	0.0010793124626310728	0.001	0.001	0.0010623661257218476	0.0010437737765493175	0.0010527703693808642	0.0010941231783154223	0.0012481275802865256	0.001217929255174692	0.001	0.001113559853462704	0.0010269220622940685	0.0012118389016642472	0.001
89	0.0012287652570321028	0.0010450316610308066	0.0010125510280326801	0.0011895677738877329	0.001	0.0012431068661365283	0.0011824108103623428	0.001	0.0011924514693645032	0.001	0.0010620840790368311	0.001	0.001	0.001	0.0010675292040004916
90	0.001233246866975437	0.0010055031615390428	0.001	0.001194328705392058	0.0010907138426939306	0.001	0.001006725632760476	0.001	0.0013738766427647128	0.0010180695367849745	0.0010160320622497907	0.001019008458479456	0.0011361037754257332	0.0012553658191376536	0.001
91	0.0015342181866997593	0.001	0.0010738378249719974	0.001	0.001	0.001	0.001	0.0010192855964321229	0.0014524470075968228	0.0010395482131713113	0.001073118713275823	0.0012244439331250162	0.001	0.0010690270965621296	0.0010465098405914271
92	0.0010101287188019864	0.00101882676252885	0.001	0.0012486490654004102	0.001	0.0011997595095098988	0.001141471775560183	0.0012728434278998833	0.0014212798751740497	0.001	0.001	0.0010100055780304503	0.0010061631364223444	0.0010791783580321058	0.001282845807524074
93	0.001481167741922437	0.001117655375035419	0.0010565086744962991	0.0010426288823807265	0.001105306108799058	0.0010857074341341882	0.0011145083473293514	0.0012897573443331168	0.0010063178008550954	0.001	0.0010949142915728945	0.001	0.0013789013902655869	0.0011973987795479695	0.0011021300307052571
94	0.0015130892884133056	0.0012714637747946453	0.0011450829464907412	0.0010615071184631605	0.001	0.001	0.001	0.0013125087594043083	0.0011985023408004896	0.001	0.0010443124491090858	0.001	0.0010330938471499697	0.001	0.0012638337046236318
95	0.0011380743539444677	0.0011407295033318335	0.0010918657689432155	0.0012365524946964014	0.0010760644928703449	0.0012150830376050031	0.0011706218571577271	0.001284337047020812	0.00137038545948576	0.0010293657947900547	0.0010537369904969121	0.001	0.0013594232297008753	0.0012541690784039024	0.001016743333280186
96	0.0015757977149514087	0.001145573255811418	0.001	0.0012289568266856878	0.0011768621073800336	0.0012017083768834217	0.0010436464221481284	0.0010240148627966132	0.0013445889753222718	0.001	0.001067684944694543	0.0010988995671741104	0.0011927457178280585	0.0010342972416826656	0.0014467712695308366
97	0.0014560145495562124	0.0011322344370215606	0.0010490892786139264	0.0011792402720190898	0.0011272372802253931	0.0011664577939860812	0.001	0.001	0.0018980334009699388	0.001	0.001	0.001	0.0012692921205430428	0.001	0.0010895461345749628
98	0.0012884213424698959	0.0010045009644919626	0.0010170670454452309	0.001	0.001029982776026605	0.0010415756326519596	0.001	0.0012913517935699	0.0012253373856474289	0.001032532478347824	0.001	0.001	0.0013616624395312276	0.0016896580735877333	0.001024316937015505
99	0.001125595657931539	0.001371539256414602	0.0011620542632072117	0.0010594620580063364	0.0012647657574719284	0.0011419234573628414	0.0010311090844317664	0.0012043239400644757	0.0011877663256697941	0.001029637009524273	0.0012311661688173166	0.001020538379472358	0.001116106178888793	0.001191818634236326	0.001
