# Supplementary material for: Improving the performance of mutation-based evolving artificial neural networks with self-adaptive mutations
Source: PLoS One. 2024 Jul 15;19(7):e0307084. doi: 10.1371/journal.pone.0307084 (PMC11249216; doi:10.1371/journal.pone.0307084)
Supplement: S1 File — (ZIP) [file pone.0307084.s002.zip › S1 File/data_HalfCheetah-v4/SA-MBEANN/link.csv]

Gens	Trial_0	Trial_1	Trial_2	Trial_3	Trial_4	Trial_5	Trial_6	Trial_7	Trial_8	Trial_9	Trial_10	Trial_11	Trial_12	Trial_13	Trial_14
0	102	102	102	102	102	102	102	102	102	102	102	102	102	102	102
1	103	102	103	103	102	102	102	102	102	103	103	102	102	102	102
2	103	103	103	105	102	102	103	103	103	104	103	102	103	103	103
3	103	105	103	103	103	103	103	102	102	104	103	102	103	103	102
4	103	103	103	102	103	102	104	103	105	105	105	104	103	103	102
5	105	103	104	102	104	104	104	104	105	103	105	104	103	103	103
6	105	104	104	102	103	105	104	103	105	103	107	104	104	104	103
7	107	103	104	103	106	105	105	104	108	103	107	105	103	104	109
8	105	107	105	104	105	105	105	105	109	104	107	104	104	104	108
9	106	105	104	106	108	106	105	103	109	104	109	104	104	109	108
10	107	104	105	106	104	106	104	104	111	104	109	104	104	105	108
11	107	108	104	107	105	107	105	103	114	105	109	105	104	110	109
12	107	108	105	107	107	109	104	111	111	105	108	104	103	110	109
13	108	108	111	107	107	107	107	105	113	105	108	104	103	105	110
14	108	110	104	107	107	108	107	105	114	106	108	104	103	106	109
15	108	110	112	108	108	108	107	113	112	106	108	105	105	112	110
16	113	112	112	107	108	114	109	112	116	107	108	106	104	107	112
17	110	116	112	107	107	108	110	113	114	107	108	107	104	108	118
18	108	116	114	108	108	108	110	115	115	113	108	108	110	108	115
19	108	117	115	108	108	108	112	105	115	108	108	108	105	108	124
20	108	119	115	108	108	108	113	115	115	108	111	108	105	108	119
21	108	121	117	108	108	108	112	105	115	112	108	107	107	108	126
22	108	119	120	110	114	108	115	122	116	113	108	106	107	108	129
23	110	119	125	108	108	108	116	119	117	113	108	108	107	108	130
24	108	122	124	108	108	108	118	123	118	115	108	108	107	108	130
25	108	122	124	108	108	108	121	121	117	116	108	110	108	108	130
26	108	123	132	108	111	108	122	119	120	116	108	108	108	108	130
27	113	122	134	110	108	108	119	123	119	114	108	108	108	108	131
28	112	123	138	108	108	108	120	123	121	117	108	108	108	108	132
29	115	124	139	108	108	108	121	123	121	116	108	108	108	108	142
30	116	123	140	108	108	108	123	124	121	119	108	108	108	108	131
31	108	124	143	108	108	108	123	125	121	120	108	108	108	108	131
32	108	125	144	108	108	108	124	124	122	121	108	108	111	108	132
33	116	128	140	108	108	108	126	126	123	119	108	108	108	108	132
34	115	124	142	108	108	108	125	125	122	127	108	108	108	108	132
35	122	127	151	108	108	108	127	126	122	123	108	108	108	108	141
36	118	124	158	108	108	108	127	127	123	126	108	108	108	108	134
37	124	129	158	108	108	114	129	128	123	126	108	108	108	108	137
38	116	124	154	108	108	108	127	127	124	127	108	108	111	108	144
39	121	132	154	108	110	118	130	128	124	129	108	108	108	108	134
40	118	131	156	108	110	115	128	128	127	129	108	110	108	112	136
41	117	133	156	108	108	115	129	128	127	128	108	110	108	108	147
42	122	129	154	108	112	116	132	129	128	128	108	108	108	108	147
43	125	131	157	108	112	116	132	131	127	131	108	108	117	108	146
44	126	131	158	108	112	127	132	129	127	129	108	108	108	108	152
45	129	138	160	108	115	128	134	130	128	131	108	108	108	108	149
46	127	140	160	108	114	118	131	132	127	130	108	108	108	108	149
47	117	139	161	108	114	117	133	133	129	130	108	108	108	108	151
48	129	138	163	108	112	116	133	133	128	131	108	108	108	108	153
49	132	139	162	108	112	120	132	131	128	132	108	108	108	108	153
50	118	141	167	108	108	119	133	135	128	133	108	108	108	108	157
51	135	140	165	108	115	116	137	135	128	135	108	108	108	108	158
52	120	142	169	108	115	122	139	136	128	133	108	108	111	108	151
53	119	141	171	108	116	119	139	136	128	133	108	108	110	108	156
54	121	141	167	108	116	123	141	135	131	133	112	108	108	113	155
55	122	141	172	108	116	124	142	133	129	137	112	108	108	108	160
56	120	142	173	108	116	126	143	140	130	133	112	108	108	116	161
57	123	142	169	108	117	125	143	140	128	140	108	108	108	108	161
58	124	142	177	108	118	120	142	140	130	134	108	108	108	108	161
59	124	144	175	108	118	120	143	143	128	135	108	108	108	108	162
60	125	144	173	108	121	129	148	131	128	134	108	108	108	108	159
61	125	146	176	108	122	125	151	131	133	134	118	108	108	112	158
62	124	145	176	108	118	119	151	144	134	136	108	108	108	108	165
63	126	143	180	108	118	119	150	144	137	137	120	108	108	108	166
64	128	150	179	108	119	119	154	132	128	136	118	108	108	108	163
65	127	145	185	108	118	119	152	149	131	135	115	108	108	108	167
66	130	146	186	108	118	121	154	145	130	144	115	108	108	108	170
67	128	150	181	108	123	120	152	133	131	144	119	108	108	108	175
68	131	149	188	108	123	119	151	149	130	146	119	108	111	108	176
69	129	150	184	108	120	119	155	133	148	146	120	114	108	108	179
70	128	148	190	108	120	121	156	150	147	144	119	116	108	108	179
71	129	157	190	108	119	121	158	150	152	144	119	114	108	108	182
72	129	157	186	108	119	121	156	150	150	149	121	114	108	108	185
73	128	159	193	108	123	121	157	159	150	147	119	115	108	108	193
74	129	152	189	108	123	124	161	152	134	150	121	118	108	108	185
75	132	159	192	108	124	122	161	156	158	147	131	118	108	108	185
76	128	155	193	108	126	125	159	158	151	150	123	118	108	108	187
77	129	159	194	108	121	125	158	162	138	151	122	118	108	108	193
78	130	160	189	108	122	125	163	160	138	158	122	119	108	108	195
79	136	163	197	108	122	126	162	166	139	148	123	120	108	108	194
80	137	162	193	108	124	127	168	156	155	148	123	121	108	108	198
81	132	168	197	108	123	126	164	159	157	154	123	121	108	108	196
82	130	167	199	108	124	127	165	168	158	154	123	119	108	108	197
83	133	169	202	108	122	127	166	169	162	149	123	119	108	108	200
84	132	170	200	108	123	127	168	172	161	149	124	119	111	108	199
85	134	170	200	108	124	125	168	158	163	150	124	120	108	108	200
86	135	171	201	113	127	124	169	162	164	151	125	120	108	111	201
87	131	175	199	111	124	128	173	164	164	151	125	121	108	108	202
88	133	179	208	111	125	130	169	161	164	152	125	120	108	111	203
89	130	177	209	112	125	129	173	160	166	153	126	124	108	108	205
90	133	180	213	113	124	130	179	160	170	153	125	120	108	108	207
91	138	181	213	112	124	129	183	160	171	156	125	133	108	113	206
92	134	180	213	113	124	132	187	179	172	156	126	134	108	114	212
93	139	188	217	112	126	129	185	180	171	153	128	134	108	108	210
94	139	186	219	113	123	129	182	181	174	154	128	135	108	115	214
95	140	194	224	114	135	130	186	181	173	154	128	136	108	115	212
96	140	186	221	114	123	133	179	182	175	155	128	137	108	116	219
97	139	194	227	115	123	133	187	187	179	158	130	137	108	117	220
98	141	198	225	123	136	131	188	188	174	156	133	136	108	116	225
99	142	197	225	115	137	132	189	189	187	157	128	137	108	118	222
