# Supplementary material for: Improving the performance of mutation-based evolving artificial neural networks with self-adaptive mutations
Source: PLoS One. 2024 Jul 15;19(7):e0307084. doi: 10.1371/journal.pone.0307084 (PMC11249216; doi:10.1371/journal.pone.0307084)
Supplement: S1 File — (ZIP) [file pone.0307084.s002.zip › S1 File/data_HalfCheetah-v4/NEAT/fitness.csv]

Gens	Trial_0	Trial_1	Trial_2	Trial_3	Trial_4	Trial_5	Trial_6	Trial_7	Trial_8	Trial_9	Trial_10	Trial_11	Trial_12	Trial_13	Trial_14
0	674.5494370150192	992.1670510991328	811.7109313318138	942.3589239748844	1780.5908981535508	555.9606756687233	1733.217489736338	1482.9896217978403	573.2269834586818	952.8829608721908	148.5855989162524	1105.1671890058594	278.9318288949433	372.0777614177723	689.5820913213828
1	714.887022359277	967.4521534456884	1267.5937266964477	1635.0168884621748	1780.784686644721	1110.4036624635548	1660.314616495375	1464.6672208817254	1064.39145050254	1094.090124262358	935.9325215651386	1597.1119910295583	905.4043023433243	743.4955199215133	1382.4264109411677
2	1541.6267615607023	1443.2186594612003	1431.6371072504494	1646.872472009363	2226.038617760339	1385.4060462793927	1703.0498614868898	1608.160579442213	1062.2204228522246	1142.6047786826807	2290.6665908680857	1701.5337404280403	1093.1690785032374	958.3771458395291	1363.5159997308158
3	1580.6272224998174	1435.1580328275954	1458.7032014677884	1619.579900414576	2196.0485360998427	1779.335127327901	1711.5005673232458	1576.6017003050488	1219.5438699156443	1068.612121206801	2310.5045622946127	1711.7545224988955	1116.7619517429016	1042.3703199739725	1446.056951692735
4	1564.6670102882945	1449.9038514715314	1494.8066835885065	2972.692576858119	2248.1559066666946	1829.9833441792346	1662.4728599144528	1555.1272302151945	1402.4447077642837	1306.5905364896064	2271.1493245889706	1686.5923220089724	1382.0245839090555	1402.0485592854009	1556.211254718052
5	1756.6167868078523	1611.2437354036012	1402.8172192735055	2954.2912757170657	2322.223507626796	1754.2143435177456	1685.5225863139206	1593.242139988504	2204.962144791735	1330.5026587132054	2068.123959983119	1731.6556778870975	1846.314780157364	1309.3565763828149	1457.8440472004036
6	1901.1338977908426	1672.202197115942	1402.009964686704	1672.5561026054365	2198.1306454472992	1789.307195450678	1690.698651493471	1528.479715125652	2091.5801695392124	1356.9663536641133	2191.465714530971	1678.8892944984723	1438.6344178775003	1848.6821503438555	1430.0736571325763
7	1847.0546593422494	1654.8154021372743	1441.5730496822266	1758.4032783843672	2248.9037453153483	1945.2152339459817	1872.2781286011198	1605.1366143849068	2690.3986623478604	1385.0838117511223	2019.2157386772626	1888.9103247652538	1556.7684993604835	1825.1716459763093	1493.2079781563748
8	1806.4480336226788	1648.2888253449037	1427.6588492495755	2081.5007811844443	2261.7819549683686	1843.3667583798049	1723.8552152804139	1628.9982701663444	2035.2759496223807	2065.2553526127676	2276.0792100049844	1872.5867811413204	1798.830581505518	1999.5343323794334	1448.6928460720137
9	1916.1056067939935	1661.5058502519037	1690.0944555470587	1861.8690586918722	2118.4750571949257	1920.4662408999834	2000.9201160273687	1562.2391979272763	2643.390880402998	2145.685020236941	2363.6074428888664	2836.3642897083923	1731.5732829664187	1838.7572251289857	1547.0357174018377
10	1883.1002513203211	2346.159416148947	1492.2290572999084	1967.5144709613667	1961.5181869131784	2070.075568045467	1764.8690838717132	1620.6989160605585	2180.0029850295005	2010.4016921686505	2073.5100511040346	2021.2510534029386	1921.6171137475233	1960.3116247197543	1459.879592823383
11	1889.6533666485	2285.7632974436588	2793.3289712637406	1883.9668328296377	2017.1743728936863	1943.4468911257886	1752.9156989368666	1562.8224618230413	2435.8410620326317	1962.5945770390795	2372.464635358559	2067.1632324500174	2275.294220813922	1826.4492901473795	1503.2555328729688
12	1894.464544145926	2340.9041748681034	2733.67807663792	2369.3894413943603	2344.979734679167	2022.5760425315696	1726.7514920301348	1583.7488492707869	2636.440666658073	2772.428515998312	2113.3398906306415	1807.7443460475681	2211.015797739214	1957.9659430878703	1648.6831492557938
13	1543.4702900827622	2204.6653019353553	2895.8970930378437	2372.6078115810556	2605.8478403511276	2148.3249084886675	1690.225423724186	1604.9187202646526	2686.498248820066	2354.9279958522648	2167.5741853125683	2065.2987625419355	1855.7808501654215	1942.2851916362688	1578.044215237901
14	1616.736136741263	2279.7250112056104	2826.4168277978424	2373.6177537430835	2454.558215437487	2036.748039584702	1737.2227644967263	1612.231347486986	2944.353225887839	3186.251958387686	2170.343686846332	2175.23494448149	2717.906164735048	1840.8516731251443	1630.0153348379604
15	1681.28437111215	2341.08604998402	2964.7010264811397	2358.081649350514	2665.1976916145045	2703.7794376739153	1669.455146168283	1597.2268264319684	3145.362527073676	3296.7796423216737	2365.241453059165	2407.824046931408	2291.0860997609525	2035.43625917224	1576.560366169938
16	1659.2176451413072	2324.8224855396543	2986.238736958059	2388.620868019433	3981.5409756641043	2306.7252452155876	1674.4907473098774	1607.4334044535306	3011.9309967941936	3587.976413929789	2387.9558634424025	2404.7851644688276	2129.7720654557147	2017.3129230572063	1591.5454422595183
17	1648.3712495791194	2326.786940962674	3007.9332490314932	2353.950626793897	3606.161080957416	2166.493001015454	1768.9309446777868	1607.7607393689302	3090.0219116580415	4112.836014422158	2562.9652390001806	2364.2060113429397	2109.6405560211188	1815.5843497221924	1609.0130075622264
18	1694.8566855896163	2638.7342609056964	2934.4470128399453	2363.8864618502735	3783.516018229404	2127.438301169736	1738.3301946926663	1634.5198635691002	3034.066246416016	3946.700182281542	2722.488688830685	2528.6158836574377	2074.454703627761	1759.6758223646475	1602.8657597455338
19	1722.0834799858167	2607.3484026465667	2969.382643212508	3115.0669671109868	3765.3398839727806	2749.1443157298027	1719.4092422574033	1653.8211648545946	3326.964095340567	4046.329449183826	2670.176607363717	2389.457715867065	2144.574055352265	1810.4442427097197	1619.8918889510742
20	1763.4095971508093	2666.1663396703834	3503.6422019122624	2959.6396687860597	4108.389486628585	2544.2522039765413	1748.8868677871824	1661.8090855339124	3761.517980336787	4125.214994987385	2764.9444269617497	2620.1336726261848	2359.3299739543727	1798.9069657907983	1556.0185773156563
21	1691.9587847805035	3708.918824144776	3498.6554254761763	3431.3594221869976	3996.6262117045017	3745.6346402243275	1723.7833698913375	1627.5983591651243	3727.6295852959433	4115.049233014329	2783.6462284040726	3059.2574872734945	2397.263528828464	1872.520526628604	1534.042909936636
22	1728.3767358721523	3721.47175635316	3588.429416273592	3028.869615802629	4055.347072928993	3647.2553063987198	1636.947859809502	1720.6859723037287	4075.05292815583	4080.6905347731026	2881.669099576644	3385.424498323241	2322.843545769292	1831.331624786067	1612.2869784775721
23	1735.8931933133836	3694.813517573456	3587.8399797180086	3220.620868117573	4176.597723960332	3581.1840891321785	1712.3246403727087	1685.5301172808383	4171.331198842556	4073.4461128302814	2927.437453658589	3862.7279997865553	2466.717921081879	1786.975131571429	1564.1052520215062
24	1726.516497398393	3688.9454779708576	4592.46174457365	3733.433390365632	4241.028774192863	3632.124733647456	1757.6380330131349	1695.488806486092	4379.203530127497	4279.257068021393	2942.2190260640496	3655.618788699107	2432.894244437517	1868.432861633787	1684.4798572843972
25	1788.3792524760934	3623.4194475989575	4635.151279611733	4163.603207551639	4331.169223447145	4275.694696656987	1728.7255222714723	1720.1252180063984	4280.6284683577105	4285.494008112637	2976.249686146872	4539.57484137336	2278.22928562307	1919.782202504962	1629.0730898192098
26	1755.2091307864275	3500.2363479605756	4581.896327190136	4239.546239008678	4342.243469412843	4244.601664908543	1693.8076806526265	1736.370172683492	4344.9895308150135	4314.467127356094	3048.9160538098668	4275.991854602488	2663.8221069950773	1871.5238766012349	1649.6637958166389
27	1768.0593534234833	3717.003768027821	4469.639954349159	4656.427191924045	4395.925667588952	3997.3812976429685	1724.813154069187	1677.9198242767377	4458.911370891173	4290.415613154364	3042.549867358233	4245.565406122353	2412.0571646916796	1963.4004340349452	1636.499618060011
28	1734.8591309737858	3712.290799537106	4269.4617412264115	4400.362782733362	4733.762236543917	4160.904662443811	1689.8359566789957	1697.2491874893224	4506.041270079805	4297.271627194677	3052.2739528992943	4130.7156658564845	2308.7370315221247	1887.9639472981557	1636.2787195316619
29	1741.4541712204425	3798.9296779694705	4326.027580362814	4463.731660730118	4667.062620712434	4469.508227497233	1718.80509933171	1711.5953157116735	4337.860936996569	4462.440867883359	3078.2860144399747	4408.491229156452	2542.7837277512745	1944.59525177861	1614.8238556554236
30	1770.3399964469972	3708.7066523173758	4635.515102627209	4344.280017005442	4569.701281911269	4375.249833084721	1731.714551157716	1700.1371259086745	4512.373191453304	4535.722864207209	3057.7605833764196	4423.068847701264	2440.6329745005132	1952.3509795229497	1691.532721870165
31	1809.3313539748888	3720.4473263344134	4326.239805809344	4292.686871336486	4589.100423802502	4304.5758137261655	1678.58124123245	1720.814497920203	4501.780419077162	4368.6872005895175	3144.100145593239	4296.289139709846	2635.2637750717768	1993.9814989314305	1708.2998989035093
32	1750.6355400178213	3594.0010684515396	4658.122238240159	4597.716691309473	4545.380186254317	4135.178853058859	1725.566692893666	1718.1113741411746	4536.361998721573	4610.865818836529	3230.2952390962214	4427.616369062516	2676.9225976609277	1957.6438807159664	1724.803873652152
33	1762.9231340997937	3757.2056643839796	4537.268852601884	4510.86742496676	4614.905305565198	4420.106361681334	1735.814758511561	1694.681734314344	4430.532574678675	4558.8196839237235	3240.183324663615	4373.830137600226	2959.0430456791173	1936.990694143059	1648.320767994547
34	1803.1374762410985	4223.730604748921	4673.4016106897825	4674.264372950687	4494.6480864243	4469.680226236926	1706.2659497911454	1736.0989198990665	4490.702490965259	4511.074016907058	3064.7243142834996	4327.151819777274	3618.1788046068946	1965.5440702193123	1719.485241451942
35	1812.8626522561192	4049.3444345982425	4621.212309897395	4560.658080489778	4610.719543930428	4512.579379673046	1716.6938302703122	1754.4634860880178	4560.553692620655	4444.63557097771	3106.4405791431814	4265.073675701877	3584.1701203124285	1997.9049735107383	1701.8747878949182
36	1812.6507487536476	4332.041056730568	4516.607288622617	4570.863365396672	4690.728983763975	4455.188055786253	1707.9056612971037	1774.6922267550678	4532.2113048783895	4630.016950134047	3135.269061269572	4483.829383046082	3414.096102746781	2051.5613445691056	1635.5611945433584
37	1845.988267472847	4204.645811353125	4471.07398936577	4542.528357729989	4665.97403725734	4579.864770500295	1672.13383707131	1773.0302842276067	4512.08163254344	4651.865212065613	3224.4489441870637	4395.922106603465	3521.8323727727875	2073.9468727270573	1679.0095782036665
38	2050.22176434456	4317.346833550849	4384.83155317178	4709.578397513856	4738.042213458404	4521.484068825951	1727.4175405378248	1751.4515784139135	4554.08165936788	4531.018767552036	3223.370973345545	4393.930253766098	3421.95652393861	2053.127760707884	1697.1930600043454
39	1890.5769475505033	4389.610787448916	4425.593630455422	4576.191755246346	4754.36358847308	4695.8153709687795	1782.6383876846778	1732.2523738319599	4622.5051808831395	4795.881683934702	3171.3498936282103	4642.019232588215	3474.406972362074	2089.0498314847023	1689.626053875815
40	1947.8685713690334	4150.603859665642	4512.261841803417	4613.750875007266	4775.3997438333445	4675.272572043345	1701.4553535383577	1793.1044650512904	4577.979054364188	4664.496818244306	3299.6999567807848	4263.03163401579	3728.606923984658	2072.0878982113272	1702.9476495963377
41	1975.9717299649817	4351.749453113577	4448.084154920363	4539.93825893894	4707.496227383597	4523.857951383622	1670.1277208406868	1754.8330272664584	4706.287843954212	4676.8369245546455	3261.6854960909545	4577.186921889306	3490.090464317867	2093.4173732711974	1717.626996347
42	1993.7407006949688	4306.81055014882	4442.367901109849	4624.093512625588	4736.050779472307	4613.1248877621165	1738.8110624177948	1800.1125179218557	4669.329965602695	4768.127086645561	3324.916339744712	4439.750363992592	3625.310577224388	2127.244109678629	1715.5580983186462
43	1934.8794013111667	4441.327046647808	4590.43148516555	4673.364487876366	4708.697327363598	4753.327880485864	1707.8342146777275	1789.9286318975712	4677.380437772776	4612.171268233954	3245.624016803456	4477.243609074978	3698.094014213878	2190.502058818908	1741.5607711593093
44	1980.8298090640758	4406.3065490497875	4648.612631393336	4603.602500274546	4739.971262585839	4682.379081848259	1692.1393085959767	1763.8527879172543	4644.522437273752	4712.447110951776	3331.081249248149	4651.642178992136	3664.468020843425	2172.3588753918857	1773.927011492703
45	2040.0876121772756	4534.393176907702	4496.008272632712	4653.536474747399	4775.159836791937	4616.00113699032	1729.2167543504631	1817.0048633049764	4568.20857165521	4546.300081126333	3380.7809568331922	4562.273607351075	3588.30281045887	2125.7110311132788	1779.9480994441537
46	1929.2698850330835	4575.878803815665	4586.262194916447	4680.53855949843	4748.470380779803	4666.487454244112	1738.1250715818312	1850.1742572836497	4701.003703320832	4621.373402040063	3411.3319481316016	4514.979250279878	3691.932722276043	2144.2500843435487	1780.6920666555711
47	2091.1571822800674	4381.5151361748285	4832.1791048072	4606.030063769283	4670.800451698913	4653.584565437605	1693.125095246306	1815.7881716338964	4765.962757444777	4634.857535476927	3414.51387812966	4518.84778252399	3631.846490074508	2183.7336887708516	1772.8193044110517
48	1887.5459372991834	4554.515624250573	4789.203139952132	4682.2798380062995	4763.163051144892	4574.763122699511	1758.9953896690329	1787.9469776646538	4561.913965376889	4713.765647159915	3425.013612856092	4642.642313675715	3771.728540629397	2083.9092175250375	1755.0379524501977
49	2175.853538106906	4446.349914863099	4702.844604442863	4664.2663401042955	4756.299872263899	4551.650147198943	1701.6434790271512	1799.9232937197992	4596.632486160253	4528.902671529291	3396.2727992528567	4780.940552657678	3686.2996921406075	2156.146537129363	1792.490445056595
50	2229.5107091286327	4464.02123940533	4718.400085821535	4755.69021253087	4718.566118490049	4623.83305873982	1686.4394109479042	1809.3946987590275	4652.5611555362675	4634.482593275148	3447.3146891619967	4685.343614044684	3773.045547787859	2088.0001128640124	1743.2299899726281
51	1956.3291170671155	4477.463669534682	4720.2456018176335	4739.8153310054595	4794.255244063683	4713.159384765682	1732.9834919846828	1803.6336906283643	4890.844746319316	4640.726450160095	3447.561067790591	4608.676574496286	3648.0288499653198	2154.0954929798763	1774.3913762358466
52	2067.5186199037	4557.165131818846	4808.548349484381	4734.602918646625	4751.161009920441	4592.703327516025	1756.3453387237132	1829.5195200780151	4728.455491066111	4556.895883784079	3485.3499148921233	4567.355799777821	3923.0467506245845	2129.242721897338	1757.3330911480177
53	2362.764963405677	4396.114315847121	4774.369367521495	4701.374348587527	4756.301558613581	4572.146722294258	1792.3010125400524	1837.5477681729549	4578.280424451232	4611.035159766015	3406.5900761478483	4753.454945154618	3889.85243312306	2112.085897785322	1821.883499309793
54	2345.9466827292817	4540.485220159817	4767.944667449444	4721.149624612149	4904.622032324609	4693.954852026535	1888.4984021543896	1841.1798792736167	4703.8289420156825	4664.943783189405	3437.082478759431	4702.975205088382	3965.842483996317	2082.111757227301	1772.7735991378324
55	2357.2971987323917	4460.554137574386	4740.362404678547	4598.027051570832	4825.234373225298	4719.783816420616	1800.613618019889	1892.6094594160934	4630.753019414783	4659.425161295876	3498.355721920691	4675.521621666272	4175.739163067358	2108.0689550497773	1768.758049684467
56	2338.7430218533173	4421.453322114141	4699.134124053146	4689.652030108048	4788.282689616945	4645.383535867242	1852.5499015084279	1974.6658571072549	4653.17535155527	4707.024484745748	3385.9911049649404	4725.011793307929	3978.672683773674	2121.8552532542276	1800.704244326122
57	2377.5000391772815	4510.481566134032	4841.5160392945145	4722.297320796697	4867.89735298057	4630.930906266965	1917.1350315430284	1927.748198047176	4569.118516781289	4679.147006615872	3426.3320424859753	4819.379197167648	4186.479786860804	2205.9795306629867	1789.5683838761397
58	2345.3808694042714	4586.668219404056	4713.230688669921	4757.773851563228	4771.665423370873	4686.746112812712	1745.1041821391057	1935.5526211643887	4611.53039049377	4715.411777198291	3524.1397998905104	4700.880061250778	4180.716911223287	2097.4981695162055	1817.4722302251207
59	2356.044247539716	4607.596380936877	4746.9451210456655	4673.186765642033	4806.549234387192	4710.112934167159	1863.2289025222115	2055.7384171420395	4647.115139898043	4692.127336196366	3483.3764934102915	4763.922666070617	4202.779045980094	2108.1037083177534	1811.0009919119252
60	2341.362497897086	4647.514223500874	4817.369132537802	4707.853266146917	4859.05603825981	4814.060542767807	1933.149284332417	2030.5076054885776	4712.0238696771785	4901.89027975928	3486.038933782046	4765.687978321388	4166.066386651678	2142.3575033509433	1798.8366577614142
61	2370.666210176039	4736.728808171242	4586.235091561216	4743.434160776044	4768.849414845277	4617.024393524398	1822.421106962045	2013.3193498910478	4748.9666501208385	4816.487171529809	3552.2432793651074	4751.066764418343	4266.02364478216	2146.873901808467	1811.4161703574428
62	2359.4047942097513	4628.281820046077	4588.743556300128	4760.4878868503065	4816.518047469202	4672.845538039342	1815.4070911204426	1989.6151660187907	4715.314050285221	4721.31800495085	3561.5922472582065	4811.750704799914	4325.763973287928	2132.8302326933026	1862.573971622098
63	2346.8283348300943	4838.2649450582085	4803.974595557107	4760.0320213562	4738.67733381973	4643.834332948096	1917.6519705807145	1985.1694149159111	4859.4637487878545	4776.196514198105	3511.69505960448	4800.079088684011	4420.90589116375	2192.6952494805723	1810.4430082807703
64	2337.013765183586	4877.326155159006	4754.875591822927	4727.295428680621	4821.867587237869	4686.7640282629945	1826.0256278333752	2037.8540463813724	4883.491466557969	4844.236598373281	3642.1180416117136	4835.392662627752	4237.544164260423	2154.5611372455996	1853.4154905513517
65	2310.605049096235	4620.546453936193	4717.716709465648	4666.735043876505	4818.077827588093	4618.737255570277	1848.6831864427054	2033.3510299638056	4712.532757336162	4821.915307096911	3614.5520202563716	4729.635548208587	4446.984818524484	2189.9874621154963	1772.9413237285148
66	2354.778391141392	4612.720226656443	4726.860555640039	4755.5324415548	4812.618471772472	4764.6310383040745	1810.5635524428951	2009.9696142993355	4729.700084806664	4730.47747417833	3592.437269935377	4788.082646153073	4455.090238213409	2147.029283382786	1847.9122543506435
67	2328.7686737523077	4710.210973045505	4812.953925730032	4773.389060119785	4790.4154783643	4700.05380509827	1825.1799312405449	1981.088463825555	4611.1457319848405	4795.525695786319	3641.1087067607286	4738.0739488341815	4497.621018601303	2156.2013666461057	1797.248347256303
68	2320.5118952989096	4734.1849569600945	4562.868131343611	4791.453326748987	4735.874921128263	4757.418176211329	1822.879126780624	1959.4157642582	4766.678191838404	4833.890240368262	3567.993590453958	4848.63639627734	4495.498698654134	2183.6257942232496	1803.4424601526857
69	2372.7212605010404	4582.390525773839	4662.4012170702035	4830.4396497635225	4811.662832252749	4685.137415809043	1801.2887277247132	2010.8219033976097	4694.480529685585	4759.954187059812	3619.988722043177	4793.028136093911	4436.956061356593	2162.184051961068	1914.4339162625677
70	2361.207707708003	4622.061578598016	4758.937732140755	4799.983743182985	4775.577531627206	4696.533263953492	1906.8854625784656	1973.2727648785688	4756.056494487959	4746.384417644334	3637.4309316582953	4765.007713445483	4562.912219492385	2201.566301437518	1983.6264779864744
71	2338.8411659717062	4621.626436778273	4889.6862711108	4810.978552604387	4782.54415481751	4661.918024931773	1900.2740319702789	2062.778001448966	4808.572123193571	4766.418915982884	3608.3814287869645	4766.01040820291	4695.874432873061	2144.1011050762904	1869.074536147896
72	2365.828078119386	4710.551069121286	4612.029068455366	4772.598064957993	4750.966247612139	4680.319808097141	1879.8002180049805	2016.2311681017168	4673.739676564611	4832.084669740244	3607.2846169525433	4796.973280563264	4759.327219085138	2179.5693526626633	2053.5812016296927
73	2345.437539872748	4632.666043918837	4789.890376354644	4864.467158890732	4728.494141968758	4706.708922851347	1822.1091126307263	2101.0098244250653	4660.335701920314	4773.938467430925	3643.622729888646	4782.817572252272	4553.424692834695	2153.5172778363085	1871.308104216025
74	2340.626465686391	4713.183990640193	4775.027940597205	4784.401666564704	4800.094684652631	4659.836079428813	1877.0898174294648	2025.0990172997026	4830.380844503232	4760.054606729123	3601.9638599352943	4766.790564076283	4651.173436955692	2177.173339265996	2022.3795192822156
75	2324.863519017879	4687.1564302743645	4768.215512446452	4810.3655368797745	4797.628961926737	4751.805308719413	1857.2812266789788	2088.8952310292043	4733.860739982261	4830.494328896949	3661.872922699426	4783.1632309665565	4627.8935902954	2231.7057806204034	1865.0319571424898
76	2372.6379943796105	4622.277091174123	4772.7252218245485	4769.66645809259	4777.908716598972	4818.374725750197	1937.5886816235327	2063.0259333894132	4736.736991767302	4813.079892159818	3644.622199635871	4806.215452737219	4762.436547453742	2178.2061107034797	1848.1796836288333
77	2376.7812989446356	4611.309679264658	4679.210756046644	4788.420403478661	4814.459785692879	4682.4374899461045	1857.653691547998	2064.264723185781	4747.2639751050965	4877.376805908178	3584.8686854638013	4770.56141039832	4722.727604412236	2158.870855304827	1836.0838602201466
78	2361.869226710119	4717.934167113847	4746.070607141471	4862.396101101837	4781.512291432032	4830.450392827792	1891.9602501894713	2098.9681067017573	4719.251012378128	4796.201230797977	3715.1921261169946	4715.244691815457	4623.713308071257	2201.7727290430753	1906.0169903062924
79	2353.5468142439604	4640.417127017739	4901.114574057597	4880.3081865484555	4825.70758029705	4730.242351098397	1875.941955794824	2078.662071189078	4775.861916335534	4880.577649833978	3610.702059975978	4832.150123918096	4694.201494313302	2137.1523536164423	1905.0496698711604
80	2393.8938464436255	4688.871644584014	4793.081164133445	4847.624473187904	4770.89092940328	4744.938844027179	1856.83511095588	2078.8095141310378	4749.511529918711	4782.056361966153	3645.905462908041	4816.232031380575	4531.177577760129	2186.047747646902	1890.8550220507489
81	2371.684110393981	4707.291253026054	4702.831903512058	4896.948242156952	4831.64271465546	4831.525640619343	1832.1979696676442	2074.369212741849	4804.463597873559	4815.823308716246	3642.2927344304885	4750.033338326807	4642.807016941268	2190.20710567609	1883.846566376357
82	2398.5127549463114	4823.73021135242	4789.677009415539	4713.876719106264	4767.8991832589845	4831.362460784791	1874.3348657546594	2074.253811355743	4719.579939448193	4830.770031223247	3728.3922192648365	4818.2077988401825	4606.553167829212	2209.366737776952	1887.9092799372886
83	2390.1153624353738	4817.450677655797	4735.808616852519	4794.664524547967	4762.085884995796	4775.468063217519	1847.782691067188	2081.897755518079	4792.307854349264	4822.8388048250845	3647.536721809897	4803.903171112763	4809.500567732517	2177.708035082543	1892.1666439085361
84	2387.724265256208	4697.908493734286	4794.006864655673	4769.449725777453	4811.742664022893	4867.646933557166	1932.5994579874116	2140.153493782899	4807.3044259371445	4858.934663286751	3683.0506328562146	4791.105040448378	4603.238253331537	2221.006220142288	1925.3323200024302
85	2394.645340294253	4849.473882315192	4659.839319309604	4879.035802105947	4801.4530750566455	4793.397867362237	1887.6097616281234	2314.6155256150123	4863.797084020113	4765.394963551691	3613.037988470822	4822.31907047717	4743.419374018073	2158.6885036304407	1862.704796553235
86	2412.0022336075144	4798.524994407377	4910.4869866371055	4897.262282038078	4813.412638245362	4825.025096305616	1911.9423143679799	2487.864052300699	4819.458492054675	4760.085768192534	3656.6892173981537	4828.9563661572565	4699.466404266864	2127.5358387147585	2136.1283320724037
87	2433.2786097870157	4746.453173499895	4771.855071411166	4900.5161427861485	4798.11856296211	4606.42870887817	1886.6772065016976	2295.2220508386968	4703.562105937462	4760.589907483319	3676.695002324533	4865.029246159093	4677.782092811911	2161.4231825576935	1877.4278269743506
88	2463.1332953109336	4714.4634665239	4732.108447291383	4822.384094011244	4770.76264741277	4618.735432477007	1945.8390471172108	2395.5937589593846	4826.876254418442	4789.58467257301	3640.0083498904637	4822.953142630879	4546.465135646862	2144.6938673815507	2132.256156640926
89	2391.0143329240473	4781.022447275924	4778.527378105175	4921.554718548245	4756.413093593674	4684.510507546158	1908.6628997429707	2180.2632790939974	4785.0897830005315	4796.080372360228	3615.1205226119896	4779.553204774379	4727.496803653872	2158.141903707321	2120.5666039080347
90	2446.2904908078567	4726.303371838658	4786.2872357489905	4833.769367227273	4826.866551761428	4733.353347108684	1990.4377051781746	2430.9089663943696	4753.101189526637	4722.7736133973785	3636.5706982418246	4816.705739593464	4799.922870632046	2192.218818851908	2125.359976532752
91	2410.5368427231815	4879.289577246853	4886.76106794152	4804.2611698780065	4729.69162294808	4813.183788896964	1932.821082728811	2442.4463961927754	4831.292019197766	4814.964713974038	3709.266740159993	4852.314438805369	4678.726728351892	2164.549234701855	2022.419602726199
92	2457.677660530242	4870.032850523386	4810.478588463033	4821.686324907903	4779.7358478624055	4784.367114733786	1913.5879793239294	2385.726354474516	4833.153982625871	4813.192789252775	3698.0481754911357	4747.930129164158	4571.620536852773	2189.3714309881957	2108.170086734573
93	2423.126230418552	4906.649802270371	4823.084878080071	4776.6539836961665	4792.676928895716	4682.602933936278	1917.7833056661411	2362.998446967021	4752.32985542456	4838.006201046945	3677.54556129593	4835.856298488291	4609.560785584403	2190.2632543452287	1976.604790523447
94	2581.764990451301	5049.185269791074	4717.437118592545	4802.647437491358	4773.904851932145	4706.891249261982	1927.532369107342	2536.9166432988395	4861.307945930814	4838.61974678164	3695.0788366060347	4766.471117436304	4589.2352097976745	2149.319549685408	2093.4826633537714
95	2449.013174744901	5067.819737027926	4818.817834813136	4852.892976655458	4795.149191145388	4715.917541019251	1942.9254160879482	2438.652660435536	4810.369971457562	4861.828547198436	3661.9923402789013	4815.366771614342	4620.154693671816	2206.5945808265064	2117.7799111456266
96	2581.3525627491517	5169.657062907063	4811.268049112628	4775.227331344212	4760.529960450761	4694.931383136474	1956.515904951144	2490.480107281694	4791.699043851048	4936.111677457418	3681.22831523044	4821.024910739455	4548.572844648354	2243.442269786522	1988.0760563152012
97	2485.5084834453596	4959.134634040994	4699.785747208894	4802.981015532215	4845.55082761927	4737.775140594114	1916.945742224263	2359.5055819253694	4814.100590031731	4839.335976815168	3618.7912778406867	4880.951765365283	4549.27498750791	2282.2649084017503	2052.3286793661823
98	2449.745481716099	4914.449734185049	4755.62516417578	4740.268846557094	4834.2607749689905	4758.023866239794	1963.0325653804382	2291.8582909691822	4833.3717306006065	4855.559440732767	3675.908295577113	4771.845578063944	4563.102377463229	2164.875307453062	2140.4164628462545
99	2496.334699739249	4977.460126372188	4789.318745909026	4810.631883408162	4791.727130329347	4793.245916397378	1938.6016687006086	2292.8776146746427	4782.5441683189765	4802.248429417718	3669.07605761385	4815.963641809825	4557.340906414884	2158.1548343759196	2112.103764146065
