# Supplementary material for: Improving the performance of mutation-based evolving artificial neural networks with self-adaptive mutations
Source: PLoS One. 2024 Jul 15;19(7):e0307084. doi: 10.1371/journal.pone.0307084 (PMC11249216; doi:10.1371/journal.pone.0307084)
Supplement: S1 File — (ZIP) [file pone.0307084.s002.zip › S1 File/data_HalfCheetah-v4/NEAT/node.csv]

Gens	Trial_0	Trial_1	Trial_2	Trial_3	Trial_4	Trial_5	Trial_6	Trial_7	Trial_8	Trial_9	Trial_10	Trial_11	Trial_12	Trial_13	Trial_14
0	23	23	23	23	23	23	23	23	23	23	23	23	23	23	23
1	23	23	23	23	23	23	23	23	23	23	23	23	23	23	23
2	23	23	23	23	23	23	23	23	23	23	23	23	23	23	23
3	23	23	23	23	23	23	23	23	23	23	23	23	23	23	23
4	23	23	23	23	23	23	23	23	23	23	23	23	23	23	23
5	24	23	23	23	23	23	23	23	23	23	23	23	23	23	23
6	24	23	23	23	23	23	23	23	23	23	23	23	23	23	23
7	24	23	23	23	23	23	24	23	23	23	23	24	23	23	23
8	24	23	23	23	23	23	23	23	23	23	23	24	23	23	23
9	24	23	23	23	23	23	23	23	23	23	23	23	23	23	23
10	24	23	23	23	23	23	23	23	23	23	23	23	24	23	23
11	24	23	23	23	23	23	23	23	23	23	23	23	23	23	23
12	24	23	23	23	23	23	23	23	23	23	23	24	23	23	23
13	23	23	23	23	23	23	23	23	23	23	23	23	23	23	23
14	23	23	23	23	23	23	23	23	23	23	23	23	23	23	23
15	23	23	23	23	23	23	23	23	23	23	23	23	23	23	23
16	25	23	23	23	23	23	23	23	23	24	23	23	23	23	23
17	25	23	23	23	24	23	23	23	23	24	23	23	23	23	23
18	25	23	23	23	24	23	23	23	23	23	23	23	23	23	23
19	23	23	23	23	24	23	23	23	23	24	23	24	23	23	23
20	25	23	23	23	23	24	23	23	23	24	23	23	23	23	23
21	25	23	23	23	23	24	23	23	25	23	23	23	23	23	23
22	25	23	23	23	24	23	23	23	24	24	23	23	23	23	23
23	25	23	23	23	23	24	23	23	24	24	23	23	23	23	23
24	23	23	23	23	23	24	23	23	24	24	23	23	23	23	23
25	23	23	23	24	24	23	23	23	24	24	23	23	23	23	23
26	23	23	23	23	23	23	23	23	23	24	23	23	23	23	24
27	25	23	23	23	23	23	23	23	24	24	23	23	23	23	24
28	23	23	23	23	24	23	23	23	24	24	24	23	23	23	23
29	25	23	23	23	24	23	23	23	25	24	24	23	23	23	23
30	23	23	23	23	24	23	24	23	24	24	23	23	23	23	23
31	25	23	23	23	24	24	23	23	26	24	23	23	23	23	24
32	25	23	23	23	24	23	23	23	24	24	23	23	23	23	23
33	25	23	23	23	24	23	23	23	24	24	23	23	23	23	24
34	25	23	23	24	24	23	23	23	24	23	23	23	23	23	23
35	25	23	23	23	24	23	23	23	24	23	23	23	23	24	23
36	25	23	23	24	24	23	23	24	24	23	23	23	23	23	23
37	25	23	23	23	24	23	23	24	24	23	23	23	23	23	24
38	25	23	23	24	24	23	23	24	24	24	23	23	23	23	23
39	25	23	23	24	24	23	23	24	24	23	23	23	23	23	23
40	25	23	23	24	23	23	24	24	24	23	24	23	23	23	23
41	25	23	23	24	24	23	24	24	24	24	23	23	23	23	23
42	25	23	24	24	23	23	23	23	24	24	23	23	23	23	24
43	25	23	23	24	23	23	24	23	24	23	24	23	23	23	23
44	25	23	23	25	24	23	24	24	24	23	24	23	23	23	24
45	25	23	24	25	24	23	24	23	24	23	23	23	23	23	24
46	25	23	23	24	25	23	23	23	24	24	23	23	23	23	24
47	25	23	23	24	24	23	24	23	24	24	23	23	23	23	24
48	25	23	23	24	24	23	24	24	24	23	24	24	23	23	24
49	25	23	23	24	24	23	24	23	24	23	24	24	23	23	24
50	25	23	23	24	24	23	24	23	24	23	23	23	23	23	24
51	25	23	23	24	24	23	23	23	24	23	23	23	23	23	24
52	25	23	23	24	24	23	23	23	24	23	23	23	23	23	24
53	25	23	23	24	24	23	24	23	24	24	24	23	24	23	24
54	25	23	23	24	24	23	24	23	24	23	24	23	23	23	24
55	25	23	23	24	24	23	24	23	24	23	24	24	23	23	23
56	25	23	23	24	24	23	24	23	24	23	24	24	23	23	24
57	25	24	23	24	24	24	24	24	24	23	24	24	23	23	24
58	25	23	23	24	24	23	24	23	24	23	23	24	23	23	24
59	25	23	23	24	25	23	24	23	24	24	24	24	23	23	23
60	25	23	23	24	24	23	24	23	24	24	24	25	23	23	23
61	25	23	23	24	24	23	24	23	24	24	24	24	23	23	24
62	25	23	23	24	24	23	24	23	24	24	24	24	23	23	23
63	25	23	23	24	24	23	24	23	25	23	24	25	23	23	23
64	25	23	23	24	24	23	24	23	25	23	25	24	23	23	23
65	25	23	23	24	25	23	24	23	25	23	25	24	23	23	24
66	25	24	23	24	24	23	24	23	24	24	25	24	23	23	23
67	25	23	23	24	24	24	24	23	24	24	24	24	23	23	23
68	25	23	23	25	24	24	24	23	24	24	25	24	23	23	23
69	25	24	23	24	25	23	24	23	24	23	25	25	23	23	23
70	25	24	23	24	24	23	24	23	25	24	25	24	23	23	24
71	25	23	23	24	25	23	24	23	24	23	25	24	23	23	24
72	25	24	23	24	24	23	24	23	24	23	25	24	23	23	24
73	25	24	23	24	24	23	24	23	24	23	25	24	23	23	23
74	25	24	24	24	25	23	24	24	24	23	25	24	23	23	24
75	25	24	23	24	24	23	24	23	24	23	25	24	23	23	23
76	25	24	23	25	25	23	24	24	24	23	25	24	23	23	24
77	25	24	23	24	24	23	24	24	24	23	25	25	23	23	23
78	25	24	24	25	25	23	24	23	24	23	25	25	23	23	24
79	25	24	23	25	25	25	24	24	24	24	25	24	23	23	24
80	25	25	24	24	24	23	24	24	25	24	25	25	23	23	23
81	25	24	24	24	25	23	24	24	25	23	25	25	23	23	24
82	25	24	24	24	24	23	24	24	25	23	25	25	23	23	23
83	25	24	25	24	25	23	24	24	24	27	25	25	23	23	23
84	25	24	24	24	25	23	24	23	25	23	25	25	23	23	24
85	25	24	24	24	25	23	24	24	25	24	25	25	23	23	24
86	25	24	24	24	25	23	24	24	25	24	26	25	23	23	24
87	25	24	24	24	25	23	24	24	24	24	25	25	23	23	24
88	25	24	24	24	25	23	24	24	24	26	26	25	23	23	24
89	25	24	24	25	25	24	24	24	25	24	25	25	23	23	24
90	25	24	24	25	25	25	24	24	24	24	25	25	23	23	24
91	25	24	24	24	25	23	24	23	25	23	26	25	23	23	24
92	25	24	24	25	25	24	24	23	25	24	26	25	23	23	24
93	25	24	24	24	25	25	24	24	24	24	26	25	23	23	25
94	25	24	24	24	25	23	24	24	24	24	25	25	23	23	24
95	25	25	24	24	25	23	24	24	24	24	25	25	23	23	24
96	25	24	24	24	25	25	24	23	24	24	25	25	23	23	24
97	25	24	24	24	25	26	24	23	24	23	25	25	23	23	24
98	25	24	24	25	25	25	24	24	24	24	25	25	23	23	24
99	25	25	24	24	26	25	24	23	24	24	25	25	23	23	24
