# Supplementary material for: Improving the performance of mutation-based evolving artificial neural networks with self-adaptive mutations
Source: PLoS One. 2024 Jul 15;19(7):e0307084. doi: 10.1371/journal.pone.0307084 (PMC11249216; doi:10.1371/journal.pone.0307084)
Supplement: S1 File — (ZIP) [file pone.0307084.s002.zip › S1 File/data_HalfCheetah-v4/NEAT/link.csv]

Gens	Trial_0	Trial_1	Trial_2	Trial_3	Trial_4	Trial_5	Trial_6	Trial_7	Trial_8	Trial_9	Trial_10	Trial_11	Trial_12	Trial_13	Trial_14
0	102	102	102	102	102	102	102	102	102	102	102	102	102	102	102
1	102	102	102	102	102	102	102	102	102	102	102	102	102	102	102
2	102	102	102	102	102	102	102	102	102	102	102	102	102	102	102
3	102	102	102	102	102	102	102	102	102	102	102	102	102	102	102
4	102	102	102	102	102	102	102	102	102	102	102	102	102	102	102
5	104	102	102	102	102	102	102	102	102	102	102	102	102	102	102
6	104	102	102	102	102	102	102	102	102	102	102	102	102	102	102
7	104	102	102	102	102	102	104	102	102	102	102	105	102	102	102
8	104	102	102	102	102	102	102	102	102	102	102	105	102	102	102
9	104	102	102	102	102	102	102	102	102	102	102	102	102	102	102
10	104	102	102	102	102	102	102	102	101	102	102	102	105	102	102
11	104	102	102	102	102	102	102	102	102	102	102	102	102	102	102
12	104	102	102	102	102	102	102	102	102	102	102	105	102	102	102
13	102	102	102	102	102	102	102	102	102	102	102	102	102	102	102
14	101	102	102	102	102	102	102	102	102	102	102	102	102	102	102
15	102	102	102	102	102	102	102	101	102	102	102	102	102	102	102
16	106	102	102	102	102	102	102	102	101	103	102	102	102	102	102
17	106	102	102	102	103	102	102	102	102	103	102	102	102	102	102
18	107	102	102	102	103	102	102	102	101	102	102	102	102	102	102
19	102	102	102	102	103	102	102	102	101	103	102	105	102	102	102
20	107	102	102	102	102	102	102	102	101	103	102	102	102	102	102
21	106	102	102	102	102	103	102	101	106	102	102	102	102	102	102
22	106	102	102	102	104	102	102	101	104	103	102	102	102	102	102
23	106	102	102	102	102	103	102	101	103	103	102	102	102	102	102
24	102	102	102	102	102	103	102	101	104	104	102	102	102	102	102
25	102	102	102	104	103	102	102	101	103	104	102	102	102	102	102
26	102	102	102	102	102	102	102	101	102	103	102	102	102	102	103
27	106	102	102	102	102	102	102	101	104	104	102	102	102	102	103
28	102	102	102	102	104	102	102	101	103	104	104	102	102	102	102
29	106	102	102	102	104	102	102	101	104	104	104	102	102	102	102
30	102	102	102	102	104	102	105	101	103	104	102	102	102	102	102
31	106	102	102	102	104	103	102	102	109	104	102	102	102	102	106
32	106	102	102	102	105	102	102	101	104	104	102	102	102	102	102
33	106	101	102	102	105	102	102	101	103	104	102	102	102	102	104
34	106	102	102	104	106	102	102	101	104	102	102	102	102	102	102
35	106	102	102	102	104	102	102	102	105	102	102	102	102	103	102
36	106	102	102	104	105	102	102	103	104	102	102	102	102	102	102
37	106	102	102	102	105	102	102	103	105	102	102	102	102	101	103
38	106	102	102	104	105	102	102	103	104	104	102	102	102	101	102
39	106	102	102	103	105	102	102	103	104	102	101	102	102	101	102
40	106	101	102	104	102	102	104	103	103	102	105	102	102	102	102
41	106	101	102	104	106	102	104	103	104	104	102	102	102	101	102
42	106	102	104	103	102	102	102	102	103	104	102	102	102	102	104
43	106	102	102	104	102	102	106	101	104	102	105	102	102	102	102
44	106	102	102	107	105	102	104	103	104	102	104	102	102	102	104
45	106	102	104	107	104	102	105	101	106	102	102	102	102	102	105
46	106	101	102	104	108	102	102	101	103	104	102	102	102	102	105
47	106	102	102	104	104	102	104	101	103	104	102	102	102	102	105
48	106	101	102	104	104	102	105	103	103	102	104	105	102	102	105
49	106	102	102	104	104	102	104	102	105	102	104	105	102	102	104
50	106	102	102	105	104	102	105	101	105	102	102	102	102	102	105
51	106	102	102	105	104	102	102	102	105	102	102	102	102	102	105
52	106	102	102	105	104	102	102	102	104	102	102	102	102	102	104
53	106	102	102	104	104	102	106	102	105	104	104	101	103	102	105
54	106	101	102	104	104	102	106	102	102	102	103	102	102	102	105
55	106	102	102	105	106	102	106	102	104	102	104	103	102	102	101
56	106	102	102	105	104	102	106	102	103	101	104	106	102	101	104
57	106	104	102	107	106	104	106	104	102	102	104	105	102	102	104
58	106	101	102	107	106	102	106	102	106	102	102	104	102	101	104
59	106	102	102	107	107	102	106	102	105	105	103	105	101	102	101
60	106	102	102	105	104	102	106	102	105	105	104	107	102	102	101
61	106	102	102	105	105	102	104	102	105	104	104	104	102	102	104
62	106	102	102	107	105	102	106	102	105	105	104	104	102	102	101
63	106	102	102	107	104	102	106	102	106	102	104	108	102	102	101
64	106	102	102	107	104	102	106	102	106	102	107	105	102	101	101
65	106	102	102	107	107	102	104	102	106	102	107	105	101	101	104
66	106	104	102	107	105	102	106	102	105	104	107	104	101	102	101
67	106	102	102	107	105	103	106	102	105	105	104	105	102	101	101
68	106	102	102	105	105	104	106	102	105	105	107	105	101	102	102
69	106	104	102	107	109	102	104	102	106	102	107	109	102	102	101
70	106	104	102	107	105	102	106	102	106	105	107	105	102	102	105
71	106	101	102	107	108	102	106	102	105	102	107	105	102	102	104
72	106	104	102	107	105	102	104	102	105	102	107	105	102	102	105
73	109	104	102	107	106	101	104	102	106	102	108	106	102	102	101
74	107	104	104	107	106	102	106	105	105	102	108	104	102	102	105
75	106	104	102	107	106	102	105	102	106	102	107	104	102	102	102
76	106	105	102	109	109	102	105	105	104	101	108	104	102	102	104
77	107	104	102	107	106	102	106	106	105	102	108	109	102	102	101
78	108	104	104	110	108	102	106	102	104	101	108	109	102	101	105
79	106	105	102	109	108	106	104	106	104	104	109	105	102	102	105
80	107	106	104	108	106	102	106	106	107	105	109	110	101	102	102
81	106	105	103	107	108	102	104	106	108	102	109	107	102	102	105
82	108	105	104	108	106	101	105	105	107	101	108	107	101	102	101
83	107	105	107	107	106	102	105	106	106	111	109	107	102	102	102
84	107	105	104	107	108	102	104	102	107	102	108	107	102	102	105
85	107	105	104	108	108	102	104	105	108	105	108	107	102	101	105
86	107	105	104	107	108	102	105	105	107	106	109	109	102	102	103
87	107	105	105	108	110	102	105	105	106	105	107	109	102	102	103
88	107	105	105	108	108	102	104	105	106	108	109	107	102	102	103
89	107	105	104	111	110	104	104	105	108	105	110	107	102	101	103
90	107	105	104	109	111	106	103	105	107	105	110	109	102	101	103
91	107	105	105	108	110	102	105	102	108	101	109	109	102	102	103
92	108	105	105	111	110	104	105	102	109	105	109	111	102	102	103
93	106	105	105	109	112	105	103	105	105	105	109	109	102	102	104
94	107	105	105	109	109	102	103	105	107	105	110	110	102	102	104
95	108	107	105	108	109	102	103	105	107	105	110	109	102	102	104
96	107	105	105	108	109	106	103	102	106	105	111	109	101	102	104
97	107	105	105	108	109	107	105	102	107	102	110	109	102	102	104
98	107	105	105	109	110	107	103	105	106	106	107	109	102	102	104
99	109	107	105	109	111	106	103	102	107	106	110	109	102	102	104
