# Supplementary material for: Improving the performance of mutation-based evolving artificial neural networks with self-adaptive mutations
Source: PLoS One. 2024 Jul 15;19(7):e0307084. doi: 10.1371/journal.pone.0307084 (PMC11249216; doi:10.1371/journal.pone.0307084)
Supplement: S1 File — (ZIP) [file pone.0307084.s002.zip › S1 File/data_Ant-v4/SANP-MBEANN/fitness.csv]

Gens	Trial_0	Trial_1	Trial_2	Trial_3	Trial_4	Trial_5	Trial_6	Trial_7	Trial_8	Trial_9	Trial_10	Trial_11	Trial_12	Trial_13	Trial_14
0	1069.1957846495507	1098.2764574526923	1146.0431442186546	1038.1559005582405	1061.3302590597575	1191.5411605275663	1043.6905904545692	1097.6534794804686	1064.9395201091859	1071.5869739034267	1044.7940025067371	1075.3541209931168	1091.4948724043857	1115.5094657715501	1119.8869651243174
1	1258.006898666027	1505.3747552310624	1210.0902264146428	1279.0817804121955	1194.4703666158593	1269.2854949750283	1250.5363707396925	1112.9249875259964	1174.0660676547957	1438.700095704466	1155.5887506994757	1195.0444171970478	1110.6369307562265	1446.510118309933	1356.839904036099
2	1348.3700439010754	1412.2697036221755	1328.17494054597	1247.7251806051895	1274.6384600076742	1242.6137772191403	1339.5230582251845	1197.431484432418	1238.9674529085808	1187.1874670432212	1156.4721355284662	1399.7831124845168	1142.1558331663389	1224.6238556135881	1273.4640799926322
3	1431.8540085352522	1295.3337302993182	1278.9042783564075	1256.8779305320193	1353.29846805468	1209.8345505490015	1339.0738788022115	1241.69843771328	1147.811256579776	1445.591419972009	1252.4512128661288	1283.617641009914	1348.5059912973707	1462.8784458936707	1240.6906403217422
4	1495.9346448801334	1448.0626823519835	1233.399215226893	1212.6515126272557	1255.1631338313734	1364.937108263979	1186.498989412125	1157.0062949537623	1339.9307076434875	1480.436629106194	1362.8942540508037	1398.1005094327297	1292.3435699729248	1429.722027981623	1405.4715068767225
5	1537.0096130098375	1339.4724453879992	1287.8488513744521	1308.5407574233748	1417.7171324079122	1301.8357477212705	1320.1710072090043	1294.6228364840897	1309.5935807602186	1367.0701476750871	1273.0397711500914	1435.459122943358	1473.6735921324507	1586.821527864727	1342.761995374977
6	1621.7636437310546	1347.7294132522093	1328.5511079644937	1302.3371962129024	1357.9840675762837	1199.076115294207	1488.8929782794205	1252.4785848231031	1403.5278222660131	1475.1962372287942	1285.3624739973602	1542.9081928243388	1330.3601919881025	1553.1521086621397	1312.4235097962899
7	1626.823123326364	1406.8224516286962	1316.0457217211156	1359.5804146400687	1486.809524842024	1313.1208165146554	1474.2095848883757	1322.1491217577948	1316.389752753399	1449.1416010298276	1315.382678212789	1595.8624801199626	1521.3675232510539	1410.3784441397409	1309.647446251099
8	1553.1793520886472	1480.2046603300216	1415.1742183928645	1513.265668226335	1445.2090347141273	1291.040982698115	1643.108486699712	1328.8716611783357	1550.283000583662	1521.8405777358973	1364.5592923703973	1736.973253135894	1555.2304151408841	1295.4973324951548	1320.2585333647546
9	1701.1554122052014	1582.95994181865	1402.3861049018249	1483.6908665578646	1491.7377583587313	1261.7538991158758	1517.236317675268	1329.2108309907735	1473.405834849593	1625.6769562719005	1468.6429698452973	1792.7452604726243	1559.4979047103245	1371.7247935132548	1302.339319226804
10	1807.136561986892	1518.9183620542674	1427.966029708451	1443.385602853251	1656.19769566578	1400.3074129458612	1550.779075066364	1347.4326852552917	1335.6305732790365	1700.5758739730788	1345.9668742630413	1772.188514415516	1494.5094452922988	1357.8620861724708	1429.4308529264881
11	1846.66446735274	1596.6449875209923	1407.7488741149227	1431.692714177844	1477.6841567437216	1333.3526787342958	1762.7965396662844	1399.0233574584204	1360.5431949152924	1663.071368447315	1336.5767236870934	1905.2875916932467	1744.9596202166374	1674.7910754896852	1350.35305809315
12	1812.352175538377	1652.6598663813425	1466.2475593199415	1508.0849044457195	1528.5158976890611	1377.6097059096853	1717.495912169549	1527.9799015132514	1350.5444800884234	1761.5084759822878	1420.755430708425	1805.705465382837	1481.1787116141265	1497.4867448982081	1404.012507647625
13	1835.5562867400204	1636.627976803559	1767.1713270900532	1556.8683463805824	1559.3168099253623	1524.1183458014443	1682.8453472352362	1415.6019904597058	1457.5737609997732	1750.3275032520282	1450.2254962430675	1914.1855021790993	1647.7228393852233	1534.9562573034382	1372.659500483241
14	1867.4143320084117	1671.009357085304	1805.381904727464	1469.035156458371	1692.8070056600118	1556.7388870103096	1723.5358780454148	1447.356115584862	1600.406818572652	1746.4424688883919	1498.6349796771685	1852.2592192663685	1592.3936124941918	1740.713498870292	1400.181391131636
15	1840.1853854311746	1725.0485497206882	1713.915357795713	1588.0294091231726	1740.122504281309	1549.014949619297	1651.1847448522192	1539.144087120622	1487.792746888194	1765.4518300533975	1457.591070906665	1895.6188280271617	1671.3988896073818	1745.2414097028293	1396.0624827575793
16	1849.9962153010388	1766.31519133298	1714.7316346383034	1672.100509359479	1760.9767512456078	1700.9582320463994	1646.869128059835	1606.7433903210929	1552.4603399242549	1806.6374543637373	1593.1829166227499	2028.460502231606	1601.3746843687834	1709.2651396349004	1434.883147670734
17	2014.2551063528035	1766.4939558276994	1771.6488189685813	1756.3001058189304	1759.9010927738889	1738.851174026946	1718.438979260841	1619.3607571996188	1597.4976328882203	1803.4235948205448	1684.1053143862582	1990.0769088889963	1683.6489672892917	1733.164865660752	1519.9290759179728
18	2069.3897264919897	1683.6314803497135	1998.720485351152	1727.586638088378	1812.8889486626624	1636.3535392321646	1858.3181985180722	1612.8094135257984	1687.2667626042794	1928.4238166696696	1642.9294022466217	1977.4435411128811	1894.3257854746578	1979.0187876361938	1572.1979149562571
19	2067.6703943796747	1784.097582342497	1954.5222866291267	1723.008291540406	1851.8649866620344	1728.1917230174688	1835.4649492887493	1653.5335174112702	1677.7523929773065	1828.940076255034	1671.9785939922217	2005.7978717752449	1909.0362105215315	1983.9992210095115	1617.9909849840353
20	2083.6845521508753	1837.062936210588	1921.0673895820978	1786.3088953880283	1802.4094343870197	1821.5753608021657	1875.6261995571556	1694.5131522290108	1704.0435793662427	1912.502373917888	1683.2909991443926	2036.2616258184478	1866.0404849899671	2118.9544373270824	1538.4871417573506
21	2091.4274135309975	1768.8029247699233	2033.6567432319644	1770.4302203961645	1870.0136648007674	1826.863199532124	1859.0623687960995	1734.2559463905116	1747.922611570316	1855.8960455808276	1650.2035542731203	2030.2700985992142	1988.353571858126	2143.484282107376	1516.6617604260089
22	2116.28782827259	1897.1999267769027	1954.3166027036314	1872.6684126862065	1885.1035769995942	1930.8466076821792	1932.7147742289021	1905.9343006476513	1693.1243007164044	1926.083912721737	1674.2805322876332	2058.741518945584	2038.11876578105	2134.707244622665	1570.6370329576255
23	2062.996284175997	1887.1120749057377	2063.476648528263	1776.045682229217	1956.0098540595693	1935.7056941450742	1920.6566129997846	1890.430047567815	1806.4323916265441	1951.7589779888585	1704.034479196404	2132.730001072631	2107.998369947799	2203.126337384746	1573.754069645266
24	2136.368427400464	1867.6022681061468	2112.0208425416167	1782.6276055902092	1904.4845327342925	1977.5405803671154	1943.0539886730721	1901.9075754034852	1889.1593240627226	1948.8704277252293	1697.9224793501992	2093.9776769343716	2066.802597058688	2126.1461387770787	1675.4329425900637
25	2150.3914793654435	1953.8723318103157	2120.0374330754585	1806.6293762449307	1896.5041751538365	2068.088164948433	2004.6888620666643	1936.1829875120802	1898.4018793445937	1947.6887986909824	1756.900783820068	2108.225738353107	2094.311080970574	2183.9011713659847	1672.3545183919196
26	2158.6160313634205	1971.6646827550169	2176.1930296927885	1903.5125884640015	1949.4437505231858	1899.6790224813726	2037.5484521114845	1891.2409798389458	1950.4690220960963	1977.6585495792212	1699.8439356615788	2125.513422944881	2138.619942220449	2166.9011836086224	1781.8905374457804
27	2257.34514306822	1961.2277855246455	2165.5019176642745	1961.0190379971204	1948.6669309215254	2066.4683749716996	2046.0860110670517	1857.5332834792073	1929.1396066098096	2029.0123268294217	1747.062711379808	2106.1706756198128	2171.66485454787	2214.8490238909567	1728.401832280669
28	2207.2868150304644	1945.6583703634994	2138.306729661029	1903.0537758170462	2027.378495088272	2077.961692695753	2039.017393871816	1911.0115624647767	1991.6687861908151	2030.8353546600013	1720.8553550101126	2194.9103554609337	2152.2256821116434	2374.8655001322786	1824.6095224318547
29	2266.1459401637367	2001.3760041256353	2195.099642630849	1992.5081209224377	1968.862585018104	2072.5515519315186	2073.0990324784843	1965.9724329937897	1952.0085722170531	2028.4264507221098	1765.5777990393858	2173.4919428709495	2156.4652087194295	2256.2772542499406	1809.3894387694675
30	2229.5969519875853	1987.5676914536944	2199.349639978085	1915.1350037644831	1996.2576981248255	2102.1447024055806	2117.646265974699	1969.9745015826911	1982.8862658415926	2059.1517392647106	1747.5110214192043	2261.7200022664106	2227.196979524644	2382.2496506699376	1863.5656485505685
31	2303.1930616489426	2068.7678766269755	2283.3737967168254	1913.330146411035	2010.2245218004086	2152.906371556524	2134.2706606637853	2104.072440256155	2021.4324069499557	2131.239871284099	1750.0190831961042	2266.3779119510414	2245.26008478503	2281.981886692588	1889.014106658083
32	2349.462150769305	2046.2700152721445	2255.888396529529	1997.4352158580275	2006.0079751734913	2235.8473099185167	2135.1172699084973	1973.8980626021448	2049.694950098921	2083.341730140255	1764.6540700451703	2226.3518313677655	2236.959257908175	2344.3432393845624	1910.969232176494
33	2362.250643639511	2020.8651155613727	2288.6137352773685	1944.3762700258205	2030.9626344963895	2137.059135810612	2114.416492263981	2022.5285605018314	2077.5409733521115	2102.5173717705547	1784.2524985727116	2256.8495344406365	2235.3963381433423	2302.7744493820833	1996.2732417858952
34	2449.0091376121222	2117.8973883796725	2320.1346102886073	2066.2977299806844	2022.7940668812028	2258.6187278556195	2134.2956558395904	2016.2969881798758	2015.0439370639297	2117.51604019673	1785.6274733718894	2292.7412477101184	2309.488306012673	2323.5361991436066	1927.7655887241954
35	2439.9895206460847	2111.621361480193	2306.8320796663515	2098.281032337429	1994.8757505809735	2229.1440055074304	2088.2018701567954	2085.4053615166167	2044.5292865196648	2213.802717076254	1778.6625783665913	2270.9866936463377	2288.1093081793642	2220.2486318791407	2003.903762924274
36	2497.6322387005252	2086.180060901716	2303.061619956728	2054.715967245703	1971.161573843342	2313.4384378458262	2123.8316029398984	2029.6920102893996	2079.0131912340566	2135.3183993571974	1792.2773514370142	2236.2829238318677	2406.5898380318795	2322.528923095367	1997.6943400513405
37	2556.3654410418403	2111.0431881200197	2291.0770119701256	2102.6871959150276	2127.0643831035454	2261.0030160805377	2185.699861930433	1993.8024346115362	2099.7258504259526	2166.6831369621686	1805.5798421425063	2286.6441340632646	2304.675233150346	2348.6178711818807	2040.2018300354441
38	2565.9315878536227	2119.197107663568	2296.655435871535	2133.3361064381766	2018.371223146476	2303.253649408063	2118.9521184572545	2082.707270948366	2113.0444715628237	2255.399918408104	1784.4182774724263	2279.524727121364	2274.359345430087	2286.803481354209	2060.2577923502527
39	2695.9960307895985	2091.255599212169	2291.4321177598918	2164.257379240957	2153.2530305019045	2329.2881009813655	2173.8206187959586	2103.551708535709	2117.8019659455654	2220.014643067191	1785.3281629431087	2328.96485266914	2269.1116454693633	2304.9607727163398	2053.9838565032546
40	2724.842853508691	2094.2351329345547	2331.9442058447685	2152.5010373238993	2164.6997932590752	2382.6699569431125	2227.1989300552345	2072.4119241591757	2137.453489761374	2218.207830381859	1801.4109811614326	2374.4976778408986	2300.072222134004	2366.7929743643454	2116.9202890854845
41	2728.434751974031	2147.625926655037	2261.5968514578967	2149.913641658628	2092.323766485672	2364.1418550361795	2151.0700055580983	2090.721026908007	2165.295968991329	2208.8182436970183	1787.4927933562922	2401.0162062151453	2315.3923303001943	2348.5710285569235	2079.8198946612383
42	2728.8305664581762	2141.450564469726	2322.493334033911	2159.5866469831785	2103.0641763668414	2373.1152485313924	2204.4674674172306	2094.0207905624843	2142.720978775736	2260.6891611894725	1767.3866491851566	2431.6377601054523	2381.4367882044694	2364.3881360250607	2069.139793246436
43	2708.8832421061807	2121.308960216712	2376.1376969333514	2182.426512264253	2168.424480680945	2333.7970318605553	2229.0416527361185	2114.0991751989277	2155.4301115783737	2282.275855562578	1798.1035946701481	2387.3424398350803	2333.139726689824	2368.6194917084645	2174.913216491339
44	2767.8524886779146	2146.142404219743	2360.477935937889	2252.913551047422	2213.415936710675	2422.1359881729863	2225.3050838032204	2174.931195586967	2140.901708605254	2320.477124575563	1808.6743586492094	2422.5160599661062	2385.1995913885703	2392.4867162209334	2222.2412291820315
45	2895.215739932469	2172.208332863427	2363.026336614604	2219.0751163177283	2199.1576797974712	2410.3057972893685	2179.5343818088145	2139.614118511048	2206.770848739555	2333.255523820728	1774.8620831764267	2448.4274177131865	2399.580743596812	2474.872904137003	2181.7968607816865
46	2795.270045546108	2214.863531849839	2335.9362372238697	2181.0550566702213	2172.740436910192	2397.327118938584	2233.0085381651006	2172.7423360779817	2190.82344602263	2244.7166453403092	1828.682297161556	2531.865083154092	2409.2984077936308	2507.715660170387	2174.4762008422845
47	2960.4783404495333	2184.8506804201206	2382.93885502296	2247.7917071581346	2142.14784982168	2379.7985980474255	2270.592413507819	2177.9109735540187	2164.22643622468	2278.7953640060173	1802.428202187986	2434.3872783460893	2359.3012189316205	2437.724756638359	2189.2763626750666
48	2916.90214838621	2229.376407181774	2396.297761606232	2297.622130585937	2180.2898537904025	2347.650943510947	2289.1424220171593	2149.729243572294	2217.120128932746	2295.047795913417	1819.391114339295	2462.6969969982283	2469.4946035909	2485.414192817457	2233.7268828656606
49	2834.800867085888	2241.4435007847956	2433.6309349368994	2252.2540953433154	2254.921136812657	2411.823828434503	2303.226953307022	2114.0023420421026	2201.3474728797655	2321.124449752064	1829.742712253414	2558.619197835706	2399.2133710799017	2510.677435635852	2297.8352910831495
50	2918.6852067153422	2207.7460822382245	2413.2611051327362	2336.4848380669223	2227.410250735538	2412.5493120623555	2292.356848877731	2163.4433064619284	2274.251786931229	2338.4141241987836	1825.8501317775556	2528.370246242012	2405.442971617053	2600.384145128071	2315.8128195698837
51	2939.1063458339713	2242.4834733321754	2416.8534287092257	2245.8140626339255	2384.018803438659	2453.445485944678	2376.5816187302066	2142.1368175684893	2191.8264563852576	2315.6857222368567	1835.4231704982567	2641.0009036949805	2398.373881937391	2554.9826634623755	2285.05586918079
52	2902.005114245304	2243.750379288947	2425.9973522072214	2272.0387944045697	2276.8629723220984	2426.1820302541646	2339.03090733818	2106.582789193181	2220.179909400636	2367.1472562376803	1823.5144281817986	2697.5925658273854	2400.4806492481243	2664.148802938753	2334.23135327615
53	2906.8423851136545	2239.8887437639237	2454.735311763001	2318.8078305545864	2365.909104677339	2486.297907854825	2330.1069875656726	2190.4167961708526	2221.814707876817	2401.5226321141927	1814.3708629800103	2776.907465302257	2437.2056119612844	2533.7366726463197	2296.829708037291
54	2911.2138002919214	2269.4351511203186	2455.4713768569286	2261.782700545219	2316.7911832041345	2509.1543950282253	2413.1887854665474	2138.1230734710093	2264.0850893942165	2354.5653552180797	1844.0105856490513	2749.3418573433105	2470.0258416243732	2626.5145372793745	2322.3488427490724
55	2944.116696577467	2289.372467944626	2455.327832045442	2281.0362011024026	2389.614437199269	2517.346976076892	2372.83544416861	2145.404224975991	2249.882890267563	2371.920621559483	1839.9710538940426	2759.4253849064335	2439.9350732539096	2569.4063521183207	2328.3568094431853
56	2913.2267771311394	2292.765659023463	2470.8953181320726	2308.630615368088	2382.3664870426433	2550.068920092698	2411.5354694237226	2194.2312604294793	2289.1498932816057	2408.3848563907786	1837.916102354027	2861.605566681265	2468.7949559368276	2641.8680223682177	2431.1995378558686
57	3001.138352964727	2323.800637016272	2458.2634983272005	2286.660718954963	2349.1374454707193	2546.5192848345587	2367.114542155701	2224.747954510633	2303.246148896985	2428.298461510146	1900.356809960944	2760.804647387882	2468.8620894048004	2610.543563783624	2387.6253609155046
58	2865.353060919547	2362.471093056522	2496.707863221929	2288.3942667648175	2352.3469813224124	2561.870077788832	2414.631025021638	2270.6401928404157	2264.3353138611005	2441.2650499547935	1832.1308448039474	2805.815872135375	2503.79537280571	2658.743614764193	2471.5629744969488
59	2896.605457574389	2320.4864596506673	2498.392319830222	2321.2151046763756	2457.7933989329586	2581.134722759254	2455.2768220102225	2297.214439210481	2276.4556804631143	2422.0765139268974	1860.8384531779707	2823.5970513599214	2471.7230990236967	2661.125726304744	2426.715237843658
60	2826.997953255603	2407.517618269318	2515.470518566994	2327.021078439846	2375.5925481856957	2552.608501075135	2472.307446720307	2242.442866143089	2288.802130110575	2436.6388688917987	1855.3313216334282	2844.5758229104435	2507.1887437862692	2712.365881337748	2424.5942256311564
61	2979.1040011786195	2349.681123133748	2483.896485163908	2388.967321657014	2401.3177116982124	2552.193363988727	2466.4713171175267	2336.4731463009352	2305.047509652577	2381.855262112229	1884.1411090460115	2939.049973961303	2469.5564007729754	2672.880979435179	2447.46474387505
62	2875.8765338760595	2349.7404727851535	2477.289812351296	2347.6646505752747	2445.9788249387066	2558.360104848684	2498.221457954559	2232.7017107052784	2320.9308491100633	2439.928295573663	1864.3666826337446	2852.2476957180907	2526.883343070073	2688.6235830174305	2515.928309309137
63	2980.956416117259	2350.032799731946	2490.4565665043174	2351.4747548880373	2363.8620341161673	2503.8873977410894	2516.127578681349	2272.3491378073463	2289.9166237691825	2443.4439613823465	1856.1404217431364	2880.4492976867446	2495.977090584872	2665.6403305785125	2577.7300395090756
64	2980.579086069729	2335.118526973393	2494.929598579601	2399.519102453234	2541.3552805687727	2566.100018562173	2569.219575688311	2273.561074005417	2313.038372032937	2484.69080605019	1867.2088098146955	2931.4633317626394	2515.8591469871108	2730.743465893048	2575.033759120466
65	2956.1142187972187	2430.0345977006646	2528.37065938878	2401.136480463714	2407.5737783084965	2559.1111181319175	2606.5288224974	2219.603373163685	2298.6023190545875	2557.8170510803434	1923.3115874581483	3040.960777734183	2470.1658674649934	2775.620843120023	2519.222337762406
66	2913.9407558438857	2331.460679466737	2525.453557573913	2358.9194000343873	2374.636059702111	2553.592060970405	2637.90719805414	2322.0309624165034	2323.712580272237	2564.705494754141	1859.6496804077156	2916.8076814150377	2495.9388832946042	2738.505321048376	2506.2654412667152
67	2903.5908152418892	2408.3376020089804	2566.1356365841425	2408.1471818324803	2390.8490598453536	2539.0611296048833	2594.2983523367852	2224.8271915483624	2352.1302917382936	2526.9040744201466	1900.356393622141	2814.673994851769	2507.372865046444	2789.8962319546467	2570.5928689588854
68	2940.887499138359	2377.625808093592	2550.212747746672	2448.5777541980874	2440.658902708951	2581.3486194547345	2595.5778216471235	2236.025513278014	2395.2022029019013	2560.044318018859	1903.6922654422697	2988.8562548822947	2525.2062346952894	2846.5241905206976	2602.0602046249446
69	2942.2703530233807	2373.6306399961286	2585.490206519407	2404.3694502345647	2481.797694877904	2527.3649390319297	2529.6022382701776	2268.7107389499583	2335.98513779591	2546.424887675718	1852.683879038373	2880.4772764936965	2537.6875428187245	2858.1206704015253	2661.139990187221
70	2969.4215479561663	2424.352152864698	2566.960708701143	2429.669989770871	2344.983565375179	2595.462069198146	2615.554971469258	2333.7757749423613	2344.684892726132	2559.069290082054	1870.613962914876	2848.7136510802284	2556.350084606432	2824.1537744957645	2609.8055431667076
71	3004.0348808235267	2390.1618480643574	2563.796008919772	2467.5032616309495	2463.9872339458893	2622.3175508379295	2610.1454662735146	2277.7363571688256	2350.233689438341	2571.3869467864183	1893.5681077815295	2933.43853027848	2500.8274337951575	2925.4748121392636	2565.5235566219335
72	3006.447057217801	2457.10783942409	2566.2253950186246	2499.0374763110676	2436.558888444235	2613.0086787553105	2730.7880429642796	2320.7309248410284	2355.1968009100337	2567.159564263234	1899.0926088866545	2991.446648427379	2544.9166148517975	2795.704999020085	2521.2014821228795
73	2978.584600358014	2428.874035179251	2560.3336038035263	2468.7766828891645	2476.131097842383	2632.09946032474	2728.914168008972	2373.5944490669235	2388.433726754512	2519.4442361411297	1875.0563231203116	2996.8341574944193	2549.720565709953	2929.431517722639	2570.183676949308
74	2861.7615998141546	2478.0756245483944	2520.8895241718465	2452.993074425255	2449.8997909539166	2572.6370032412483	2729.8322732506404	2372.5219472798885	2373.1323122591434	2567.4272820858446	1864.406885267459	2877.559814403965	2549.978577430508	2996.2555167246537	2575.862946037821
75	2946.4443013232817	2401.4482095115814	2598.561650538869	2464.7230110011506	2477.420110676563	2539.5786616171386	2712.937587089372	2303.418658820318	2375.3640668836547	2640.7325552936886	1877.221154356132	2936.5199290083633	2568.333097730103	3073.573165807846	2626.346091599511
76	2985.9936472453455	2423.278650574167	2540.2981532880804	2493.6867122906065	2414.7516303575076	2537.810619496872	2681.1181236415546	2351.462753934043	2346.3827557368345	2542.88794762239	1915.5459301612002	3049.828585215822	2667.796696389261	3012.224052485872	2596.2663947087362
77	2960.824910341798	2532.1509853368616	2509.518101256114	2443.633043920479	2429.7929411231958	2581.9167813207905	2813.872242655254	2431.9001555507284	2368.23640823405	2672.2531751871907	1876.9339543201595	3076.8557887323586	2576.0562291684923	3037.2070427957788	2645.5581878621138
78	3012.835703353635	2464.5650731569476	2534.8968815380485	2505.0330691794775	2473.2281664623347	2623.066908651359	2779.506393307491	2419.1036261480144	2412.8456974603923	2618.132597547422	1927.370076999022	3055.5690504647932	2538.7862154256777	3216.685741619121	2612.403142727546
79	2961.1768903919324	2416.5192697867587	2547.7049768284583	2476.4661414133293	2455.3253457977016	2565.799356437917	2719.53037256163	2446.004780052271	2388.6056578625876	2662.738263613447	1940.91460228667	3243.576551479525	2561.1485980094376	3136.018093755625	2753.9807912598594
80	2931.7789164818905	2442.2570470930764	2606.667739015611	2492.4241970053668	2398.496103388582	2588.1686215583263	2799.273632554972	2380.4456748223397	2389.621692329215	2607.524794258025	1897.6310680892018	3012.727817732554	2549.9377081611397	3072.0452822203993	2659.926937723727
81	3046.980801080794	2416.3235905259025	2597.000904390774	2599.040588233653	2464.424051023298	2583.700821055511	2692.139806751835	2401.892710635826	2395.759592915178	2569.2313226349943	1901.241955506702	3001.9784901536577	2620.491168567061	3064.401608601915	2613.494055791745
82	3049.666599405219	2437.9098523735333	2578.317397258506	2585.3764118339204	2443.226952215853	2656.1463830517446	2699.8232553927455	2418.759141529155	2392.895574717056	2572.1595103821087	1925.3854644603196	3002.713015755606	2584.4402158880616	3128.1660101096154	2666.6586656718946
83	3040.629001084515	2503.1259991907805	2574.709789353078	2546.5254641031315	2422.677071081163	2583.849980101436	2728.238578064398	2372.4181313077747	2428.4554143990085	2600.201170450998	1909.8201402272946	3079.7669945397624	2594.1609045085224	3129.516086541954	2685.057128975658
84	3076.7894245471994	2462.2207988379773	2576.7427425454584	2581.443836942708	2424.62225915121	2677.0567603575355	2702.390590727647	2399.3486335742523	2421.5365040080655	2684.9386234404687	1958.6064385152079	3029.177768123186	2582.8864163328776	3009.7852788570503	2753.009781243476
85	3085.4665067127908	2508.8865883137246	2644.164116137478	2561.8030206236444	2529.5722449688233	2625.1829196181916	2751.053034526805	2454.2384128445956	2445.94248254331	2747.0097586864827	1926.2339198214956	2998.25189998509	2549.0970692836663	3194.688714399026	2772.1000879251837
86	3082.6968377690705	2425.8862667874296	2602.72216090489	2522.714191639271	2442.3891180651967	2662.836292008654	2833.3498336683556	2436.795699480117	2428.8760218001585	2660.8669178862933	1920.158083096991	3067.5533069243193	2625.0508143466172	3053.2921227569295	2726.868382674476
87	3052.727289577821	2441.3963159122195	2585.319368924171	2555.034327611847	2416.3860931064532	2711.175301841005	2720.6127430576653	2398.735445951661	2406.631518221646	2687.664898510109	1936.274747197989	2961.8600286942187	2628.1999767904445	3152.7670493741693	2715.7292183376544
88	3172.321105290813	2468.3191267064626	2569.5718713280103	2651.152665118057	2465.220941557085	2653.091568000027	2682.2274675775902	2425.935722422563	2399.4779172523968	2712.6144803722273	1931.0973363672713	3058.1001880872673	2595.2870184569783	3162.7745381565815	2809.2762878993444
89	3155.167222422749	2462.681968648051	2587.9084217243208	2603.7717714663167	2447.464295176112	2600.934743567025	2779.216271282617	2420.0680286625598	2394.0678064701096	2715.2189995399717	1929.674681933821	2946.193350535404	2599.496930598034	3198.8281059278374	2767.430059623871
90	3173.402319737476	2411.967677560359	2563.3524442936955	2560.691473741246	2494.9948553038676	2597.5265590606896	2739.648314050705	2407.3241698809693	2495.7462767096495	2686.229431927309	1903.4606880409835	3038.8327385769135	2569.0966360132234	3141.631851045732	2800.3257008685637
91	3121.006902379197	2434.196007370148	2564.726372982723	2525.0415878698323	2598.79930336881	2574.5663184344294	2724.350292987482	2415.5264088303597	2455.4124226810945	2651.9251674653374	1955.4615346099606	2963.6297834939223	2575.9698485247895	3188.264344072726	2840.155697522853
92	3061.4871028242364	2503.7154694331566	2587.544494647519	2546.002032293821	2519.3404522806914	2636.2009891225443	2777.316391984541	2517.3296711783073	2431.6253422654595	2678.864958982308	1966.0952129910067	2991.6154698832906	2623.5458697720974	3168.9492918408864	2773.4126416916497
93	3143.679102243308	2464.0934806420196	2554.5362312378256	2580.4864530992845	2516.9860948617215	2584.7078679483366	2769.180817935478	2429.027453966452	2405.387944059264	2682.7145530938783	1929.53405064699	3051.3677073780837	2605.48943898	3164.379229264441	2796.3657318357386
94	3184.2399975681537	2496.1711977651175	2605.951717073344	2547.7634181172534	2491.9518885661178	2611.3908183546177	2793.1915816406154	2413.728169988719	2444.019874732501	2699.7760442026092	1947.9548045118734	3007.983127275762	2639.8572336343864	3205.5245444292077	2804.9506217502208
95	3220.6883441343102	2479.0749197049345	2614.7823334515892	2659.117435238838	2562.3309239115033	2587.6921759966585	2793.87735782034	2409.4562774873657	2490.3933752942107	2703.4215050547155	1985.1397625480326	3122.7583069385482	2614.203101950509	3196.1898348850405	2826.3448091081736
96	3207.909367771522	2470.777099474312	2586.833954820824	2604.686236111938	2577.413521665945	2656.6016364300667	2741.270590625575	2470.6486566419894	2412.2146631111386	2668.8521297803113	1976.4968200654444	3004.1263923976026	2728.474036403364	3192.505025075945	2799.270099974941
97	3194.5670187914357	2511.775405189145	2589.7716896421125	2623.7744929354703	2486.99752847438	2639.001804312212	2836.1277153846036	2388.7466052143236	2466.008072962252	2674.260072753512	1978.2971866747218	3003.300760683526	2669.5008510812195	3201.5026426715085	2819.3606596501813
98	3179.995373807494	2490.634061893776	2631.882478323469	2593.8243885001475	2583.8368092862665	2753.1327872236316	2754.350837692513	2384.398288792861	2448.5912088966043	2766.5418917486113	1959.9556342223716	3106.980611246155	2628.9336404994106	3208.539206598262	2847.1523844838766
99	3154.7617113462607	2467.9099586148423	2624.720659573991	2614.9931898935274	2554.0147209484803	2685.613533554786	2892.0958065203367	2460.852269097464	2533.3766085534594	2773.4224026042507	1975.93663651787	3059.5278530734445	2616.9877159240878	3235.6965348429153	2792.5386717308875
100	3180.898313389977	2492.0418608368936	2591.9892890766155	2616.256512251849	2562.089598325433	2797.7817719991094	2790.0376627263336	2472.705554266415	2451.2035192585295	2768.1344976183045	1964.5167064683603	3088.840449992918	2651.1465327612596	3217.142130650901	2855.6762229759865
101	3235.7540566962466	2519.6810374859638	2636.953199285801	2659.0246322665766	2468.022372788838	2663.7604638335574	2725.670345470317	2396.2170881279158	2412.288227568537	2761.5689716611014	2008.8697637702635	3069.6002449320467	2649.093934976948	3286.9701464533414	2835.004634057745
102	3174.296377178552	2430.698455294393	2613.4669222584116	2652.5324237094683	2551.040352810671	2638.827316826566	2781.62382783155	2414.6450739224533	2422.8978608258662	2781.62692963719	1974.5720180774053	3082.6792505819094	2699.2581912642877	3317.48065843722	2750.1296741561023
103	3167.827795948509	2545.6597771573493	2628.444103067484	2602.5908480080957	2590.1640116709955	2646.4938565518946	2761.9349020086634	2393.3857692377114	2460.2043725900585	2752.8439046486774	1973.839078876343	3059.948669516438	2592.9777802271947	3272.2229437465876	2753.0660262828783
104	3204.912412866812	2531.2137937499983	2634.8640551771277	2662.3450472640843	2504.2965444677916	2633.539915037459	2792.6113508045796	2422.0618352161773	2484.138553337453	2778.9056049507394	1968.5078300471844	3022.4069400491126	2655.061756493515	3262.6881052939616	2951.149210463398
105	3210.399527622707	2471.7115100508668	2603.9586293306807	2604.631747775699	2602.6592507078544	2670.2313494081236	2821.852668726183	2435.631344983379	2438.8478525091737	2772.4933389635303	1983.2604859290923	3063.5839490126227	2633.2010114386558	3270.896261696968	2765.295923038234
106	3193.144638206118	2493.739510551466	2608.6812184970936	2618.0214849548265	2532.3917876182013	2687.6414508363373	2851.0153463635465	2431.6713708062184	2505.6944489604484	2752.07394813606	1999.1452121110053	3070.736935203888	2660.823542801226	3277.839810386381	2815.0527292638385
107	3060.415957560832	2488.2277928447547	2614.800521201966	2638.9204822169745	2588.2811259549685	2614.015554526496	2810.6994522797736	2446.8421622540036	2471.6567452491036	2783.656426026881	1977.5113807455848	3056.5662269224345	2675.2008131630496	3220.78820127164	2806.7529513683385
108	3122.046185778226	2432.983557000022	2597.873561740124	2652.559985215539	2585.8514811599457	2593.124696053444	2854.563075343676	2414.6663963387964	2464.3034587431735	2786.6926818296174	1998.513354213597	3102.0209536600223	2724.2676669185944	3312.9205748739723	2778.711198397445
109	3117.5361056224037	2417.854418940055	2599.954137804962	2657.4707893659556	2607.546424103611	2672.700808985787	2844.8284709425293	2426.517973485066	2462.5754933997564	2783.4032045257513	1995.9721693816282	3138.2464886831026	2671.1623009308482	3242.223778668013	2791.1428972840113
110	3174.8805025722904	2451.394862980908	2612.5060320579832	2731.9354856038703	2570.5007634004655	2727.455936265374	2833.898936193367	2439.404278472775	2491.6073477417053	2888.454505011295	2014.806343004461	3094.8048000848394	2717.56623401748	3267.7559171961484	2799.3131360515513
111	3237.681104215172	2457.2420441178933	2634.8762844645144	2681.2661393145077	2541.156673270942	2664.131872602555	2861.362613426026	2443.820361722905	2483.772956618094	2851.5144912392825	2013.0259287346441	3120.207790388759	2704.7105610846525	3255.875190074147	2831.3389757822824
112	3200.64004919181	2491.4494887241744	2610.5920424754763	2621.4115113769653	2618.6929708543557	2652.0378173198856	2919.129007721915	2503.421748682852	2529.3111577605428	2855.0842212679813	2002.93828341603	3152.3887404014795	2691.237595414941	3300.1014332875284	2851.1937393266553
113	3165.9403019906786	2447.262695198035	2654.581004300923	2652.5575684681426	2609.5652919315557	2740.304025142913	2875.1670554824223	2413.943287167534	2483.5017583723716	2824.074869499231	1983.864481430808	3181.150256750843	2722.193662687471	3254.3482800078586	2803.780430001137
114	3200.1728596184994	2431.717512687442	2656.5991684757864	2734.4850070007665	2532.859353262832	2668.6115879671047	2820.732359023935	2408.0769554390045	2498.992767143288	2814.471003435969	2015.5985654005515	3010.363752972389	2784.302591841481	3199.7588496472245	2781.8279918813955
115	3197.983807165678	2436.427766361342	2671.8937559275114	2703.4651789848467	2547.150307092135	2652.2236446825677	2859.7015740554	2446.069245833432	2436.832454673985	2826.81005571822	2034.5062031847574	3036.1503012676935	2794.5772678739913	3285.824398953283	2909.928932159335
116	3139.4972119944855	2446.322435469646	2675.381748686089	2668.4413173899266	2630.6106280084227	2687.5436327350594	2883.3752061895734	2415.2476951910166	2511.1326001889897	2864.317787396527	1991.8294091514058	3182.1568227133903	2678.052525310381	3298.028149068587	2872.003638804416
117	3222.252029793298	2450.024760828456	2642.4858654569734	2673.2122344881022	2510.9328102192967	2668.63978232467	2862.3585496474398	2408.294394066292	2516.729183273749	2832.459594787353	1992.1511713064133	3198.91913285851	2804.5261572347845	3246.173862145193	2842.2995411873217
118	3288.348235971765	2441.8248343914843	2659.8631528572255	2707.881962567369	2621.2367118947727	2717.6263041970797	2954.5896195096093	2402.828550630779	2506.722807228106	2870.3640790468535	2004.8837644270416	3122.390274061258	2732.331594698621	3395.4377311579506	2903.2919769454365
119	3194.384562752824	2446.790633063321	2662.964578315089	2693.013085139809	2548.106109451616	2670.267816625565	2907.947339984764	2467.803595022146	2488.642390191622	2829.4533383208923	2012.485844355268	3171.6937458338098	2726.283972298252	3346.616481786821	2853.4534992707104
120	3240.1981801396882	2464.5606006348694	2658.7455542797406	2713.3990277363364	2563.48776806001	2743.1281435621486	2876.113355472711	2458.47019575051	2536.7925576832245	2905.40842092412	2003.2101576811006	3137.612945269597	2700.615257960754	3392.57249372354	2869.942722987026
121	3246.4337076036036	2421.5802872688137	2677.0373534413493	2739.6219200780088	2543.174240304665	2676.30597902184	2878.0605235792086	2452.005469066974	2495.554280926971	2868.482367486062	1986.753131604961	3211.438288031363	2740.5803024565234	3302.999241391029	2892.807228011154
122	3197.2786886936883	2455.928912058702	2657.602806694149	2714.0055145497076	2632.072383154312	2677.1441316322766	2853.2837435908737	2405.9759133998023	2502.016418992931	2911.3205221169355	2023.6494667140664	3211.4205354411242	2755.206113918255	3280.1305334612725	2899.2983761305522
123	3188.632220707035	2453.1451105144097	2653.2047581843	2708.415934269776	2554.8559673106947	2673.9663642527626	2877.6954530918765	2430.14653493365	2517.3649437970453	2959.1479469694195	2033.6555268215845	3221.910711552918	2734.9412474160017	3266.1690687791	2857.541656598664
124	3235.0689885769	2406.7749155451716	2710.421464273319	2714.644910080583	2564.863483169633	2705.628591490069	2972.035643241576	2451.273424437243	2468.5511483503947	2951.639405680349	2007.9415393105244	3172.0696576004348	2803.0101839786735	3337.74707495225	2904.645064211875
125	3224.3307733864563	2487.068583797339	2758.15357327884	2694.232012545349	2560.8820660023457	2675.424207608902	2958.1417559303914	2438.221394619445	2499.8540170738083	2994.413663024539	2033.953979712502	3166.478519260334	2762.7842565912993	3365.1155077527083	2891.6768362221314
126	3248.932607356821	2430.593551040508	2694.1609442917547	2751.200684097031	2610.025043296835	2715.011939002493	2945.517102199146	2471.319744711839	2558.0580636585723	2976.6309108931623	2011.8925244993197	3171.4427706311994	2773.9260397189496	3373.220687650247	2856.4898810206837
127	3184.4531216681194	2441.176984767898	2717.2462216193107	2712.0506536868324	2585.846686730406	2795.398081181439	2975.263613628397	2463.6426269920707	2492.8936177423357	2963.6065314417683	2035.3737175510375	3164.20880961738	2758.4334451414916	3294.824591919592	2837.9376192121886
128	3207.824267289529	2442.271868576609	2671.804527931512	2692.2508415183433	2562.164093328642	2734.473308098743	2936.8862761786636	2446.2304762203994	2544.41954820907	2976.2880723738967	2038.9838991014178	3242.8633953460153	2840.503823302249	3275.7412338647855	2876.0563604453055
129	3165.6864865659704	2533.304967719584	2689.485905946935	2692.3547498957664	2693.476088446653	2785.7237225985536	2951.2898298032374	2456.8050672059667	2524.0468863086944	3001.445717267188	2046.6366795501642	3112.943618344936	2758.1463092536274	3303.1460263096883	2883.3679463778494
130	3259.400652687145	2452.5281146436137	2695.667116371101	2733.698919749321	2634.1081630888675	2704.9253541298935	3029.287571509615	2427.386100489284	2548.1866942489864	2946.963394044882	2017.0187866726542	3207.331447703223	2813.8752105291364	3272.6905147829752	2909.102865201414
131	3214.1953633085195	2450.569102809552	2719.405648376606	2746.064319357214	2602.994941739508	2682.5580747733106	2986.145634824135	2486.1835539047997	2521.2546622169225	3008.2755799419992	2044.6182883881008	3175.7735755495055	2833.040958614805	3312.8235220908055	2946.9078523876815
132	3269.150761323906	2454.745440069245	2674.6788583537045	2725.1314496128066	2681.540073861316	2686.5125711707597	2943.292814366457	2503.359519120323	2509.214178485812	3003.1092878925365	2020.2589306201025	3302.3886759182587	2831.9624652962716	3330.4409147222873	2885.076359106777
133	3238.3035986073305	2501.742170185417	2675.677253923767	2720.686411521197	2633.2581133115295	2676.042646293302	3026.2491946558653	2475.437954557777	2517.2482793902636	2953.562310034684	2045.0711992075271	3175.0081113071315	2819.1092988274513	3285.7261536060255	2899.6732764095404
134	3253.1424043550996	2516.0951643990725	2698.2746171137933	2711.1446112884173	2601.696002708154	2699.147414963625	3026.346867954308	2486.910117673226	2498.4963708492896	3004.4154796914004	2050.615934551874	3208.5715680593185	2744.572522729234	3236.1788938247482	2880.7932884967795
135	3193.6824537928183	2516.3786872975434	2688.504498359239	2705.193005000326	2611.7421995964464	2676.5353656425955	2986.1965475204447	2437.3999297943105	2499.144076285432	2953.4835387005774	2061.802847037443	3250.302762580713	2790.3939777169644	3260.4217572627476	2866.030479019061
136	3294.1088628667235	2502.190501097953	2694.166893857252	2747.5088958966876	2647.690586177874	2805.371469597654	3069.135379132968	2530.6319703642725	2528.9358400710034	2952.806346462153	2035.2873415771292	3159.932352049106	2811.991360006392	3303.6145336798286	2887.204373057815
137	3229.0428765621264	2478.3131789423574	2681.609003135333	2762.964438952321	2713.0115109175135	2742.803784174599	3064.5995104665876	2496.4299881105553	2543.187759501175	2937.723272038387	2060.9784517482067	3134.787796561795	2802.182908135991	3301.0327743329112	2862.070414477016
138	3298.174562463058	2479.5104572151	2700.7509705985385	2740.7732744069253	2690.000698583818	2775.521174521654	3029.956739203133	2485.2236784427623	2558.1278948357312	3063.4347671011396	2042.190267868119	3189.394774927424	2766.36884324033	3363.962549112567	2910.651434182214
139	3270.6030675420366	2498.3511367458773	2727.546033577169	2730.995255096892	2720.3820978816725	2770.4880031880084	3027.102058440033	2427.9264151155785	2526.0016653491953	2963.3477430221888	2030.1777153188202	3312.7994369619446	2845.6443482283044	3328.1681505764413	2898.4883666395367
140	3281.9697312827207	2463.7830823081626	2700.7447638375747	2756.0885590212183	2634.9024277178196	2761.6901606048546	3053.514578454395	2508.64682506754	2543.4177835602122	3074.9431638679102	2051.864774102045	3141.0933846213297	2805.890396506014	3289.6017688808743	2930.736296970786
141	3176.871302810251	2477.288291506373	2690.5274533095353	2783.8833100213146	2640.940995197037	2767.9215348952353	3024.2313837987367	2482.4476346414417	2510.277102671524	2978.3317125090375	2063.01609335224	3166.9376766245164	2801.8420658009813	3320.7353156221025	2959.96911825851
142	3247.790106356781	2491.527049904313	2722.082533859045	2701.1763279630004	2681.1569006379623	2801.8863327001113	3080.5516205508393	2455.058420780943	2518.175824983845	3012.7623324901097	2057.637185336661	3170.594073816633	2759.1650333531884	3374.3341114851555	2915.999799692923
143	3237.8979353158607	2494.111989673092	2689.1866613331067	2691.6974914231505	2616.1969087002867	2790.743477411409	3050.925837988444	2585.518817684678	2529.972997886343	2980.893046746678	2058.8442645772916	3234.2448988027863	2810.0616242119077	3307.6014166804803	2924.6701568811995
144	3319.807156128707	2449.0086103866624	2676.2057963482785	2764.4264720982274	2603.157157714758	2804.8546656237245	3069.1956195718776	2541.4407116747116	2588.1446801367692	2987.0878701729284	2037.726322988203	3160.2150821200503	2843.035136623982	3379.1759295212687	2982.2658955849474
145	3282.930296681042	2479.684106209623	2693.9971843222065	2706.06487313603	2701.2178767680607	2792.5752693616973	3045.958667542428	2502.561265176652	2584.5940461772198	3023.326493828996	2063.31899789097	3133.38838623478	2844.79894060263	3246.659876719161	2977.9099434604304
146	3278.0022594099046	2479.831025266889	2692.1467758950434	2722.1179673938964	2632.137538727051	2821.2505733988355	3027.1341336480336	2520.283775531194	2499.5482133915357	3017.730713024852	2053.5460936206778	3184.8349126302987	2875.7861278644364	3352.9972940596244	2922.9400038861127
147	3318.0794950639006	2489.207961261468	2693.451488010436	2686.6176375278505	2603.937191432776	2759.5661026964804	3041.4560199676666	2507.7712353519623	2508.316962773668	3047.4866166694383	2039.610657976198	3173.226304151252	2925.862194160842	3411.5315634046765	2989.750967004068
148	3366.1197035609257	2498.601194703145	2703.4904450508056	2752.1388974245765	2617.2294954197127	2828.5530359419604	3148.034859952223	2542.281253872168	2503.1950289472793	3040.0450070839584	2050.781216102093	3228.433600194404	2828.0357976678347	3344.7019388238323	2940.434323920371
149	3354.820342274523	2540.8769361027144	2676.5719784967077	2696.186508419408	2662.9804101932586	2804.7665203785714	3081.680352426486	2499.3239051390487	2539.163217220847	3099.445365424329	2075.7339152982668	3182.468008950168	2940.1706018195046	3282.484250376408	2931.77632809111
150	3376.146891929385	2496.337499314559	2716.656667753877	2737.013465297476	2655.0959140872246	2862.368774382393	3142.1900258335695	2660.6424082879284	2556.850124658518	3040.0926468574316	2063.7637591636085	3188.4380981082927	2894.158906546927	3349.056621267637	3021.70326241778
151	3343.242907259087	2509.521591547687	2708.4483340949323	2721.2138700659198	2679.063222568548	2853.8049113724824	3090.2595894986507	2572.779719132541	2531.0049401824303	3055.999584831149	2043.9510554174099	3185.475002187763	2891.043930048854	3363.6750308030573	2936.0063927134215
152	3363.8634458781194	2525.7269696088997	2722.449571967349	2770.6240187005774	2671.9928397859153	2882.9077784665974	3140.950247593315	2692.745453375513	2497.1418082854498	3061.6747414800866	2071.801346807651	3169.8174265716398	2888.7766516967745	3410.6502004801837	2980.8490663372877
153	3362.426621887187	2557.0060695659076	2707.7503767187113	2704.6598098594404	2682.1251149416044	2768.693379726926	3118.325460731638	2630.9197488707455	2520.9472669569786	3041.3772573803853	2073.779452086484	3211.8557780191013	2864.1287748444875	3441.804898322662	2951.8806935355315
154	3338.0248960312797	2495.2865589844973	2707.8958590233447	2756.93599771635	2662.5762270906685	2782.5449340828213	3149.9530310124483	2596.5252096372105	2537.349967016465	3034.6339769784627	2046.8429479143806	3234.7905871633266	2856.8155526642277	3422.424137307258	3004.577353788252
155	3327.1190941413643	2492.002692760008	2728.5903669829327	2811.2219652563945	2724.7547988785104	2877.8268176834226	3173.737217350344	2651.8045190590283	2542.0089426854674	3093.1087159748	2055.8374079296614	3231.356887798806	2832.886874936329	3400.3203164236097	2968.9436182329796
156	3326.5607026666353	2506.319669083868	2707.68837892042	2742.6933501048043	2742.3110889875375	2855.4613109139223	3138.2727686546677	2703.2276450300333	2559.4471972335245	3093.706090417599	2063.024537195248	3223.1200877118836	2829.5798977300556	3389.2630790771777	2938.240213126835
157	3269.962168271356	2528.584509089349	2707.767911171913	2776.4642139873818	2758.2484279276136	2833.6463660315526	3077.8789459900504	2642.901753448998	2599.7758005051946	3186.53438773106	2047.7828702625548	3265.893249782723	2807.275836802862	3358.819726583165	2949.760597963282
158	3364.833557906702	2451.2676174724443	2704.122162318974	2843.746704656366	2634.503729208515	2873.3662151840185	3113.714286145421	2704.1474427672933	2599.9455471730203	3154.697899289665	2067.0747190537986	3239.7474501315905	2827.25734253693	3477.7914116133634	2940.985139832126
159	3380.94379009245	2556.419676239089	2730.446805914394	2844.2670589871564	2693.9896734767576	2869.3953153893954	3128.5586332498046	2637.533680521541	2578.6651358066256	3136.348406510163	2124.7994847919595	3178.383179219353	2772.298756945242	3479.4584039920805	2993.8582622214044
160	3289.2418741317438	2489.474408370341	2725.7342141912904	2880.767212645451	2665.820538051188	2949.481076156143	3085.284863074945	2657.61130124876	2550.0233180957684	3135.091092630817	2071.7800326786573	3196.1827566352094	2929.882340081905	3506.778758347061	2974.466498816874
161	3345.1481626355726	2532.532235821416	2746.1760311423764	2900.179679363894	2721.5096553028297	2945.407309392053	3099.0450056167947	2682.7450448589175	2602.40295803404	3107.98903214176	2093.6986987128703	3205.0491320147353	2871.137771641777	3515.306696400779	2943.1105606279007
162	3269.478423135242	2598.670541462918	2745.1627784844977	2904.5471351582723	2689.6472642716963	2926.743947934686	3152.342977641941	2643.17673029133	2559.905095686434	3118.446613887611	2082.7832084438423	3209.5950454225253	2887.7115426908463	3496.394404559144	2961.378127860554
163	3419.5429110383857	2528.7352180779085	2746.3418608898996	2815.1721589974636	2794.7157983903285	2969.8068412358834	3109.695993758144	2650.632268418959	2647.0269887879263	3138.7166744451715	2085.485004273965	3248.1147795595875	2905.6694086331877	3487.136792636832	2971.5452432136863
164	3423.499766951169	2505.578200541429	2763.3232595722106	2782.8778327508485	2713.8579183478428	2906.741203147474	3190.504122889412	2722.4314219467046	2619.485745313777	3195.4782056501585	2055.529418581837	3305.4350769672574	2845.0367733073663	3458.51728477644	2961.767796106043
165	3346.956093397048	2514.0006929709566	2754.8418237213255	2729.500442061785	2683.1877081681823	2908.505772511268	3110.929421895249	2697.315502835421	2578.900988315922	3161.609993899783	2084.5089345677607	3311.1693184886494	2881.5985347427704	3564.401776971614	2941.789268213659
166	3415.715512990991	2526.755837148354	2795.428856386966	2798.2771087879505	2732.9277127124665	2875.1837517757795	3139.991463912429	2672.961603981959	2579.248709997476	3146.203372648653	2067.1443811949925	3236.8298672447104	2876.062017302192	3566.970882074485	2915.4206451580794
167	3341.7872006660955	2534.840047335734	2734.162830245775	2783.106046348989	2737.51342660088	2990.06605742854	3094.17097203937	2708.5725758624008	2621.381278691252	3145.316963440861	2093.0103232900888	3276.129668254376	2859.5453614742455	3570.518677626948	2924.848198183572
168	3340.447431363409	2521.7824201744133	2766.271191519196	2781.177748175886	2705.519681312803	3053.3298520844105	3088.7865570151366	2677.0162917863145	2597.497910057745	3114.4540947555756	2094.2456504421457	3337.101494093269	2895.763932732683	3508.19381633185	2956.720565661216
169	3323.494677988535	2532.219772096229	2732.294937220375	2844.606477368747	2664.6536881509824	2943.564537800387	3145.483356559922	2647.9782435901498	2593.887134513486	3126.3642561978218	2071.1210010768755	3266.1912069110977	2892.9334001364005	3530.8389008786935	2940.97996457774
170	3356.2147907196972	2549.631987826196	2731.5872630436147	2767.0818701273574	2769.9747046264933	2862.362353080556	3166.7512007385417	2687.7869551659837	2590.318937579994	3156.2623753368252	2096.9580084731865	3268.3942075379746	2849.7212147186297	3633.8331203883254	2958.548162722916
171	3343.104607373731	2541.1660051991043	2755.6474543821346	2845.4812138665025	2773.211034946072	2946.738899424306	3171.7452400727657	2624.852670382823	2605.606600467505	3117.5323685785397	2070.632664154743	3295.1597904718906	2855.6561602426505	3545.8710566515238	2975.9379132130593
172	3341.055675033166	2545.4388652614057	2792.6159850086	2774.2210414733763	2733.0272443143604	2873.765993498109	3113.2476131105655	2633.8131072101746	2622.2460150326256	3119.174549708989	2069.2832493841865	3419.145166808893	2889.8634878438847	3578.3678883584475	3043.049330481305
173	3338.0969428009707	2556.2457765588883	2757.9653406146467	2741.438123337317	2825.0996538773634	2985.2219478183215	3137.991383647161	2621.9401569795846	2600.991885925173	3126.723339670379	2081.053540633817	3247.841482749419	2872.5448711824874	3751.2466602267887	2949.6865481695318
174	3329.923904577544	2514.267308719971	2761.2381415707396	2807.3899195215135	2773.6095366844124	3028.195688508827	3208.1355478599	2625.5113747927685	2612.135073122506	3146.840260608574	2077.4719234958725	3205.631961540377	2842.420098257228	3628.7671336802428	3018.118691211719
175	3376.7253757963917	2606.029654376978	2743.5189191410427	2864.4530053950366	2808.245529730619	3050.3539832645124	3172.2800184414714	2648.939639710376	2601.1246575287732	3128.996849959462	2088.060804612973	3271.2059343189676	2885.8127253437488	3604.3148395502135	3076.4350702936476
176	3293.737436106413	2520.240371459506	2754.870400059156	2845.30826687358	2728.0470054485545	3012.4996785912103	3170.994018436498	2626.5718098807147	2587.89583178525	3148.062596535894	2090.7148618448145	3279.9637049789294	2919.658826630368	3600.313610099545	3106.6893277723257
177	3368.778707101957	2531.970879083705	2801.7256147809885	2802.6793942291592	2724.939157970321	2968.596926174154	3240.328950856531	2639.0688863429973	2591.1804009003877	3200.5834985048655	2094.0078192924766	3304.53864715675	2970.516977908304	3634.377042032241	3032.641133444743
178	3330.918248993623	2529.21460452819	2736.2570808800338	2820.5475312624944	2733.6152045429117	2995.0276064609275	3184.3214487094424	2664.5454458242352	2568.195224259428	3147.316235759291	2083.9078247902376	3348.0967066382136	2999.4445901646563	3719.6048931475616	3036.114071748548
179	3394.871573319247	2587.8125715774245	2767.118389958633	2800.047378150371	2789.768038813828	2968.038720118501	3162.562946970535	2657.963747350648	2604.6070284403227	3207.4931222713667	2089.6574855868716	3277.444194729545	2923.0714861004767	3728.4514501727217	3051.2519307275443
180	3366.853430680566	2521.717229001016	2743.2612709719797	2735.7378424485005	2757.8585310960234	2945.3866935283895	3188.420299700649	2652.354832992589	2628.8025233780127	3137.7894606295504	2112.111094438119	3281.4516717385504	2895.718774382837	3613.5810804572407	3026.161944034691
181	3544.68766482299	2525.083256578283	2740.8348768509163	2805.0985581887226	2707.6558721029874	2973.120178778143	3177.5066497663433	2710.291055234577	2569.8756736471028	3240.9749577264665	2106.787460999498	3312.56730687987	2958.1367821652566	3718.891111400299	3108.517500335097
182	3352.7982691316392	2510.887737464607	2728.0621839976	2846.9269371445102	2844.7100989618702	2972.907030540137	3163.2726164874584	2686.6910395781165	2594.0355641367355	3222.8844125716705	2109.0263280552276	3301.731791808946	2917.483330008618	3658.3369293131223	3007.9771631120716
183	3374.0342699656635	2497.8523214210586	2738.282819443829	2811.3518780116324	2685.902048264269	2954.933387517351	3180.5374797290574	2718.604903255476	2620.048680842005	3199.5381694149637	2100.917225028417	3295.0582791157567	2974.3340794843775	3658.393162910272	3050.543553583231
184	3312.3899804273597	2524.299709594005	2744.8930250598737	2805.9912719071935	2744.7903949103707	2965.32542845061	3121.188279014245	2675.0010885045053	2596.731081621326	3247.2561131331877	2111.3014725581684	3361.5001235235345	3034.4225165874277	3588.4349352038485	2990.684768530259
185	3365.4336359961662	2517.6034649976696	2781.7660812610784	2818.557613284008	2832.6701239539775	2957.8279278585005	3198.9828934216703	2667.570053193634	2621.86490360016	3233.3170630070963	2098.522172412576	3302.6608457898765	2999.993941043441	3625.8881069221293	3049.0011323804592
186	3357.320641663402	2548.25741154662	2750.25161693852	2867.9577334283467	2826.5476030210416	3031.146325522816	3216.1328926010706	2695.1142181264668	2644.6542482775253	3135.529654464858	2085.274793698437	3277.1356558883012	2960.1165175389456	3643.08230802011	3046.1825802953826
187	3324.151184861718	2520.070692143992	2757.8475553594976	2861.3489243926097	2835.8468933414424	2997.9678045165824	3262.5579926433943	2682.323387052914	2594.0321198731076	3193.1446585433796	2082.1404925533225	3298.121815529731	2962.938606844102	3710.010806235832	3023.6249104515227
188	3367.718197476397	2517.7622730888925	2809.389211197046	2816.3375941885656	2877.0369760201834	2992.3285950486593	3178.540911161313	2647.182267519626	2582.813113595889	3173.104634051657	2096.3724771294724	3272.992922398165	3019.804894998153	3619.042441491913	2945.9373886530516
189	3494.643169951563	2513.8349850890663	2761.248390121844	2896.5165611865677	2752.6981586911334	2918.917914202325	3212.438862904199	2710.7179245963353	2619.333009910568	3191.9671332001367	2095.6316885602164	3343.4226972140873	3054.066448094805	3681.406394768614	3014.614165233122
190	3356.171678590486	2505.0463823095097	2773.811189896133	2876.9339571152764	2961.2678269117255	2925.2559610949797	3192.476593305106	2698.688535219579	2608.624788898883	3146.611416392386	2120.792201945745	3309.2662782529196	2955.9515735432547	3633.499163025336	3071.2286445087566
191	3335.1283492865605	2561.4677036501967	2833.3528399700003	2866.348419735584	2899.2165076026085	3023.043957065257	3182.30483289054	2694.0702976098682	2582.5531830811196	3272.0254698277836	2106.6139428536953	3309.636951659452	3107.2630120661397	3591.445080756181	2997.0015843973397
192	3424.097196227486	2497.5955586124037	2813.8027538775086	2872.180539659929	2954.7752119915826	2991.3823044204314	3172.5117717258886	2760.8523783206115	2584.2804421312526	3250.99717811614	2100.330322382757	3262.7663453735954	2949.394212244154	3724.0966106740207	2994.578591394666
193	3332.9901441094285	2540.2139995844564	2789.962541010137	2847.120019447177	2764.9540366446854	3021.157758339611	3254.057248556454	2709.9218560296854	2571.0872000782115	3184.8154454473615	2117.109152813107	3239.2514000763745	3013.119577807493	3650.822753694542	3016.4494933311335
194	3310.651971946364	2522.0042293540496	2756.1822882299243	2898.370986186204	2809.74812136222	2981.21816272989	3307.780580603875	2753.4730511381676	2630.8703615586824	3165.535630798909	2121.733096885908	3281.062052565621	2983.8563188584094	3646.246688285806	2941.809822437816
195	3311.009382287805	2518.361658422017	2774.397266720248	2803.8603732755296	2804.5925520350524	2987.0067508460006	3198.6907605162514	2777.2017867302384	2623.441576910368	3167.63497191396	2096.6125403333663	3336.244049747011	2988.6965047103254	3681.6024153524036	3013.52771315344
196	3360.946698864705	2480.532188152407	2781.475620008969	2928.4445433810106	2857.936426891941	3142.5447326112408	3190.3539203772893	2805.3464034179465	2594.176567772505	3162.3879635921544	2084.0368657115437	3280.4842696329256	2993.0499374073506	3767.3525615153844	3048.9959244425786
197	3367.9430682752923	2625.858654055945	2785.432939730479	2874.50354826966	2904.7264834700654	2960.041967211849	3189.629794058106	2817.7651259206527	2577.430633897233	3199.1833541450715	2089.480591823456	3373.459070020328	3003.541773914542	3606.7077255745853	3027.1571765501926
198	3400.863718722194	2579.374399815633	2792.145108235001	2835.3732020837665	2854.541413795102	3021.6396217343886	3197.2111562936707	2861.113192973549	2583.295321885215	3145.3835107514856	2090.7611087130153	3318.2255502364164	2986.9231529492545	3674.0734797909154	2982.90662908704
199	3363.8906252457296	2524.0186242005857	2784.893928159886	2867.589999216243	2850.5848770289176	2998.531324547578	3172.9836630874133	2879.119951284021	2597.4935303267052	3138.3443951419035	2122.010467426314	3337.977176736189	3066.328379043032	3669.3841979937956	3003.3688993276937
