# Supplementary material for: Improving the performance of mutation-based evolving artificial neural networks with self-adaptive mutations
Source: PLoS One. 2024 Jul 15;19(7):e0307084. doi: 10.1371/journal.pone.0307084 (PMC11249216; doi:10.1371/journal.pone.0307084)
Supplement: S1 File — (ZIP) [file pone.0307084.s002.zip › S1 File/data_Ant-v4/SANP-MBEANN/node.csv]

Gens	Trial_0	Trial_1	Trial_2	Trial_3	Trial_4	Trial_5	Trial_6	Trial_7	Trial_8	Trial_9	Trial_10	Trial_11	Trial_12	Trial_13	Trial_14
0	35	35	35	35	35	35	35	35	35	35	35	35	35	35	35
1	35	35	35	35	35	35	35	35	35	35	35	35	35	35	35
2	35	35	35	35	35	35	35	36	36	35	35	35	35	35	35
3	35	35	35	35	35	35	35	35	35	35	35	36	35	35	35
4	35	35	35	35	35	35	35	36	35	35	35	36	35	35	35
5	36	35	35	35	35	35	35	36	35	35	36	36	35	35	35
6	35	35	36	35	35	35	35	35	35	35	36	36	35	35	35
7	35	35	35	35	35	35	35	35	35	35	35	36	35	35	36
8	35	35	35	35	35	35	36	35	35	35	35	36	35	35	37
9	35	35	35	35	35	36	35	35	36	35	35	36	35	35	37
10	35	35	35	35	35	36	35	35	35	35	36	36	35	35	37
11	35	35	35	35	35	35	35	35	35	35	35	36	36	35	37
12	35	35	35	35	35	36	35	35	35	35	36	36	35	35	37
13	35	35	35	35	35	36	35	35	35	35	35	36	35	35	37
14	35	35	35	35	35	36	35	35	35	36	35	36	35	35	37
15	35	35	35	35	35	36	35	35	35	35	36	36	35	35	37
16	35	35	35	35	35	36	35	35	35	35	36	36	35	36	37
17	35	35	35	36	35	37	35	35	35	35	36	36	35	36	37
18	35	35	35	35	35	36	35	35	35	35	36	36	35	36	37
19	35	35	35	37	35	36	35	35	35	35	36	36	35	36	38
20	35	35	35	35	35	36	35	35	35	36	36	36	35	36	37
21	35	35	35	36	35	36	35	35	35	35	36	36	35	37	37
22	35	35	35	36	35	36	35	35	35	35	36	36	35	36	37
23	35	36	35	36	35	36	35	35	35	35	36	36	35	37	37
24	35	36	35	36	35	36	35	36	35	35	36	36	35	36	37
25	35	36	35	36	35	36	35	35	35	35	36	36	35	36	37
26	35	36	35	36	35	36	35	35	35	35	36	36	35	36	38
27	35	36	35	36	35	36	36	35	35	35	36	36	35	36	37
28	35	36	35	36	35	36	36	35	35	35	36	36	35	36	37
29	35	36	35	36	35	36	35	35	35	35	36	36	35	36	37
30	35	36	35	36	35	36	35	35	35	35	36	36	35	36	37
31	36	36	35	36	35	36	35	35	35	35	36	36	35	36	37
32	35	37	35	36	35	36	36	35	35	35	36	36	35	36	37
33	35	37	35	36	35	36	36	35	35	35	36	36	35	36	37
34	35	37	35	36	35	36	35	35	35	36	36	36	35	36	37
35	35	37	35	36	35	36	35	36	35	36	36	36	35	36	37
36	35	36	35	36	35	36	36	35	35	36	36	36	35	36	37
37	35	37	35	36	35	36	36	37	35	36	36	36	35	36	37
38	35	36	35	36	35	36	36	35	35	36	36	37	35	36	37
39	35	36	35	36	35	36	36	37	35	36	36	36	35	36	37
40	35	36	35	36	35	36	37	37	35	37	36	36	36	36	37
41	35	36	35	36	36	36	37	37	35	37	36	36	35	36	37
42	35	37	35	36	36	36	37	37	35	36	36	36	35	36	37
43	35	37	35	38	35	36	37	37	35	36	36	36	36	37	37
44	36	37	35	36	35	36	38	37	35	36	36	36	36	36	37
45	35	36	35	38	35	36	37	37	35	36	36	36	36	37	37
46	35	36	35	38	35	36	37	37	35	36	36	36	36	37	37
47	35	36	35	36	35	36	37	37	35	37	36	36	36	38	37
48	35	36	35	36	35	36	37	37	35	37	36	36	36	38	37
49	35	36	35	36	35	36	37	37	35	37	37	36	36	39	37
50	36	36	35	36	35	36	37	37	36	37	36	36	37	39	37
51	35	36	35	36	35	36	37	37	35	37	37	36	36	38	37
52	35	36	35	36	35	36	37	37	36	37	36	37	36	39	37
53	36	36	35	36	35	36	37	37	35	37	36	36	36	38	37
54	35	37	35	36	36	36	37	37	35	37	37	36	36	38	37
55	35	36	35	36	36	36	37	37	35	37	36	36	36	38	37
56	35	36	35	37	35	36	37	37	36	37	36	37	36	38	37
57	35	36	35	36	35	36	37	37	35	37	36	38	36	38	37
58	35	36	35	36	35	36	37	37	35	37	36	38	36	38	37
59	35	36	35	36	36	36	37	37	35	37	36	36	36	38	37
60	35	36	35	36	35	36	37	37	35	37	36	36	36	38	38
61	35	37	35	36	35	36	37	38	35	37	36	38	36	38	37
62	35	37	35	36	35	36	37	37	35	37	36	38	36	38	37
63	35	36	35	36	35	36	37	38	35	37	36	38	36	39	37
64	35	36	37	36	35	36	37	37	35	37	36	38	37	38	37
65	35	36	35	36	35	36	37	37	35	37	36	38	36	38	37
66	35	36	35	36	35	36	38	37	35	38	36	38	36	38	37
67	35	36	35	36	35	36	38	37	35	37	36	38	36	39	37
68	35	36	35	37	35	36	38	37	35	39	36	38	36	38	37
69	36	36	35	36	35	36	37	37	35	39	36	38	37	38	37
70	35	36	35	36	35	36	37	37	35	38	36	39	37	38	37
71	37	36	36	36	35	36	37	37	35	39	36	38	37	38	37
72	36	36	36	36	35	36	37	37	35	40	36	38	36	38	37
73	36	36	35	37	35	36	37	38	35	37	36	38	37	38	37
74	36	36	35	36	35	36	37	37	35	39	36	38	37	38	37
75	36	37	36	36	35	36	37	37	35	39	36	38	37	38	37
76	35	36	35	36	35	36	37	37	35	37	36	38	37	38	37
77	35	36	35	36	35	36	38	38	35	39	36	39	36	38	37
78	35	36	35	36	35	36	37	38	35	40	36	38	37	38	38
79	35	38	35	36	35	36	37	38	35	40	36	38	37	38	37
80	35	36	35	36	35	36	37	38	35	39	36	38	37	38	38
81	35	38	35	36	36	37	37	38	35	39	36	39	37	38	37
82	35	38	35	36	36	37	37	38	35	38	36	38	38	38	38
83	36	39	35	36	36	38	38	39	35	38	36	38	37	38	38
84	36	39	35	36	35	37	37	39	35	38	36	38	37	39	38
85	35	38	35	36	35	37	37	39	35	38	36	38	37	38	38
86	36	38	35	36	35	37	37	39	35	38	36	38	37	39	38
87	35	38	35	36	35	37	37	38	35	38	36	38	37	38	38
88	35	39	35	36	36	37	38	39	35	38	36	38	37	39	38
89	35	39	35	36	35	37	38	38	35	38	36	38	37	38	38
90	35	38	35	36	36	39	38	39	35	39	37	38	37	38	38
91	35	38	35	37	35	38	38	39	35	38	37	39	38	38	38
92	35	38	35	36	35	39	38	39	35	40	37	38	38	38	39
93	35	38	35	36	35	39	38	39	35	40	37	38	37	38	39
94	35	38	35	36	35	37	38	39	35	38	37	38	37	38	39
95	35	38	35	36	35	37	38	39	35	40	37	38	37	38	39
96	35	38	35	36	35	37	38	39	35	40	37	38	38	38	39
97	35	39	35	36	36	38	38	39	35	40	37	38	38	38	39
98	35	39	35	37	35	38	39	39	35	40	37	38	37	38	38
99	35	39	35	37	35	38	39	39	35	40	37	38	37	38	39
100	35	39	35	36	35	37	39	39	36	40	37	38	37	38	39
101	35	40	35	37	35	38	39	39	35	40	37	38	40	38	39
102	36	39	35	37	35	38	40	39	35	41	37	38	37	38	39
103	36	39	35	36	35	38	39	39	36	41	37	38	40	38	39
104	35	40	35	37	35	38	40	39	35	41	37	38	40	38	39
105	35	40	35	37	35	38	39	39	35	41	37	38	39	38	40
106	35	40	35	37	35	38	39	39	36	41	37	38	39	39	39
107	36	40	35	37	35	38	39	39	35	41	37	38	37	38	40
108	35	39	35	37	36	38	39	39	36	41	37	38	39	39	39
109	35	40	35	37	35	38	39	39	35	41	37	38	40	38	39
110	35	40	35	37	35	38	39	39	36	41	37	38	39	38	40
111	35	39	35	37	35	38	39	39	36	41	38	38	37	38	39
112	35	40	35	37	35	38	39	39	36	41	37	38	40	38	41
113	35	39	35	37	35	38	40	39	37	41	37	38	40	38	42
114	35	39	35	37	35	38	40	39	37	41	37	38	40	38	40
115	35	39	35	37	35	38	41	39	37	42	37	38	37	39	40
116	35	40	36	37	35	38	41	39	37	41	37	38	40	38	40
117	35	39	35	37	36	38	41	39	36	41	37	38	40	38	40
118	35	39	35	37	36	38	39	39	37	42	37	38	37	38	40
119	35	39	35	37	35	38	41	39	37	41	37	38	37	38	40
120	35	40	35	37	35	38	41	39	37	41	37	38	40	38	41
121	35	40	36	37	36	38	41	39	37	42	37	38	40	38	41
122	35	40	35	37	37	38	41	39	36	41	37	39	40	38	40
123	35	40	35	37	35	38	41	39	37	42	38	38	40	38	41
124	35	40	36	37	35	38	41	39	36	41	37	38	40	38	41
125	35	41	35	37	35	38	41	39	37	42	37	38	40	38	41
126	35	40	35	37	35	38	41	39	37	42	38	38	40	38	41
127	35	40	36	37	35	38	41	39	37	42	37	38	40	39	41
128	35	40	36	37	37	38	41	39	37	42	37	38	40	38	40
129	35	40	36	37	37	38	41	39	37	42	37	38	40	39	40
130	35	40	36	37	37	38	41	39	37	42	37	38	40	39	40
131	35	40	36	37	37	38	41	39	37	42	37	39	41	38	40
132	35	40	36	37	37	38	41	39	37	42	37	38	40	38	40
133	36	40	36	37	37	38	41	39	37	43	37	38	40	39	40
134	35	41	38	37	37	38	41	39	37	42	37	38	41	38	40
135	35	40	36	37	38	38	41	39	37	44	37	38	41	38	42
136	35	40	38	37	37	38	41	39	37	44	37	38	41	38	42
137	35	40	36	37	38	38	41	39	37	44	37	39	41	38	40
138	36	40	36	37	37	38	41	39	37	45	37	38	41	38	41
139	35	40	36	37	37	38	41	39	37	45	37	39	41	38	40
140	36	40	37	37	37	38	41	39	37	45	37	38	41	38	41
141	36	40	36	37	37	40	41	39	38	45	38	38	41	38	41
142	37	40	36	37	38	38	41	39	37	45	38	38	41	38	41
143	37	40	36	37	38	38	41	39	37	45	37	38	41	38	41
144	37	40	37	37	37	38	41	39	37	45	38	38	41	38	40
145	37	40	37	37	37	38	41	39	37	46	38	39	41	38	41
146	37	40	36	37	37	38	42	39	37	45	37	38	41	38	40
147	37	40	36	37	37	38	41	40	37	45	37	38	41	38	40
148	37	40	36	38	37	38	41	39	37	47	37	38	41	38	40
149	37	40	36	37	39	38	41	39	37	45	37	38	41	38	40
150	37	40	36	37	37	38	41	39	37	46	37	38	41	38	40
151	37	40	37	37	37	38	41	39	38	45	37	38	41	38	40
152	37	41	36	37	37	38	42	39	37	47	37	38	41	38	40
153	37	41	36	37	37	38	42	39	37	47	37	38	41	38	40
154	37	42	37	37	37	39	41	39	38	47	37	38	41	38	40
155	37	41	36	37	37	38	41	39	37	47	37	38	41	38	40
156	37	40	36	37	37	38	41	39	37	47	37	38	41	38	40
157	37	42	37	37	37	38	41	39	37	47	37	38	41	38	40
158	37	40	37	37	37	38	41	39	37	47	37	38	41	38	40
159	37	42	37	37	37	39	41	39	37	48	37	38	42	38	40
160	37	41	37	37	37	39	41	39	37	48	37	38	42	38	40
161	37	41	37	37	37	38	41	39	37	48	37	38	43	38	40
162	37	41	37	37	37	38	41	39	38	48	37	38	42	38	41
163	38	41	37	37	37	38	41	39	37	49	37	38	42	38	40
164	38	41	38	37	37	38	41	39	39	48	38	38	43	38	40
165	38	41	37	37	37	38	41	39	38	49	38	38	42	38	40
166	39	41	38	37	37	38	41	39	37	49	38	38	42	38	40
167	38	41	37	37	37	38	41	39	38	48	38	38	42	39	40
168	38	41	37	37	37	38	41	39	38	50	38	38	42	38	40
169	38	41	38	37	37	38	41	40	37	50	38	38	42	38	41
170	38	41	38	37	37	38	41	39	38	48	38	38	42	38	41
171	38	41	38	37	38	38	41	40	38	48	38	38	42	38	40
172	38	41	38	37	37	38	41	39	37	51	38	38	42	38	40
173	38	42	38	37	37	38	41	39	37	50	38	40	42	38	40
174	39	42	39	37	37	38	41	40	37	51	38	40	42	38	40
175	39	41	38	37	37	38	41	39	37	51	38	38	42	38	40
176	38	41	38	37	37	38	41	40	37	51	38	38	42	38	40
177	39	41	38	38	37	38	41	40	37	53	38	38	43	38	40
178	38	41	38	37	37	38	41	40	37	51	38	38	42	38	40
179	38	42	38	37	38	38	41	40	37	53	38	38	42	38	40
180	39	41	38	38	37	38	41	40	37	54	38	38	44	38	40
181	39	42	39	37	37	38	41	41	37	53	39	38	42	38	40
182	38	42	40	37	37	38	41	40	37	53	38	38	42	38	40
183	38	42	39	37	38	38	42	41	37	53	38	38	42	38	40
184	41	41	39	37	38	38	41	40	37	53	38	38	42	39	40
185	38	41	39	37	37	38	42	40	37	53	38	38	42	38	40
186	41	42	39	37	37	38	42	42	38	53	38	38	44	38	40
187	39	41	39	37	37	38	42	41	37	53	38	38	44	38	40
188	38	42	39	37	37	38	43	41	37	53	38	38	44	38	40
189	39	43	39	37	37	38	42	40	37	53	38	38	44	38	40
190	39	41	39	37	37	38	43	41	37	53	38	38	44	38	40
191	38	41	39	37	37	38	42	40	37	53	38	38	44	38	40
192	39	45	39	37	37	38	42	41	37	54	38	38	44	38	42
193	39	42	39	37	37	38	44	41	37	53	38	38	44	38	40
194	38	45	39	37	37	38	42	41	37	53	38	39	44	39	42
195	39	45	39	37	37	38	42	41	37	53	38	38	45	38	40
196	39	45	39	37	37	38	42	41	37	54	38	38	44	38	43
197	39	45	39	37	37	38	43	41	37	53	38	38	44	38	42
198	39	46	39	38	37	38	44	41	37	53	39	38	44	38	42
199	39	46	39	37	37	38	43	41	37	55	38	38	44	38	43
