# Supplementary material for: Improving the performance of mutation-based evolving artificial neural networks with self-adaptive mutations
Source: PLoS One. 2024 Jul 15;19(7):e0307084. doi: 10.1371/journal.pone.0307084 (PMC11249216; doi:10.1371/journal.pone.0307084)
Supplement: S1 File — (ZIP) [file pone.0307084.s002.zip › S1 File/data_Ant-v4/SANP-MBEANN/step_size.csv]

Gens	Trial_0	Trial_1	Trial_2	Trial_3	Trial_4	Trial_5	Trial_6	Trial_7	Trial_8	Trial_9	Trial_10	Trial_11	Trial_12	Trial_13	Trial_14
0	0.005009641541096733	0.004696585717474162	0.0048755833540836385	0.004607825149927134	0.004942539516940405	0.004733783427942871	0.004858148153170089	0.004887941045029174	0.005504785149120911	0.005161191685996023	0.005027208751511758	0.004418189829523444	0.0054965102878337625	0.005729762837508331	0.004664008271382909
1	0.004619428446993471	0.004731129074022443	0.0047191706995921385	0.003923919802774941	0.004708744079176292	0.00584703364009439	0.0054994049758534825	0.0055598510050521655	0.00592358170034657	0.0047494974441242436	0.005452833557632929	0.004807043152914127	0.005128193413155793	0.0048430728391843725	0.004526013931231415
2	0.004359510911948885	0.004987838783903767	0.00458767331728152	0.0033245914348202454	0.0040284527408377315	0.004323934759587952	0.004675021474305208	0.005522115864203057	0.006313124200402285	0.004636618126474875	0.004535856548321603	0.004941575635223445	0.00500773274319565	0.004658010216529584	0.004607755732560861
3	0.004693867745790346	0.005206442085578907	0.005058654156254294	0.003606617094957324	0.004010102479770271	0.004342930434229066	0.005732014797173838	0.004045542908601209	0.005218361082729206	0.004046384300277745	0.004111229631719831	0.004222131204019097	0.0047182372191466836	0.005028563320234939	0.004444966879007266
4	0.004148060909694364	0.003992685262109934	0.004235202998956383	0.004989739900569416	0.0031095947660527007	0.0030323157108903707	0.005738445903154955	0.005118307631243303	0.00524660179133575	0.003528575303685523	0.004304680399261718	0.003653851970493533	0.004650171340913791	0.0044267545353191525	0.00442800798958029
5	0.004626623455012767	0.004737627091940514	0.004773051253494312	0.00374286036291614	0.006053144979408773	0.0029002717987552523	0.005494897931596061	0.0042391219523671775	0.005005559849960006	0.0035910989688514037	0.0031481090168276357	0.003707457033248584	0.0039199001205156144	0.004278944887475007	0.004295892993570276
6	0.004363631588261805	0.004239334130631617	0.0037429217727197824	0.004928094562595282	0.0028829664149271758	0.0025688848785756016	0.004810273193905712	0.0036806885938153893	0.004571342240491912	0.003771679596969883	0.0030904865746520225	0.0034415618530038977	0.004013822245669242	0.00406797475889931	0.004049491504984127
7	0.00500755277142763	0.004072653862330053	0.003695689452739551	0.0036256526541681875	0.0023705632130143085	0.004382267950577228	0.005084153787689	0.0033656267783756695	0.004828745855471187	0.0035768626395189245	0.0043147363916357425	0.0031864877758676206	0.0039594663006144604	0.004302947926817955	0.004259118762926235
8	0.004062422974967376	0.004216370659532251	0.004274228537117526	0.005014678910796136	0.00261115278879318	0.0031554559894033606	0.005245903607863815	0.0034279711446664873	0.004354534232871128	0.0037973081763742664	0.004328430287598329	0.0034647570709464993	0.004282766535916262	0.004633399360446156	0.0034784343937764865
9	0.0031893343482435545	0.004413230568417014	0.004245752488907438	0.003214200379314809	0.002990573941670435	0.003713021006131524	0.0044821973310722575	0.0036307051832456267	0.004451508308618065	0.003886149214474405	0.004269894202013488	0.003801838128480805	0.004052768609257076	0.004601070634847547	0.004029753943494051
10	0.003092842974498007	0.0038059180980125483	0.00361014358991623	0.0030879108598206237	0.002517615610256505	0.0035123580182251112	0.004859048831252481	0.003603612065726064	0.003868322965980998	0.003326919893941934	0.0032681402175887544	0.0029754743309461343	0.0036247517663267875	0.004874734046521444	0.0037997174738780897
11	0.0034562333005124894	0.0039019772716912967	0.0034589131507714137	0.003470867476101363	0.0025246469258352667	0.0030163395624335006	0.004745382699177686	0.0028200565428061325	0.00450051943282679	0.0032201900454121492	0.003310390060401374	0.002842483520511792	0.0035163407360065393	0.0031416829865252697	0.003447185619397219
12	0.0035345517430159052	0.004000388149116491	0.003090817724808748	0.0026275199699806982	0.002357941435646437	0.003508820261238597	0.004350784856982095	0.0037655963999149275	0.0029145499356205713	0.003076506940278349	0.004025335438179808	0.0035828577994686424	0.0032346454320861195	0.0035788200016850387	0.004101415342495202
13	0.0030954040584960335	0.003947735851297874	0.0030911606731669674	0.0023311988943655773	0.002092877315374529	0.0035544072988753167	0.0035480142324448086	0.0036227699548444597	0.00349187600061328	0.003304361168551799	0.004308187960382376	0.0038313869200066386	0.003285635402734781	0.0028990153480489733	0.004822323949329295
14	0.0034942816913772854	0.003483977301288644	0.0028504666268011733	0.002564777462701911	0.0022271027208514878	0.00339709450012031	0.0031882554580882835	0.0037286042860011893	0.004073449516867184	0.0029720966405184595	0.002849722009192514	0.0034173193199736433	0.0026798664519718097	0.00257598269049012	0.003556831408366358
15	0.00399200756211345	0.003979215310356571	0.0030061859992578078	0.002508372755239282	0.002247013201641598	0.0035460477391605146	0.003002616931581786	0.0029753504046162354	0.003755434617280349	0.0029374860616824287	0.0030532414701475575	0.0032018158265582344	0.0027999779885987995	0.002572926049805461	0.003203487446890676
16	0.0026181751989540086	0.0037339041980350516	0.0030057137421814826	0.002711916039033404	0.0024456538689390257	0.0035255711259201414	0.003291840732214274	0.002247349148353794	0.004434999486549995	0.0027314459928430733	0.002944232373422394	0.002910181293010648	0.0032537568182854745	0.002495675617102379	0.004420187208910688
17	0.002711191767689308	0.003558642273999308	0.002288753497163058	0.0033221293630573976	0.0021927387826502416	0.0034410105703689122	0.00279897436226947	0.0035951755936767553	0.0041185179715475815	0.0025977048751383725	0.0029166791075165162	0.0028594185597894148	0.002511324823708124	0.0017959975958945994	0.004727023971398102
18	0.002485112723763009	0.0034553379502843765	0.0022076946716320938	0.0032618265147321473	0.002028262395541443	0.0024101943356808573	0.003015927744962423	0.002285200631399584	0.0036933663494554086	0.0032832430634279833	0.0027662907094253785	0.0026782649192624106	0.002462974945451467	0.0018130281913322063	0.0054124216125578176
19	0.0025754386212506427	0.002975874319187779	0.0019375198821218666	0.003123628508011335	0.002340774721240152	0.0025193811747184114	0.0031370304601928576	0.002300276415503601	0.0029042879129934545	0.0028238866831801477	0.002667859511628359	0.0026105974620108364	0.0025149381845828355	0.0018420995118871293	0.004493224464268397
20	0.002522098222497168	0.003325246458654946	0.0018540022286172401	0.0033544666813727624	0.0018990553891261427	0.002427170601470705	0.0028483134437278386	0.0022234238367031768	0.0030278046323832706	0.0020506300205879392	0.0032462845267379054	0.002504868969318503	0.002364389650026685	0.0023987584276954003	0.0040950821953547835
21	0.0026872334992309043	0.0030068530317556665	0.002066000471229208	0.00350456694257589	0.002402536979518383	0.002575807529335213	0.0025537790881600144	0.002081926762721632	0.0022281753025184693	0.0022019190574265935	0.0026176829153157963	0.0027774166194168533	0.002240027716572024	0.00142236362401667	0.0031050038817927697
22	0.0025299566337216206	0.0026518416681180867	0.0019359755566379132	0.002775252707717869	0.0019380034723470102	0.0024782509734647268	0.0024422766841432748	0.0022201843583050606	0.0031183063573418253	0.002395814836258192	0.002224204591819523	0.002550633553957687	0.002390762113833984	0.0014932838611459766	0.002614592696634066
23	0.0026231189073241154	0.0019229623477067196	0.0015486771235247688	0.003321859936698271	0.0024122950783501645	0.002695981735962495	0.002490912845962416	0.00234136643152257	0.0025471386288851905	0.0018976771595922643	0.0020863738361817153	0.0025697746295372708	0.0025011770765764993	0.00138425702578172	0.00239080617244267
24	0.0019920154136418263	0.0020161590417074556	0.001499635654295513	0.002637431626844574	0.0023087527267024685	0.0025681914922779186	0.002635344556262364	0.0018560083761457306	0.002663046462931675	0.0016207788484780647	0.0023214669900292004	0.002480988591033089	0.0025589031186959385	0.0014017235115271842	0.0022259935025473886
25	0.002683369481508649	0.0016067247274186968	0.0016129486216255962	0.0031861608111615324	0.0021728723483443375	0.00220572914438791	0.0021845707652399797	0.0013846460902168908	0.0023865253135784627	0.001767747291298292	0.002388731220230393	0.0023365718671578693	0.0025692545076790837	0.0012990139295183706	0.002141010013406653
26	0.0020438740481327905	0.0015743045897159433	0.001466070920959491	0.0029663969377468373	0.0022113812310727474	0.0017433064832263676	0.0026685941455100995	0.002098803158382285	0.0021835225649928336	0.0018059431831236163	0.0017844610779481464	0.0020798141361433446	0.002319552400565755	0.0011198903587094856	0.0021325601771426425
27	0.002340252064916254	0.0017426933070191005	0.0014319030457235614	0.002789286355103593	0.0017970198454721803	0.0025630211373947414	0.002321843937380576	0.0012973588920599279	0.0024546458234680013	0.001730260779202518	0.0023163453038912013	0.0024361175880850032	0.0024049182816038655	0.0012174941662675524	0.002365186607077567
28	0.0022016397805924666	0.001450149951315037	0.0014355988527406552	0.002730385766338264	0.0015729431769973044	0.0018053935602355322	0.0030717386792522322	0.0018518632687143707	0.002631428441850896	0.0016863143729728652	0.001973203877961628	0.0024712310920495576	0.0023729393333122464	0.0018179215651506627	0.0020817964552061535
29	0.002054744325365794	0.001474337782164382	0.0012594950309645547	0.002202286688571278	0.002062978066920866	0.0017695790399136736	0.0029222477661449103	0.0015306785521805772	0.0024768309180194844	0.0016847254191548317	0.0014859341501773835	0.0024612377604553703	0.0025670909266284933	0.0012632065485210307	0.0017513968858869353
30	0.002196351828868299	0.0014065876421287971	0.0012798130136285008	0.003237185110576498	0.0018483057311458565	0.002082686616240682	0.0029638552858779555	0.0013450577506905555	0.002212126042066783	0.0015183713627279917	0.0020738917986162643	0.002317195219941726	0.002424429786306707	0.0010892934998678475	0.001699775326238942
31	0.0019303740335647251	0.0014784227426725442	0.0012598009136398974	0.00238920463679252	0.0015690526173472608	0.001776330241456022	0.0028540346950102443	0.0016322487564092224	0.002314917700082679	0.001426260958635829	0.0022275372894203925	0.0018925902947136916	0.001968806732251752	0.0011430747151764092	0.0016903845707397756
32	0.0022407908726485	0.0016460239818594882	0.0011047774454549775	0.0019764083257631706	0.0014263884673791692	0.001769951355810323	0.0029317126272530355	0.001867988438251474	0.002285967164413433	0.0014246630611770834	0.002628909065547129	0.0016481253977520636	0.002120301037057757	0.001	0.0015845036725686738
33	0.0020260786964628524	0.001615795442683755	0.0011508968403199694	0.001784129362830329	0.002025468750189706	0.0018529981484486924	0.0027566363129138487	0.0018513916913202018	0.002014082182664195	0.0014828712163217801	0.00195308409265767	0.0018057411257247585	0.001658194185025478	0.0012799980478264477	0.0015650805324830374
34	0.0022112960408231827	0.0013396897172660018	0.0013087471290043765	0.0017846327513165988	0.0020604015861972773	0.0017816824889822047	0.002785104652041059	0.0013985153128510013	0.0015126534486292283	0.0011773864373462002	0.0018803972665350239	0.00198897329678834	0.0014305156849419608	0.0011247089271937977	0.00147222647869837
35	0.002098940708397458	0.0012895109029311038	0.0010150031140891808	0.0017644593023447917	0.001537414612268651	0.0019040402449445309	0.0026137305011131565	0.0014211562555131632	0.0013794105679690617	0.0012827314915101887	0.002113383637164681	0.002012536785823367	0.0014851539728309145	0.0010873657573922928	0.0015580842881330929
36	0.0021260424381328844	0.0012119184831729996	0.001092632335181633	0.002013910480054797	0.0014727897905319387	0.001970453934861919	0.002009088561302501	0.0017520087006740672	0.0015275068394359603	0.0013442659873739533	0.0019668422688877006	0.0019186316582932694	0.0016874635861383	0.001109450485328501	0.0014976277474995899
37	0.0022377801590975025	0.0014757106434673392	0.001	0.0015053484527818826	0.0014475182819683654	0.0014502955747946538	0.002262928465379585	0.001152139231642248	0.0012323296979734972	0.001	0.0020136791048939507	0.0018007701504204334	0.0017459877192863016	0.0010711244211210054	0.001603079963936365
38	0.0022089298864690675	0.0012191090704154056	0.001	0.0013807480078493251	0.0014995089386801506	0.0014847843776996732	0.0016881974197464709	0.0015893347213772012	0.0014647884878213337	0.0010589469218196914	0.00207300930244689	0.0018512012422919047	0.0018759453136886295	0.0011537257309453077	0.001440036459826136
39	0.002308967953285697	0.001097213420646001	0.0010023022535697937	0.001730537633506816	0.0015594947265204367	0.0015156084692700487	0.0017734867715061232	0.001	0.001322192995973127	0.0010007335509043794	0.0018095920774079339	0.0018916411590287822	0.001725250872007344	0.0010646860411727959	0.0012767576815558947
40	0.002234794507123493	0.001	0.001	0.0015927305562615046	0.0014871879087317876	0.001580590149301127	0.0016212676931185743	0.0010223801332890337	0.0015192268772773374	0.001	0.0018488276768788216	0.0018442377715967948	0.0017121572531356203	0.001314122005060641	0.0013613357599762503
41	0.0024315093579525718	0.0010130662661681407	0.0010042699483503066	0.0013218040546328403	0.0013242366746514878	0.0013537744039305996	0.0016396182978357903	0.0012089620436154674	0.001370781702686918	0.0010785106062940208	0.0021643937899445214	0.0020686047983949156	0.00167082531607936	0.0010587492035415533	0.0013554297855049558
42	0.0024589102390443268	0.001191511777782825	0.001	0.0012766623195018842	0.001117562098409513	0.0014474315318146848	0.0017835839708337058	0.0012654769881724158	0.0013827120754700847	0.001	0.0015604487190559921	0.0021184874245990517	0.0015257470164286222	0.001	0.001061827290917728
43	0.002432251465140114	0.001	0.001	0.0016615670502504202	0.0017422037985322881	0.0015927627206881606	0.0015639561391414879	0.001	0.0011514976626539341	0.0010807259595810382	0.0017143187082868524	0.0015316160125468244	0.0014710509669377573	0.001037574999723363	0.0013375964398439871
44	0.0025366979352736685	0.001	0.0010068168843623592	0.0017809799976691906	0.0017315154445944104	0.001272672961255162	0.0014398075487978479	0.001126721179856068	0.0011547620316797195	0.0010677759771315402	0.001560437087238586	0.0016204664275399556	0.0014720154329877823	0.001053809160918929	0.0014289936113818598
45	0.0020306758684294065	0.0010592646174223945	0.0012701305706060725	0.0018602160139807526	0.0016454133721316943	0.0014114758404226353	0.0011432201759440555	0.001	0.0013940982535717674	0.001	0.0017818563937499281	0.0018630608562191246	0.0013476082651859744	0.0011712743082607517	0.001
46	0.0023029522251862768	0.001	0.0010074798063117955	0.0016998563015847188	0.0014266032858781476	0.0015699206935547104	0.0014934815463678542	0.001	0.0014061114630506651	0.0011162419003364588	0.0020605684362281127	0.0023868235785933075	0.0014262061066403452	0.0010193359940729371	0.0015112503202660795
47	0.0028637542364291146	0.0010231058408136742	0.001	0.0010661393269041214	0.0012629852180547096	0.0013689272391168748	0.0015278347476592492	0.0010083264291182446	0.0013254988590892234	0.001383217628663164	0.0018130674254171327	0.0014459033894040705	0.0012899389227240383	0.0013873263505644752	0.0013868802477591511
48	0.0020770885023124294	0.001	0.0010196394376636442	0.0013292066475692444	0.0010696624478256358	0.0014214081615547983	0.0012880868357871703	0.0010653755572414745	0.0010908505492134683	0.0011509564804331033	0.001205077983779249	0.0018559793569864669	0.0015190299812717957	0.001459752883328972	0.0010323229971078837
49	0.0019154985606954324	0.001098844172592339	0.001	0.001047981694383294	0.0012083735024757873	0.0014602521938016145	0.001466751591271691	0.001	0.0011628889450784091	0.0011737925481867177	0.001	0.0017285766015470092	0.0013463890857594717	0.001387934481197107	0.0010220650696059358
50	0.001706761773192909	0.001	0.0010713896919095217	0.001	0.0012912875397466065	0.0014431733107869613	0.001011888273126104	0.0010507605948558338	0.0013259393518957234	0.0011054746393428022	0.0011045474876282273	0.0015906001402275311	0.0012170443106187935	0.0014852089281713844	0.0011027468836793976
51	0.0016919692332131723	0.001033831583690866	0.001	0.0011856006308499337	0.0012639464819964052	0.0012914371260813907	0.0012063919600607959	0.0010959620023275958	0.001454603480824261	0.0011046410935742913	0.0012313866598445639	0.0016418629540649143	0.0010651103103888927	0.001	0.0010480264434707405
52	0.0017882834659869288	0.0010159820697762478	0.001014870591932724	0.001	0.001063311714138472	0.0015634867694828468	0.001138353151924865	0.001118032962556055	0.001321681811288749	0.0011140107442218245	0.0012883820669928503	0.0016168431648235198	0.001124019145976754	0.0012911892025417031	0.0010737791157219958
53	0.0020641208434826947	0.001099212226135916	0.001	0.0010711407292615409	0.0010687922969566347	0.0012849711842547946	0.001543665301757577	0.001139168781022427	0.0014584995314199474	0.0010571702789574314	0.0012294282172671958	0.0014330323843547558	0.0010777769751658393	0.001	0.001
54	0.0019356854315175516	0.0010295455789559906	0.0010438731301683675	0.0011181508611888648	0.001	0.0015061489406597262	0.0013215405379613278	0.0012988456483612506	0.001325076651741154	0.0010714403291082837	0.0010390796588918049	0.0013642848685462411	0.0011380047211102576	0.0010017202413795767	0.0010922568862794036
55	0.0020147662438175845	0.001	0.0010176284967310324	0.0011069236608988028	0.0011538492458222768	0.0011253196558204616	0.0012071387225823197	0.0011503099464852816	0.0013529535961303353	0.0010638398046316556	0.001	0.0015361975973059473	0.0011060198826796852	0.001	0.0012630857824132127
56	0.00204718572644737	0.001	0.0010833428195230561	0.0010125469743499623	0.0010492136526643208	0.001053210464306235	0.0010661649614290018	0.0010207197190269834	0.0013388744854966965	0.001	0.0010185975907667782	0.00170221910826679	0.0014423287523485189	0.0010894561169788202	0.0011634824912153854
57	0.0020801115936218513	0.0011675500060229886	0.0010018988186943302	0.0010837536248003773	0.0011132027020944574	0.0010021254949798362	0.0010107473423728885	0.001	0.001293079243867375	0.001	0.00117099940320316	0.001733619400975391	0.0011291830872055555	0.0010643484157992818	0.0010663903340647478
58	0.001864836055654986	0.001125290505782829	0.001	0.001	0.001053054800434731	0.0010786211688574255	0.001048484023625456	0.001	0.0010591394952464235	0.0010328393855761097	0.0011644388336155258	0.0015522270227055525	0.0010571893958067477	0.0010279713942768472	0.0010104873700084785
59	0.002219696690749799	0.001120862576435901	0.0010507666476600823	0.001081678405461304	0.001048247088735642	0.0011494271320668917	0.0010486551441749826	0.001	0.0015305356307046883	0.001	0.0011396557846260894	0.001484367153465859	0.001	0.0011785153607301157	0.0011353506771523472
60	0.0017034433042528783	0.001	0.0010407384100919403	0.001	0.0010487710487995991	0.0011995244417972064	0.001083687845737951	0.0011059293774847037	0.0013152884119218525	0.0011673059602793352	0.0010605256089948809	0.0012592617489693536	0.001152181947639151	0.0011769673674322466	0.0011291481238946853
61	0.0016771479075271573	0.0013355838704753016	0.0010515279228622595	0.001	0.0010081008264686457	0.0011434802329530855	0.0010818820388247825	0.0011929741529319955	0.0010209362113084203	0.0012217091539918718	0.001067429662679913	0.0013800322327257566	0.001	0.0011374961102147475	0.0014028305041010828
62	0.001607377100853494	0.001	0.0010714786678967423	0.001	0.001	0.0011930725705901271	0.0012219062802451563	0.0012132770435106808	0.001	0.001	0.0011601082147369754	0.001395885087683776	0.0011082071325195992	0.0010562974842542037	0.0011240402284282496
63	0.0016986193510086	0.0010170316939418667	0.001	0.001002965313831151	0.001073671827831373	0.0011930963737550916	0.001	0.001060928722516916	0.0010361877749100142	0.0010547117180564837	0.001	0.0013065185917346582	0.0011355315777753967	0.001	0.001
64	0.0016318156521147023	0.0010296904718381488	0.001072002388807404	0.001174591937885026	0.0010880234039656908	0.001304692814334476	0.001246153271005137	0.001	0.001	0.0010783283212307453	0.0010129887204548469	0.0013954763965725611	0.001	0.0012978432066625277	0.0010132029492187211
65	0.0015451179953664452	0.0011006150904040188	0.001	0.0010597777007655936	0.0010655096749080531	0.001063070317767138	0.0010739652727528954	0.0010555821705989015	0.0012582398803734935	0.001168498337271147	0.001302920778797442	0.0011674361703758772	0.001	0.0014485051380599009	0.001
66	0.001790065806587546	0.001	0.001	0.0012035863351717616	0.001	0.0011545934028661985	0.0010760067673874249	0.001	0.0010024996433668223	0.0010717662723822687	0.0012693638853437318	0.0011198919126459538	0.001	0.001377507195191825	0.0010508514866611135
67	0.0015905652393924158	0.0012292886342211706	0.0010492348251752962	0.001	0.001	0.0010075385987955517	0.001	0.001054599189757301	0.0011229400709205344	0.001	0.001	0.0013327616920065068	0.0010679212683478761	0.001	0.0011261764755300364
68	0.0014844235322732933	0.001115870373792452	0.001	0.001	0.001	0.001123296862659644	0.001	0.001	0.0012826579515638743	0.0010372586282685178	0.0010199140381912065	0.0010744543698621382	0.0010774070860554966	0.001	0.001
69	0.0018701603024525201	0.0010110863960756968	0.001	0.0012400347698886395	0.001	0.0010769957012241225	0.0010508993931646349	0.001	0.0011045253814035904	0.001020832962612818	0.0013886200817660038	0.0010124628956070063	0.001	0.001	0.0010932519488273701
70	0.001633353491462713	0.001	0.001	0.0011924945136261645	0.001	0.0011892356861235031	0.001	0.0011976559659577606	0.001	0.0010106497154956742	0.0013123167685360568	0.0011226991061891454	0.0010522328669774327	0.001216417225512492	0.0012754991103611836
71	0.001899607608127963	0.001	0.0010510066927020636	0.0010094223694594854	0.001	0.0010336444679368677	0.0010221253124770432	0.001	0.0010749825294335462	0.001	0.001	0.0011838477325113092	0.001	0.0011076475029979675	0.001104115595686139
72	0.0018882751422766159	0.0010248838380766487	0.0010508743032154634	0.0010338311520495672	0.001	0.0010868441293764859	0.001	0.0012378162321240666	0.0010626140923928188	0.0010837268430819624	0.0011498008918346433	0.0012276444183473424	0.0010818936869805632	0.0010214600983412293	0.0010034326070341775
73	0.0022463125249163334	0.001	0.0011177269345148456	0.0010419307921495282	0.0010517820060685008	0.0011455973339091264	0.0011383623199702974	0.0013696196346959192	0.001047754772020888	0.0011604330875740368	0.001	0.0010052676007102307	0.001	0.0012166821837742935	0.0010764546015433524
74	0.0022787199762417253	0.001	0.001	0.0010669152122301526	0.0010054190588926542	0.0011044287023007848	0.0011118888543488004	0.0010734327976461343	0.001015309047051671	0.0010572803100902014	0.001	0.001104596854386056	0.001	0.0010379372790046352	0.0010489769554231996
75	0.002073081059088312	0.001	0.001	0.0011335231442260844	0.0010441349998512122	0.0010192277494972754	0.0011345526520855653	0.0010161239007666447	0.0012182024077436752	0.001	0.0010459015583724567	0.001171756503836031	0.001076756150936735	0.001	0.0010586353342017388
76	0.0014886982089005703	0.001	0.0010249480615886282	0.0011776955415733884	0.001	0.00110794271886689	0.00117607742799727	0.001	0.0011428817200160167	0.0010507630365552698	0.001346229176393231	0.0010109987815428419	0.001054123109839058	0.0010406647518276522	0.0010391042691637454
77	0.0014555384081724634	0.0012341204013273071	0.0010871157558431052	0.001162375568550951	0.0010875061028363187	0.0011092308293272196	0.001221526989853748	0.0011154905569594174	0.0011316326340761096	0.0010592377346773738	0.001188055547290408	0.0010557641975313119	0.0010108544845248753	0.001	0.001
78	0.0014347975231026398	0.0011172950693248017	0.0010130457052106836	0.001	0.001095865419284341	0.0010467998727564294	0.0011398317451792514	0.00114995642325254	0.0010289803175596206	0.0011215672379848985	0.001	0.001	0.0011831259812837846	0.001	0.0011613134707764597
79	0.001488253540396055	0.0012102495116857682	0.0010450121110895001	0.0010528549195497115	0.0010304273839632258	0.001	0.0010851059441647516	0.0010665721281242543	0.001	0.0012574799217360741	0.001186108512378183	0.001	0.0011691890630528337	0.0010442813503980975	0.001
80	0.0014613874708538778	0.0010165664813536566	0.001	0.001	0.0010060198988373996	0.0011555085388724035	0.0011557926479570453	0.001	0.001	0.001067460036993028	0.0011336231747487047	0.001	0.001176225847034605	0.001	0.001053298464848917
81	0.001422895683096763	0.001	0.001	0.0010216520790022675	0.0011451471128553219	0.001028503808455905	0.0011398880031287418	0.001026235408888749	0.0010484394684452127	0.001148784924444991	0.001170008179401349	0.0010151020201516789	0.001	0.0010500743096940894	0.001
82	0.001529521882506263	0.001	0.0010435512847587522	0.001041171200862878	0.0011619361059100573	0.0012125616067995627	0.0011023503868222624	0.0011168092138590991	0.001	0.0011756252906271745	0.001327440160582561	0.0010126534912009053	0.001	0.001	0.001
83	0.0015851039976203186	0.0010111032045092081	0.0013628955550054507	0.001	0.0012084791239567632	0.001196777365369874	0.0010284629019769564	0.001	0.0012494853833725456	0.001	0.0013611977077902962	0.0010480768634296158	0.001109181669110155	0.001	0.0011775325882602485
84	0.0016505814106650598	0.0011140445102710422	0.001064822964926039	0.0010502255023746485	0.0010664238566164834	0.0011090974057379479	0.001	0.001	0.001	0.0010561036447747983	0.0014553756630983658	0.0010310291462723342	0.0011976016366059283	0.0010864243323608865	0.0011640736375988655
85	0.0014090163298496586	0.001	0.0010536497635169472	0.0011037918241551313	0.0010005533490645515	0.0011868805490945866	0.001	0.0010405855925551175	0.001	0.0010756512260443048	0.0013076678549536487	0.001109569139536457	0.0011128753484165423	0.001	0.0011210301354950122
86	0.0016572914940794455	0.0012033113549012394	0.001050066317537389	0.001	0.0013588921220536003	0.0012344339520071461	0.0010673766058265101	0.0010770649598935214	0.001	0.0013342888542437611	0.0012591988088682872	0.0010249075382849882	0.001	0.0010797811631079715	0.0010822593138550608
87	0.0014109149782635176	0.0012505297629084467	0.0010237174248223116	0.001	0.0012581300698288186	0.0011888031488328972	0.0011046600904677788	0.001083760280779875	0.001	0.001039710605597792	0.0012289917684050623	0.0010144017260380422	0.0012767044665640242	0.0010816572939575401	0.0010927106562171002
88	0.001395220842177579	0.0011505280830237101	0.00112195179058718	0.001	0.0014265856199289575	0.0013387852346648892	0.0011798764120936073	0.0010897907278258436	0.001039128458005497	0.001	0.0011362264203240247	0.001	0.0012160223240792372	0.0010376002795096373	0.001098559572432843
89	0.0015841401536163013	0.0011432278436101341	0.0011822178933744124	0.0010942903320882325	0.0015927339402657468	0.0011391357450497772	0.001	0.0010812169333115763	0.001	0.0010621633972194727	0.0011910127097089663	0.0012151469637315883	0.001049155184399657	0.0011190376348879883	0.001129497800495293
90	0.0012736216021817764	0.001	0.0010034674765694665	0.001	0.0014407118609230827	0.0010612363002997043	0.00108065159752209	0.0011414358609502949	0.001	0.0010313329295407378	0.0012587996924112626	0.001	0.001	0.0010732740134865122	0.001
91	0.0012785641075939867	0.0010340306494963794	0.0010107855646430412	0.001	0.0014362589742817225	0.0010714352789801687	0.0011370734380186452	0.0011056434977642863	0.0010173278613369301	0.001003849397631466	0.0011933817356230476	0.0011040002420752788	0.0010798193054566243	0.0011337880777094174	0.0012307153021217628
92	0.001206442893769654	0.0010870266803593715	0.001000628156804361	0.0011850993092817823	0.0013586653338617451	0.0011920693843099294	0.001	0.0010854396655118645	0.001	0.0011067020746670568	0.0010658368564542046	0.0010111266652027	0.001	0.0011106978360954762	0.00108616200683692
93	0.001457466118398878	0.0010058043787032288	0.001	0.0010403324355527618	0.0015044606996516374	0.0012163417445437406	0.001089123526112527	0.0011183649087117373	0.0010719645242031311	0.001	0.00109606889623328	0.0011620648174939829	0.001044875450133948	0.0011297554021436357	0.0011328088499496906
94	0.0013602432725087796	0.0010127964866778157	0.0010037032202636486	0.0012968846267117104	0.001023776983368733	0.0011687469389280846	0.0010815608125237482	0.001	0.001	0.0010019417272942273	0.0010767090313485643	0.001	0.001	0.0012891362013329973	0.0011730743426201023
95	0.0013161193779708531	0.0011422054156730187	0.0011396272697036943	0.0012692643002793472	0.001	0.0010001088888449206	0.0011442218958031352	0.001	0.0010565972263560138	0.0010997480107286092	0.0010390387567971923	0.0010875886146694824	0.001	0.001	0.0013321085635020935
96	0.001208636812427803	0.0012076685196284976	0.001090277352027646	0.0011107315297615925	0.0013744797101113372	0.001203663258487823	0.0010256823229093995	0.001	0.001	0.001088271771637612	0.001	0.0010266891310635434	0.001	0.0010731233395662996	0.0012783495061782129
97	0.001	0.0010091963801927355	0.0011034114259548527	0.001145615305775198	0.0010295443795263546	0.0010022288737479143	0.0011118270980558724	0.001	0.001	0.0010358152679963793	0.0010382557534753321	0.0010691034575839842	0.001	0.001100622358978825	0.0012610549702789632
98	0.0010758022930215847	0.001	0.0011412985302955967	0.001	0.001	0.0010269715513996636	0.001129125363321974	0.0010767879493594442	0.0011695526369251336	0.001	0.0013596170495926297	0.0011531588513926507	0.001075481773657796	0.0010164852524260017	0.001
99	0.001158577662741944	0.0010352053534992604	0.0011268244982790133	0.001	0.0010380740720177116	0.0010012637838020062	0.00115090183482147	0.001	0.0011561668155654387	0.0010485925330412861	0.0010004562093357898	0.001	0.0011134419940170448	0.0010320197615141466	0.0010951627859639161
100	0.0012717388656284202	0.0010674628535321876	0.0011633685861787708	0.0010524381192062108	0.001	0.001029204560977486	0.0010009466754234383	0.0010595524941178955	0.0010788107935176523	0.0010876515675617923	0.0010539970255947263	0.0011700451580053993	0.001	0.0010479677393570696	0.0014166457969177078
101	0.0012020218084509958	0.0011151581160378328	0.0012501060932562976	0.0010333007593662904	0.0010839881996190714	0.0010406630221088773	0.001	0.001032061533807516	0.0010218218572182508	0.0010609211174810926	0.001	0.0010134305122761304	0.001	0.0010973208283356032	0.001147952895799162
102	0.001112607443544314	0.0010067532758437777	0.001094551507301082	0.0011048888627038032	0.0010279860472367942	0.0011121912484234383	0.0011732078944449791	0.0010966415008013177	0.0010541185646728787	0.00100696385675854	0.001	0.0011231804049308153	0.001055034842996392	0.0010091817728458976	0.0010989571606033594
103	0.001	0.0010259325029060194	0.001	0.001056448444275982	0.0010848720342013483	0.0010754986052806516	0.0010805891630505733	0.0011279503024007348	0.001128995782093092	0.0010317489310010617	0.0010344822100344716	0.0011040907764395958	0.001010728541869086	0.0011779933641416697	0.001
104	0.0011000536102924823	0.001	0.001011149962310743	0.0010000575083322365	0.0010728319434370579	0.001	0.0010472988720856826	0.0011973158291869463	0.0010772657228586967	0.0010293227322058696	0.0010107752546388432	0.0014489005512689109	0.0010551006159518874	0.0011060239181069603	0.0011030664872052382
105	0.001492306567368221	0.001	0.0010377088062074517	0.0010277942446353754	0.001	0.0011472269251620573	0.0011057199186632145	0.001	0.001063640456984487	0.001	0.001	0.0011132601690244817	0.0012091822854100362	0.0010599483581455375	0.0010054932476528632
106	0.0011126071190073355	0.0010328016561244999	0.001111113157877286	0.001	0.001105450374429343	0.001304035780516021	0.001040523452741472	0.0012217985182540055	0.0010182578726165483	0.001	0.001	0.0013248185948047794	0.0011774459146675538	0.001	0.0010143667137257146
107	0.001	0.0010189547506712613	0.001	0.0010645386656068388	0.001125924407719995	0.0010868697144776993	0.00109523474996196	0.001	0.0010690448177663177	0.0010464429663412714	0.0010838396646505764	0.0013468756717119762	0.001	0.0011511171915833168	0.001104254590358272
108	0.0010064348958295135	0.0010442908650468942	0.001	0.0011012475017411285	0.0012350133974896628	0.0010637833506781092	0.0011228058402208145	0.0010445208065265825	0.001	0.001002285453443551	0.0011438533349977813	0.001214774562774771	0.0011514583085385406	0.001	0.0011185761132461434
109	0.001	0.0010953429720428293	0.0010171307579996504	0.001	0.0013589144654128297	0.0011088341951816794	0.0012097427797973057	0.0010068477072304053	0.0011159856590233855	0.001103601718225565	0.001089699582169917	0.0013463105048541729	0.0011201421030827088	0.001315054491163787	0.00112238155867797
110	0.001	0.0010256206682014342	0.001027578400603541	0.0010681569402249899	0.0010649408383607928	0.0010476502288142265	0.0011085958128754163	0.0010366894600865545	0.001	0.001	0.0011179857953900996	0.0013983971658033452	0.001328205507143259	0.0012531212931100044	0.0010855753050487999
111	0.0014246114240805494	0.0010449288435932789	0.0010439508381522179	0.0011094202811252534	0.0010990811111450248	0.0012794025282778715	0.0010140105403610327	0.001	0.0010179939545994765	0.0010201685413448842	0.0013404567731824704	0.0012983660100076267	0.001	0.0010569504929388365	0.001066231911571234
112	0.001483204841116047	0.001	0.001	0.0010429796309918808	0.0010003260973008342	0.0013629724961397905	0.0011938181502410842	0.001	0.0010202851658059218	0.0011085945585897125	0.0011955030440578586	0.0011491262578149665	0.0012052518805142401	0.001	0.0010242457345774382
113	0.0015316922058019582	0.001031588530965967	0.001	0.001	0.0011867902064388008	0.00167801858212381	0.0010447579427374726	0.0010457940471227042	0.001	0.0010162712633374927	0.0010534043304768646	0.0012010290228197567	0.0011949565011382297	0.001	0.0010993461863222085
114	0.001	0.001	0.0010146534701442325	0.001107384418936803	0.001	0.001039842957301173	0.0011062890999073236	0.001	0.0011094472468738974	0.001079407443432288	0.0010326331851334648	0.0010360661661593979	0.0011252782841145012	0.001085831209345527	0.0010432569627278146
115	0.0012444593705479721	0.0010287775383296864	0.001	0.0010793749736123252	0.0013020670639416487	0.001	0.0011921217268407874	0.0011151039869600923	0.0010954553523764515	0.0010862458440768076	0.0010997787242092928	0.0011486527792167636	0.0010417801808104874	0.0011085483660356757	0.0010369665964387465
116	0.001	0.001082055134957049	0.0010286304466594052	0.0010285685041983184	0.001	0.0011081938550019821	0.0011808499183476099	0.0013050943258237164	0.0011948269941774307	0.0011483495619368795	0.0011356627509954255	0.0010280773624486241	0.0011668474615046899	0.0011730381692643805	0.0010367089352685687
117	0.001	0.001029387844193649	0.0010181490242490744	0.0010027535832995984	0.001183787578907664	0.0011812134725763465	0.0011011112901525143	0.0010644886681698963	0.001135072917203324	0.001	0.001094500980549957	0.001069709916471314	0.0012081740392689989	0.0010535728954468252	0.001
118	0.0010841033783537013	0.0010454740691925027	0.001	0.0010255706401260333	0.0010700806181266865	0.0012407655899517888	0.0012944083540940513	0.001	0.001039120032941186	0.0011786825520769028	0.0010548427120708381	0.0011479791980868066	0.0010093115729122024	0.001	0.0011091833143421523
119	0.001	0.001	0.001	0.0012201431185878417	0.001	0.0011595745996808113	0.001	0.0010151174762342246	0.0010955359179532925	0.0011425975882630838	0.0011868823512539437	0.0010326496474538324	0.001	0.001	0.001181804153705654
120	0.0010963889358979434	0.001	0.001	0.001	0.001227048318203507	0.001250073159475877	0.001035679448773617	0.001	0.0011634816213661515	0.0012018241022967164	0.0011880481686104465	0.001	0.0010364388580698632	0.0010251074800484252	0.001
121	0.001	0.001	0.0010387495639014083	0.0010249434817629294	0.001461368754362944	0.0010880403074532516	0.0010895261234982882	0.001042038041708778	0.001	0.001072275841674236	0.001	0.001	0.001	0.0010336499354806415	0.0010418901993813402
122	0.001	0.001	0.001064916394624652	0.0010105789179407168	0.0010351008440794506	0.0010476075192459627	0.001211335578348702	0.001	0.001144103044262374	0.0011114381956563004	0.001	0.0011574597129422688	0.001118207258217613	0.0010681276474885982	0.0010488494424306276
123	0.001	0.0011192493360822867	0.0010620141102836286	0.0010158744500180644	0.0011794548210230702	0.001131024388072349	0.0011110569350832795	0.001	0.001	0.001	0.001046145918153518	0.001	0.001	0.001055472007429894	0.001
124	0.0010387697103530938	0.0010133755744082468	0.001	0.001	0.0012411582018983195	0.001155860613481256	0.0010972420575003099	0.0010340625904095924	0.0012168246450010845	0.001	0.001	0.0010031926386628194	0.0012259020464682527	0.001	0.0010545469744373131
125	0.0010948200121331212	0.001089646298065673	0.0011367582049783998	0.0010632680563708774	0.001115079430944165	0.0011181329353362388	0.001049660766426508	0.0010617826646973927	0.001	0.0010646347662433052	0.0010555276193789456	0.0010800458717792325	0.001	0.001	0.001084569005691402
126	0.001	0.00104384394613846	0.001	0.0010327076654244182	0.00130394209336807	0.0010514688991660071	0.0011442059118956832	0.0011814058193874621	0.001	0.0010459987208709018	0.0011313822120625184	0.001099695289929532	0.0010438370103441532	0.001105375409057542	0.001
127	0.001	0.0010441187403531756	0.001052186989584014	0.0010161956279294332	0.0012632606027772704	0.001	0.0010110501696526304	0.0010634112886896605	0.0010789290470895959	0.001	0.001	0.001095158978482187	0.001	0.0010383087151665804	0.001
128	0.001	0.001	0.001007836068843526	0.001	0.001	0.001151199682935841	0.0010127684388108616	0.0010236619656254565	0.001	0.0010272196136372604	0.0010701810059093033	0.0011505994339696122	0.0012012172232854104	0.0010504763044000965	0.0010300144363350155
129	0.0011153962573708061	0.0010169293561368086	0.0010307857993126612	0.001	0.0011972320043263723	0.0012368505059016292	0.001	0.0010925805821764092	0.001	0.0011017664125499804	0.0011473545114451642	0.001041182690330902	0.001033526026592563	0.0011855395872118377	0.001
130	0.001	0.0012541406759861427	0.001	0.001	0.0011111882506569144	0.001	0.001	0.0010138344237873675	0.0010081034968479714	0.001070529209663293	0.0010635744085862248	0.00106341460374859	0.0010403328790981323	0.0010761929877740985	0.0010689152838790955
131	0.0011123243646897398	0.001	0.001100070220262916	0.001	0.0010754174561824698	0.0010195944246559317	0.001	0.0010225328379317945	0.001033708208462048	0.001099919702164786	0.0011002425697075398	0.0012174136105812315	0.001086170344836232	0.0010917180649635864	0.001106100314838456
132	0.0010689885074312948	0.0010158116758164134	0.0010093350911268247	0.0012011390182788174	0.001	0.001	0.0010300916405099143	0.001	0.0011254735782634199	0.001094029703931215	0.0010196277156851836	0.0011203299234896563	0.0011262536871184414	0.001	0.001
133	0.00104677124545277	0.0010874720273547714	0.0010662366380557206	0.001	0.001	0.001	0.0011734927331747368	0.001363673271832284	0.001	0.001	0.001	0.0010320084152518859	0.0010028364980837969	0.0010237734365242978	0.0010038800196708
134	0.0010079344998256533	0.0011264305584674816	0.0011081586755978365	0.0011066819747644308	0.0011020402720242628	0.0010234517937123112	0.0010180632670375902	0.0011021157354793795	0.0010810583685145947	0.00106134464659285	0.001011039328660695	0.001	0.0010379137764426711	0.0010188434651841312	0.0011036532807039926
135	0.001	0.001	0.001030682243737336	0.0011116198928383884	0.0010078794559766973	0.001	0.0010978779712428732	0.0010990553055598522	0.001	0.0010489913310968635	0.001018862618122921	0.0010339979166843962	0.0011149088745936518	0.001	0.001
136	0.0010161826942254695	0.001	0.001	0.001	0.001	0.001	0.0010236898693283276	0.0010249141259700326	0.001022294802167237	0.001	0.001032991950643588	0.0010593460720871885	0.0011015124903817172	0.001	0.001
137	0.001	0.0011087288221862722	0.0010058989906054539	0.001	0.0010015941649743154	0.0010117675408150228	0.0011030791505235523	0.001	0.0010309841701787827	0.001	0.0010755660788290026	0.001	0.0011650135322637553	0.001	0.0010962152892138284
138	0.001	0.001030542382292931	0.0010785323328367708	0.001107179323346736	0.00107031504066144	0.001	0.0010101216305513482	0.0010261829062603956	0.00105419522446613	0.0010118056646146072	0.001	0.0010263463770613416	0.001004580937702205	0.001	0.0010023441144419584
139	0.001	0.0011022817046234406	0.001	0.0011611740445683738	0.0011518155473205626	0.0011273551651186683	0.001	0.0010512884022373299	0.0010446475443091953	0.001	0.0010936749200009899	0.001118138759734584	0.0010024959516763843	0.001	0.001049972704353005
140	0.001	0.001	0.0011717683656358223	0.0011402816058974808	0.001068283804495004	0.001181719356142767	0.00101127395800534	0.001	0.001	0.001	0.0010770904957139841	0.0010956905532330306	0.0010195001413490234	0.001	0.0010303161663035288
141	0.0010659072619171516	0.0010909573104487431	0.001	0.0012414284681362979	0.0011245517800394995	0.0010502110620710325	0.0010569607663905864	0.0010414151421339391	0.001	0.0010922102328797074	0.001	0.0012261875782391865	0.001	0.0010048917767373723	0.001
142	0.001021706751392094	0.0010861326793261293	0.0010313477449310415	0.0011186146569629016	0.001	0.0012540539565111572	0.001005372526367261	0.001037914140672331	0.001	0.001	0.001	0.0010420575044746629	0.001	0.0010205760408237819	0.0011139510008621862
143	0.001002266914698036	0.001108718772979928	0.0010352062018095039	0.0010574433527358953	0.0010164815724908647	0.001	0.001	0.001	0.001124563206022623	0.001	0.001046528977772469	0.0010432021337713959	0.0010477687481829385	0.001	0.0010213828889942837
144	0.0010425317917555881	0.0010896105095349246	0.0010215172290922057	0.001187458200986658	0.0010164908249265412	0.001	0.0011585349356581936	0.001	0.001107766475073812	0.0010179427506571135	0.001	0.001	0.001144699714011026	0.001	0.0010748643096212755
145	0.0010573380291997731	0.0012413904768100868	0.001	0.0010730594745483905	0.001	0.001019671013667998	0.001033806032836129	0.001	0.001	0.001	0.0010979142797058515	0.0010126522716925627	0.0010869550496661084	0.0010428016375334402	0.001
146	0.0011108436405459564	0.0011156226485703892	0.001	0.0010570387595848299	0.001	0.0010297142518431112	0.001	0.001027018448830338	0.0012401808621301396	0.001	0.001067999849913634	0.0010189665863534854	0.0010753443217391314	0.0010637689242419712	0.001070236794280842
147	0.0010903000718893619	0.0010482627272951786	0.0010046514309513402	0.001	0.001	0.001	0.0010553131690677591	0.0010345579249349532	0.0010678453901438562	0.001	0.0011251639884825402	0.001019468344047681	0.001	0.0010272591068311075	0.0011905477370162097
148	0.001027556150768461	0.0011417469193632103	0.001	0.0010915229303847728	0.0012046229273593523	0.001	0.0010874647543253908	0.0010904117722340021	0.001038348342591029	0.001	0.0012266430296158143	0.0010591962223583395	0.001	0.0010108739392839356	0.0010750763581753337
149	0.0010357010812175565	0.001090705079794675	0.0010800115324733689	0.001023996264014262	0.0012753556315190195	0.0012377492984337452	0.001	0.0010132791158079576	0.0011593734965103077	0.001	0.001	0.001	0.0010330004284828352	0.0010352310443568075	0.0010663494451162833
150	0.001	0.001	0.0010288279342807716	0.001133230035826844	0.0011265515412591514	0.001	0.0011683227013867409	0.0011302020719741667	0.001	0.001	0.0010198459417392154	0.001	0.0010811027498500514	0.001	0.0010454563323038248
151	0.001	0.001	0.001	0.001	0.001	0.001013061396856526	0.001039085817982564	0.001198901412134187	0.001	0.001	0.0011262935364106952	0.001049129695847607	0.001	0.00106720354943859	0.0010147878135069368
152	0.0010742282624597377	0.001207226255764423	0.001	0.0011131606970577617	0.001	0.0012477862794528479	0.0012612611763653707	0.0010620683652156303	0.001	0.0011501026211991926	0.001	0.0010016746450960954	0.001038469292277508	0.001	0.001
153	0.001	0.0010356129022995588	0.0010020524151360141	0.0010673252536065108	0.0010216304315640258	0.0012248826132481789	0.0012780856982710029	0.0011040762064262954	0.001172319571813215	0.0011528354370340034	0.0012687390438206065	0.0010074003332145995	0.0010167266431410425	0.001114236665861433	0.0010583956793833484
154	0.001	0.0010956092091209172	0.0010910353482531765	0.0011316183094002093	0.001	0.0013157548602715607	0.001071854824341175	0.001	0.001	0.001231180005183916	0.0010956084207304664	0.0010105249513804285	0.001002549606625871	0.001098090715725401	0.001
155	0.0010439354529217292	0.0011966255283903584	0.001	0.001	0.001	0.0010149534354207718	0.0011324103746570553	0.0010488879045289828	0.001	0.0010001114726695649	0.001	0.001	0.001	0.001	0.0010552918026566064
156	0.0011475279894328553	0.0010544180735110192	0.001	0.0010849472542148787	0.0010363020583320855	0.0011856518608980026	0.0010020075409590992	0.0010410349629910557	0.0010687608606889303	0.001	0.0010551054525667265	0.001	0.0010802721654348192	0.0011091406988991016	0.001
157	0.0012903338034287927	0.0010668861338160003	0.0010452788844536496	0.0010393324513974507	0.0010022050051185724	0.001212794934916519	0.0010443195693276726	0.001	0.0011540255006485512	0.00101347261341243	0.001134239674246514	0.0011307954672647052	0.001023933939467633	0.0011563200348370499	0.001
158	0.001	0.0010465737159172535	0.001	0.001054405034799556	0.001	0.0010152176082688388	0.001	0.001060401786388946	0.0011218964174364487	0.001	0.0014119729046520406	0.0011493368919540893	0.0010331694018181293	0.0011073429369028243	0.0010534766918659597
159	0.001	0.001	0.0010012292529179671	0.0011074521582876552	0.001	0.001056379334098718	0.001	0.0013763793425110278	0.0011560236019267803	0.0011668639795814001	0.001138573978793667	0.0010210719579833	0.0011032169089594643	0.0011268333519852546	0.001
160	0.0013434834301780131	0.0010497019171510846	0.0010550732048700319	0.0010683529730157295	0.0010567070425150193	0.0011957383650785937	0.0010562037472502555	0.0011317948100696006	0.001077696984839624	0.0010514692747820205	0.0012108088764851194	0.0011069124112333037	0.0010511976169397697	0.0010915924347104763	0.0010447397823477168
161	0.0010150940949888098	0.0010829572219272184	0.001	0.0011100502151676435	0.0010670167694088089	0.0012212618604217206	0.001	0.001006201384400059	0.001	0.001	0.0011891752840254666	0.001	0.0010459779889192369	0.0010926258498640989	0.0010023484501589983
162	0.0010301941932113006	0.001046498006854635	0.0010544221222458159	0.001	0.0013006883230575412	0.0011693692820023175	0.001	0.0010351963734991914	0.001029205460904478	0.0010670386796323992	0.0010538983302978478	0.0011287409021232214	0.001042541443205342	0.0011116300521023604	0.001
163	0.0011331893031224815	0.0010446014351219376	0.0010072122056608663	0.0010008365787199259	0.0012611932137431602	0.0011475530683662733	0.001	0.001	0.001	0.0010217902289764345	0.001	0.0010823449264142971	0.001032056285643493	0.001	0.0010452308801303194
164	0.0010468900204240574	0.001	0.001	0.0011843839066468078	0.0011482104751472887	0.0013248122378320913	0.001	0.001	0.0010410445468228766	0.0011214933399419434	0.0010538656403460606	0.0012277175677382298	0.0011301734602384512	0.0011216771727687647	0.0010794018946047538
165	0.0011578277706083965	0.001	0.0010084277262315748	0.001	0.0010766916583389474	0.0013589952294851648	0.0010251411800872197	0.0011281350068578877	0.0010476805089366216	0.0010076556766649269	0.001	0.001	0.001	0.001	0.001
166	0.0010436321524056292	0.001049374056924651	0.0010442672073139713	0.001017058370936913	0.0013508415068882718	0.001098335523649953	0.0010379245473114578	0.001	0.001	0.0011376185495632816	0.001	0.001	0.001028774722973232	0.001	0.0011537248829899562
167	0.001	0.001035661937023901	0.0010665642641177738	0.0010460553413603412	0.0011409521471989865	0.0011346265193943872	0.0013502453215294631	0.001	0.001	0.0010756190433255574	0.001050711222403382	0.00100646111227314	0.0010631075894354605	0.001	0.0011960618702291051
168	0.0010532039671246136	0.001	0.001	0.001106581427895746	0.0010363328923656454	0.0014107274120439873	0.0010553546203272448	0.0010801904833220293	0.0010395834291487313	0.0011398494193534273	0.001	0.0011958217514127197	0.001	0.001	0.001
169	0.001	0.001	0.001087075723264244	0.0010782797010856473	0.0012061654320668965	0.0010310844707229299	0.0011197537919844268	0.0010374903473297503	0.001028485010213979	0.001	0.001	0.001	0.001	0.001	0.0010951757189075725
170	0.0010588508497528276	0.001	0.001	0.0010648568713877214	0.0010636138989659082	0.001001579382040785	0.001129025089560731	0.001085854914945448	0.001	0.0011353483309194904	0.0010360034184450282	0.0010735194603572772	0.0010074304805219904	0.0010703840687023426	0.0010552335806266575
171	0.0011356169275802352	0.001	0.001220447901742636	0.0010310085698737766	0.0012594663766360955	0.0012872867820381583	0.0010722620236018289	0.0010411534513224516	0.0010040875091014865	0.0011623271192244898	0.001	0.0012574811750680009	0.0010048132154297066	0.0011755231837060462	0.0010385129000279262
172	0.0011592005283360448	0.001	0.0011965051645805732	0.0010068728903058935	0.0011055943079242416	0.0013798788377598326	0.001054298267602758	0.0010302951435200989	0.001022684337066476	0.0010043808275001153	0.001	0.0010170517953980774	0.0013070641010504548	0.001135838091771518	0.0010925609524838338
173	0.001111721675576413	0.0010961076756278395	0.0011295537834703365	0.0010569201641846286	0.0010453061939384191	0.001	0.001046758969655413	0.0011088474129725195	0.0010264569416626567	0.0010059147082005072	0.001070607989326584	0.0010200589259981966	0.001	0.001	0.0011579402660291337
174	0.0013795462020905688	0.0010898685525537778	0.0010195810894222635	0.001	0.0010052300181400335	0.0010425169476120514	0.0010474563636082602	0.0010031016066178902	0.00101518752351372	0.001	0.0010019823788946795	0.001075340365433749	0.0010494871906380205	0.001	0.0010093023507612936
175	0.0013260522906639411	0.001	0.0010891575102682342	0.001078920355966708	0.0010898850519161887	0.001	0.0010549883558455611	0.0010725262310636175	0.00101381564885204	0.0010410532297479194	0.001048672144816604	0.0011085439590891712	0.0010900450631040315	0.001	0.0011647139426199517
176	0.0014577260023613703	0.001	0.0010557489747397841	0.0010993253047806692	0.00109738863634259	0.0010734070007600003	0.0011315443397944618	0.0010205660032423579	0.0011114870666841497	0.0010219424001895999	0.0010400107267139278	0.001	0.001	0.0010451427896272817	0.0010377796799860026
177	0.0012791345589419527	0.001	0.001	0.0010195191095471036	0.0011642624556248548	0.0010192589998883044	0.001	0.001	0.0010616585540390137	0.0010034499115938833	0.001	0.001054354489833884	0.001	0.001128401781625839	0.0010729972295236239
178	0.0012114918297812859	0.0010084823015516504	0.0010060815101729538	0.0011311143078494659	0.0011004435962080773	0.001	0.0010987693041372855	0.001	0.001009691887650696	0.0010401136186210204	0.0010496723911829807	0.001	0.0011190609871455292	0.0011256232777849154	0.001014381402574325
179	0.0012306655574294057	0.0010188583693727033	0.001	0.0010582006966064516	0.001084600873160079	0.0010221973952749914	0.001108165959852998	0.0010115167366802796	0.0010510229357296823	0.0011912202228827862	0.001	0.0010559542719970113	0.0011950289179597977	0.0011600256676413837	0.0011859822214910294
180	0.0010092833551619072	0.001021928179593592	0.0010310375763503193	0.0011728266188442173	0.0012645971509291018	0.001111102864671669	0.0010909059355316945	0.0010119338541904502	0.001	0.0010846152000585257	0.001	0.0010835368427460285	0.001095825206243064	0.001112510285785838	0.0011142198391480397
181	0.0010579640586050132	0.001	0.001	0.0010272861806563053	0.0011675520653779122	0.0010268469363990485	0.0011021462925605442	0.0010815846823758175	0.0010815255527650395	0.001194508008482011	0.001	0.0010074824736902516	0.0010637250510912874	0.0010241089689431813	0.0010476154063035826
182	0.001157035223127455	0.0010153400287222151	0.0012056950577561908	0.0011090544126774876	0.001258176047711463	0.0010039459566564023	0.001	0.001006840295525824	0.001	0.001249659291063763	0.0011342747130292745	0.001	0.0010992856889233482	0.0011265785752706914	0.001
183	0.001093430868537031	0.0010200034228604574	0.001028168610021317	0.0011060340532255265	0.0010120364570717051	0.001	0.0011326849993101129	0.001	0.0010812144468357755	0.0010426889390303062	0.001195065228665492	0.0010833125117670995	0.0010719923430981685	0.001	0.0010213368496895714
184	0.0011385916205733327	0.001	0.001	0.0010972415374446245	0.001	0.0012128884759287466	0.0011831078182650545	0.0010229726975500314	0.0011447537032881	0.0011374688308172472	0.001	0.0010108518249931132	0.0010149034700647377	0.0010269852819381861	0.0010846728649408798
185	0.001101969835289374	0.001	0.001	0.001	0.00104168367113224	0.0012406800802461572	0.001157427283859019	0.0011252156509002254	0.001	0.0010090558068244686	0.0010848208341482821	0.001	0.0011478372322983597	0.0011001302111249207	0.001048695565274638
186	0.001	0.001	0.0010025477122650999	0.0011472062417036595	0.0010793759675668433	0.001	0.001091902887774798	0.0014326233131079949	0.0010357857174243153	0.0010890121869770134	0.0010915330556430266	0.0010758907041845088	0.0010487480942438442	0.001	0.0010552513048864259
187	0.001	0.001131705393889164	0.0010319182745332884	0.0010339564964310102	0.001133962675233157	0.001	0.0011860565655810581	0.0010969964668899649	0.001	0.001009128086463413	0.001	0.001031887491621407	0.0010883275549541979	0.001144384610911896	0.001070930289260549
188	0.00109257977936907	0.001	0.001101651664964451	0.001	0.0010937972981946947	0.0011323760642165744	0.001	0.0011192993434727965	0.0010225503403140626	0.0010758475483319963	0.0010072749424300186	0.0010534100314009457	0.001	0.0011377417447882173	0.001
189	0.0010519383364847037	0.0010425035470332526	0.001	0.001033240481728886	0.001	0.0011113779307561134	0.001257428799633759	0.001	0.001	0.001	0.001	0.0010379805877695138	0.001282618356193822	0.001027404900941838	0.0011327233169897142
190	0.001	0.0013428023221194805	0.0010246718347498688	0.001	0.0011668687542697417	0.001	0.0010958244767287255	0.0012378770164441768	0.001079307299885418	0.001	0.001	0.001	0.001	0.0010636182636495149	0.001094643377618266
191	0.0011314768248944463	0.0012098132363420684	0.0010556278346804892	0.0011076433701816624	0.001171536183151977	0.0010180122959298052	0.0013423504130574777	0.0010842866616091414	0.0010545577151347928	0.0010494323989675182	0.001	0.0010218956850320362	0.0011262940784613426	0.0012693561163448898	0.0010323633797983337
192	0.001	0.001066961460329029	0.001138772819110022	0.001	0.0011785498234326945	0.001	0.0011612904770363093	0.0010951832697230553	0.0010218859547686543	0.0012462659539110312	0.0010412386206784063	0.001	0.001195923514403888	0.001088415076212907	0.0010916024608813306
193	0.001111626319597227	0.0013456321500335256	0.001012789103464488	0.001	0.0013127953945998082	0.0010308036741910232	0.0010422446622179473	0.0010921065231090856	0.0010215985654795589	0.001006470418638073	0.0010521849640900364	0.001	0.0011678420157860737	0.0010668036800100364	0.0012439695086634759
194	0.001	0.001	0.0010210559335204136	0.0012369363936163237	0.0010850306845792323	0.0010286885146776376	0.0010690209976006013	0.0010714284997079201	0.0010134024381067694	0.0010292650112508597	0.001	0.0010266933983022974	0.00114843855020168	0.0011956878005292511	0.0010746313693321093
195	0.0010127010388530377	0.001	0.0010728092799642413	0.0010094876519297327	0.0011045163479434608	0.0010008004668882059	0.0011768162344573613	0.001	0.0010458481162930482	0.001094036121600987	0.001072765493410141	0.0010064631959404964	0.001	0.001	0.00109137552717087
196	0.0011602811576467693	0.0010166951218465849	0.0010313441375417222	0.001	0.001103503530503564	0.0012831951456647864	0.0011939566658388159	0.0011046584928752995	0.0010315251838383757	0.0010026293492572031	0.0010098014584367743	0.001	0.001013289906964098	0.001	0.001
197	0.0011392545693135186	0.00103257266450927	0.001028507460477399	0.0010186331712507153	0.0010632614297488962	0.001256516060892079	0.0012278001039963996	0.001025880834699114	0.00109778632050286	0.0011350522776232843	0.0010673145239484298	0.0010063721393686544	0.0010395809248717202	0.001	0.0010568013410237438
198	0.0011867486964818224	0.0010348432994951042	0.001011841088354031	0.0010265839009338167	0.0012687201601979652	0.0010949655323590588	0.0012339775048764978	0.001	0.0010025338930842128	0.0011574170240953013	0.0010824319419301116	0.001046089675249056	0.0011190530672284564	0.001035649583850564	0.0010016502916545852
199	0.0010639108219203074	0.0011317564739343057	0.0010558048877560326	0.0012817791395764654	0.0011827449035356132	0.001	0.0010027803716384687	0.001	0.001	0.001	0.0011590736150953215	0.0010315856736984553	0.0011692493838508674	0.0010454671370187531	0.0010426491048556895
