# Supplementary material for: Improving the performance of mutation-based evolving artificial neural networks with self-adaptive mutations
Source: PLoS One. 2024 Jul 15;19(7):e0307084. doi: 10.1371/journal.pone.0307084 (PMC11249216; doi:10.1371/journal.pone.0307084)
Supplement: S1 File — (ZIP) [file pone.0307084.s002.zip › S1 File/data_Ant-v4/SANP-MBEANN/link.csv]

Gens	Trial_0	Trial_1	Trial_2	Trial_3	Trial_4	Trial_5	Trial_6	Trial_7	Trial_8	Trial_9	Trial_10	Trial_11	Trial_12	Trial_13	Trial_14
0	216	216	216	216	216	216	216	216	216	216	216	216	216	216	216
1	217	216	217	216	217	216	216	217	217	216	217	216	216	217	217
2	217	216	216	217	217	216	217	218	218	217	216	216	216	216	216
3	218	216	217	217	218	217	217	216	216	218	216	219	217	217	218
4	218	217	216	217	216	217	217	218	216	216	216	219	218	217	219
5	220	219	216	218	217	217	218	218	217	217	220	219	218	217	219
6	219	219	221	219	217	217	218	219	216	217	220	220	218	217	219
7	219	219	216	218	217	218	219	220	216	218	217	220	219	217	221
8	220	220	216	219	218	218	222	221	216	217	218	219	220	218	224
9	220	221	216	218	218	220	220	221	218	217	218	219	219	219	225
10	221	221	217	219	218	220	221	222	218	218	223	220	220	217	226
11	220	221	216	220	218	218	221	222	216	219	218	220	223	222	227
12	221	222	218	219	218	221	221	222	218	219	221	220	221	222	230
13	222	223	219	219	217	221	221	222	218	219	219	220	221	221	229
14	222	223	218	219	220	223	222	222	220	222	220	220	223	222	232
15	223	224	219	219	221	224	222	222	220	218	225	221	223	222	232
16	223	224	218	219	221	221	221	224	221	217	225	220	223	226	230
17	223	224	220	221	221	226	222	223	222	217	225	220	224	226	230
18	224	224	220	220	220	223	222	224	221	217	225	221	224	227	231
19	223	223	220	225	221	224	224	224	220	218	226	222	224	227	235
20	224	224	220	220	223	224	224	224	220	219	228	222	224	226	230
21	224	224	220	222	223	224	224	224	224	218	229	222	224	232	237
22	224	224	221	223	223	224	224	224	221	218	230	222	224	229	237
23	224	226	222	223	222	224	224	224	224	218	231	222	224	232	238
24	224	226	221	224	223	225	224	226	224	218	229	227	224	231	239
25	224	228	222	224	223	225	224	224	222	220	229	222	224	228	239
26	224	228	221	223	223	225	224	224	223	218	231	222	224	229	242
27	224	228	221	224	224	227	226	224	224	218	230	227	224	229	241
28	224	228	222	225	224	226	227	224	224	218	232	229	224	229	241
29	224	229	222	224	224	227	224	224	224	219	232	229	224	231	241
30	224	228	222	225	224	227	224	224	224	219	231	229	224	229	241
31	226	229	223	225	224	228	224	224	224	219	231	228	224	232	241
32	224	231	224	226	224	228	226	224	224	219	231	229	224	230	241
33	224	231	223	226	224	228	226	224	224	219	234	229	224	232	241
34	224	231	224	225	224	228	224	224	224	221	234	229	224	231	243
35	224	231	223	226	224	228	224	229	224	222	234	229	224	230	243
36	224	230	224	226	224	230	228	224	224	222	234	229	224	230	242
37	224	231	224	226	224	230	227	232	224	222	234	230	224	231	242
38	224	230	224	226	224	230	228	224	224	222	232	231	224	232	241
39	224	230	224	228	224	230	229	233	224	221	234	229	224	230	244
40	224	230	224	229	224	231	231	233	224	224	234	229	228	231	244
41	224	232	224	226	227	231	232	233	224	224	234	229	224	230	244
42	224	232	224	228	228	231	232	233	224	225	235	229	224	235	243
43	224	234	224	233	224	233	230	234	224	222	234	230	229	233	243
44	226	234	224	229	224	231	232	234	224	225	235	230	230	235	243
45	224	233	224	234	224	234	230	235	224	225	236	230	228	235	243
46	224	232	224	235	224	234	231	236	224	225	234	231	229	238	244
47	224	232	224	229	224	234	230	234	224	230	236	231	229	239	244
48	224	232	224	226	224	232	231	235	224	229	235	231	230	239	246
49	224	233	224	229	224	232	231	235	224	232	241	231	232	241	246
50	227	233	224	229	224	234	232	235	227	233	235	231	232	242	246
51	224	235	224	230	224	232	231	236	224	231	240	232	229	237	248
52	224	235	224	230	224	233	231	237	227	233	237	233	230	242	248
53	227	235	224	230	224	233	231	235	224	234	237	231	230	237	247
54	224	237	224	230	226	232	231	236	224	234	241	231	230	237	246
55	224	235	224	230	228	233	233	236	224	234	236	232	230	238	250
56	224	236	224	233	224	232	233	238	228	234	236	233	233	237	248
57	224	235	224	230	224	233	233	240	224	236	236	236	232	237	248
58	224	236	224	230	224	237	234	239	224	237	237	236	230	237	248
59	224	235	224	230	229	233	233	240	224	236	237	233	234	238	249
60	224	235	224	231	224	236	233	240	224	238	238	232	233	237	251
61	224	238	224	231	224	236	233	243	224	238	237	236	234	237	249
62	224	240	224	232	224	238	233	241	224	240	237	236	236	237	249
63	224	236	224	231	224	236	234	243	224	239	237	236	234	240	249
64	224	236	229	230	224	236	233	240	224	239	238	237	237	238	251
65	224	236	224	231	224	237	234	242	224	235	239	236	235	239	251
66	224	237	224	230	224	237	236	240	224	239	239	236	235	238	250
67	224	236	224	230	224	238	237	240	224	243	241	236	236	240	250
68	224	236	224	232	224	238	237	240	224	243	241	238	236	239	251
69	227	236	224	231	224	237	236	240	224	243	239	238	239	240	251
70	224	237	224	231	224	238	235	240	224	240	239	238	238	242	250
71	229	237	228	232	224	239	236	240	224	244	241	238	239	241	250
72	227	237	226	231	224	238	236	240	224	248	242	237	236	242	251
73	228	236	224	232	224	238	236	242	224	247	243	237	240	242	251
74	228	236	224	232	224	239	236	241	224	246	243	240	239	243	251
75	228	238	226	232	224	240	236	241	224	246	241	239	240	243	252
76	224	236	224	233	224	240	236	240	224	249	242	241	240	244	251
77	224	236	224	234	224	239	239	243	224	246	243	241	237	243	251
78	224	236	224	231	224	239	237	244	224	251	241	241	240	243	254
79	224	242	224	232	224	242	236	244	224	252	245	241	241	245	251
80	224	237	224	232	224	242	237	244	224	250	241	240	240	244	256
81	224	242	224	231	227	243	237	244	224	253	245	241	240	245	251
82	224	243	224	231	228	243	238	245	224	252	242	242	243	246	254
83	226	244	224	232	229	245	242	247	224	253	242	242	240	246	254
84	226	244	224	231	224	242	238	247	224	253	242	242	240	247	254
85	224	243	224	232	224	242	239	247	224	255	241	243	240	245	255
86	227	245	224	232	224	242	241	249	224	253	244	244	242	249	255
87	224	245	224	231	224	242	242	245	224	257	244	242	242	247	256
88	224	247	224	232	226	242	246	249	224	255	244	243	241	247	255
89	224	247	224	232	224	243	242	245	224	257	244	245	240	245	255
90	224	244	224	232	228	247	243	250	224	257	244	243	242	246	257
91	224	244	224	234	224	247	246	250	224	255	245	246	244	246	259
92	224	244	224	233	224	248	243	250	224	260	245	245	245	248	260
93	224	244	224	232	224	249	246	251	224	263	245	245	242	246	261
94	224	244	224	232	224	243	244	250	224	256	245	244	243	246	263
95	224	246	224	232	224	245	244	250	224	263	246	244	243	248	263
96	224	246	224	232	224	244	243	250	224	265	245	245	245	246	263
97	224	247	224	232	226	247	243	254	224	265	246	244	245	246	265
98	224	247	224	234	224	248	245	251	224	266	246	246	243	246	260
99	224	248	224	234	224	248	246	254	224	265	246	245	244	247	262
100	224	247	224	232	224	244	245	251	226	266	245	245	243	246	262
101	224	250	224	234	224	249	246	254	224	266	246	246	252	247	265
102	226	248	224	234	224	250	248	251	224	267	248	247	244	246	263
103	226	249	224	232	224	249	247	252	226	268	248	248	255	246	263
104	224	250	224	234	224	248	250	252	224	269	247	248	255	249	264
105	224	250	224	235	224	251	248	254	224	269	248	246	251	249	267
106	224	250	224	235	224	250	248	254	226	270	248	246	252	249	265
107	227	251	224	235	224	248	247	253	224	271	248	247	248	250	268
108	224	248	224	234	226	250	248	252	227	270	248	248	252	249	267
109	224	252	224	235	224	249	248	253	224	270	249	247	254	250	266
110	224	252	224	235	224	250	249	253	227	270	249	248	254	250	269
111	224	251	224	237	224	253	249	253	227	270	250	247	249	250	266
112	224	254	224	235	224	253	248	253	227	273	250	248	254	252	271
113	224	252	224	235	224	253	250	253	232	270	249	250	254	251	273
114	224	252	224	238	224	252	250	253	233	270	250	249	255	252	271
115	224	252	224	238	224	252	254	256	233	274	249	247	249	253	273
116	224	256	226	236	224	251	254	254	230	273	249	249	255	251	273
117	224	252	224	236	229	251	254	256	228	272	251	250	255	252	273
118	224	252	224	236	226	251	248	256	230	275	252	250	250	252	273
119	224	252	224	236	224	252	255	256	232	272	251	251	249	252	273
120	224	259	224	236	224	251	255	256	230	274	253	252	255	254	275
121	224	256	227	236	229	251	256	257	231	273	253	250	255	254	276
122	224	261	224	236	232	252	256	257	228	275	252	254	255	254	273
123	224	261	224	236	224	252	257	256	231	277	254	251	255	254	275
124	224	259	228	238	224	252	256	256	229	273	252	250	255	256	275
125	224	264	224	237	224	252	256	256	232	279	252	250	256	256	276
126	224	261	224	237	224	252	256	256	232	277	258	251	257	256	275
127	224	261	228	238	224	254	256	256	233	281	254	250	255	258	276
128	224	263	228	238	232	254	256	256	233	277	253	251	256	255	277
129	224	264	229	238	234	252	260	256	233	279	254	250	257	258	276
130	224	265	228	238	236	251	260	257	234	278	254	252	258	259	277
131	224	264	229	238	236	252	258	258	235	279	255	253	258	258	278
132	224	264	228	239	235	252	258	257	233	281	256	252	258	258	276
133	231	264	228	238	237	252	257	256	233	281	258	253	257	261	277
134	224	266	232	238	237	252	260	256	233	279	256	251	258	258	278
135	224	265	230	238	239	253	259	257	233	283	256	252	258	259	283
136	224	264	232	239	237	254	258	257	234	283	254	252	260	259	284
137	224	265	228	239	241	255	258	257	233	289	255	254	261	259	280
138	232	265	229	238	239	256	259	257	235	285	255	252	262	258	282
139	224	265	229	239	239	255	259	257	235	285	255	254	261	259	281
140	233	267	233	238	240	256	260	258	234	285	255	254	262	258	283
141	228	268	229	239	241	259	260	257	236	287	259	252	261	258	282
142	235	265	230	239	240	255	262	257	234	286	259	253	260	261	284
143	234	270	229	240	241	257	260	258	234	287	255	254	262	260	285
144	234	270	234	239	241	254	263	259	236	288	260	254	261	259	282
145	234	266	235	240	240	254	263	257	234	292	259	255	263	259	283
146	235	267	230	239	241	256	266	257	236	289	256	254	260	261	284
147	236	267	230	241	240	257	265	260	235	290	256	255	260	262	281
148	234	266	229	242	242	255	265	258	236	295	256	255	261	261	285
149	234	265	229	241	243	257	264	258	237	291	256	254	262	262	285
150	235	267	230	240	242	255	264	259	237	294	256	255	260	261	284
151	234	266	232	240	240	256	264	259	237	292	256	255	261	261	285
152	234	269	231	240	240	255	269	260	239	295	258	255	263	262	285
153	235	269	230	241	240	258	269	260	238	299	258	255	261	262	285
154	235	272	231	240	241	261	265	262	240	300	258	256	262	263	285
155	234	269	231	241	241	258	265	263	238	301	258	255	261	263	285
156	235	267	230	242	241	259	267	263	238	300	260	254	263	264	283
157	236	273	232	242	241	259	267	263	241	297	259	255	262	264	287
158	235	269	233	242	242	259	266	263	241	297	259	256	264	264	287
159	236	272	233	242	242	259	267	264	241	305	260	256	264	264	287
160	238	270	235	242	242	260	267	264	243	299	260	256	264	265	287
161	236	272	233	242	241	259	268	264	242	299	261	257	268	265	288
162	237	270	233	243	242	258	267	265	243	299	260	258	265	265	290
163	240	270	235	243	243	258	267	264	242	302	260	256	265	266	288
164	240	270	236	243	244	259	268	264	245	304	262	257	268	267	288
165	240	274	233	244	243	259	269	265	244	306	263	257	266	265	288
166	244	271	236	245	244	259	267	265	244	307	263	259	266	265	288
167	241	275	234	244	245	259	267	266	246	304	264	259	266	266	288
168	244	276	236	245	244	260	267	266	244	309	263	258	267	268	287
169	245	274	238	245	245	259	267	272	245	311	263	257	267	268	290
170	246	274	238	245	245	259	267	266	244	307	264	258	268	268	292
171	246	276	237	244	247	259	267	268	245	308	264	262	267	269	288
172	244	274	237	245	244	261	268	267	245	316	265	261	267	269	290
173	246	274	237	245	246	259	267	265	245	312	263	263	268	270	289
174	245	279	241	245	246	259	268	275	246	319	265	263	269	270	289
175	245	275	237	246	246	259	269	267	246	320	265	259	269	269	290
176	248	275	238	247	247	259	268	273	245	321	265	264	270	272	291
177	245	275	239	249	246	259	269	273	246	325	266	263	271	273	291
178	249	275	239	247	246	260	268	273	248	320	265	264	268	270	292
179	249	277	241	249	249	260	268	274	248	325	265	264	269	270	290
180	251	277	239	249	246	260	269	275	245	328	266	264	274	270	291
181	251	277	242	249	246	261	268	275	246	327	267	264	271	270	291
182	249	277	245	249	246	260	268	275	245	327	267	265	271	270	290
183	248	281	243	249	249	261	271	277	245	329	267	266	271	275	291
184	256	277	242	249	250	262	269	275	245	328	267	265	271	273	291
185	247	278	243	250	246	262	272	276	247	328	268	266	271	271	291
186	256	278	242	249	246	262	272	279	252	333	268	266	275	274	292
187	249	278	243	250	247	262	272	279	247	329	267	266	278	271	292
188	247	279	245	249	247	263	274	279	247	335	267	265	275	272	292
189	249	280	243	249	247	262	274	278	249	331	267	266	274	275	292
190	250	279	244	250	247	262	276	280	248	329	267	266	275	275	292
191	250	280	245	250	247	262	275	279	249	329	267	268	276	272	295
192	250	286	245	250	247	262	276	280	248	336	267	265	275	275	302
193	251	281	246	251	247	262	277	279	251	334	267	268	276	275	293
194	251	287	245	250	249	262	272	279	251	337	267	269	275	277	304
195	251	287	244	251	247	262	277	280	251	335	268	268	282	277	292
196	252	288	246	251	249	263	278	281	252	336	267	268	276	276	309
197	251	288	245	251	250	263	278	280	253	338	267	268	275	276	305
198	252	290	244	252	249	262	279	280	252	339	271	268	276	276	306
199	252	290	245	252	248	264	275	281	252	343	269	269	277	276	309
