# Supplementary material for: Improving the performance of mutation-based evolving artificial neural networks with self-adaptive mutations
Source: PLoS One. 2024 Jul 15;19(7):e0307084. doi: 10.1371/journal.pone.0307084 (PMC11249216; doi:10.1371/journal.pone.0307084)
Supplement: S1 File — (ZIP) [file pone.0307084.s002.zip › S1 File/data_Ant-v4/MBEANN/fitness.csv]

Gens	Trial_0	Trial_1	Trial_2	Trial_3	Trial_4	Trial_5	Trial_6	Trial_7	Trial_8	Trial_9	Trial_10	Trial_11	Trial_12	Trial_13	Trial_14
0	1037.7819053930104	1054.5982727440332	1039.7138786960911	1066.6401805478959	1056.3480191006063	1081.4854291693473	1061.3984359802619	1058.7043609201228	1069.5672438117213	1060.6686523839815	1056.1949240989356	1046.4152010217365	1059.9074615666436	1053.1954752028844	1049.7150511549285
1	1114.7995183541516	1246.561424780376	1281.4673012319442	1350.4582741665154	1261.1196243274287	1181.2981054790027	1331.7829393460602	1262.063203551821	1265.2596506366185	1330.6116575900292	1125.325067453341	1246.8329133644631	1121.6742092344198	1112.0149548170912	1261.2403746670852
2	1243.8057936938264	1324.7069754239567	1160.5363187435225	1326.6167065820841	1255.362388001813	1318.9929765994266	1230.0129882299527	1364.7157960076693	1203.9042331554263	1272.4290915749095	1232.2038697736994	1346.3659732882375	1225.2070876653765	1368.0013103080323	1315.5306193993822
3	1584.155305821087	1265.146443899935	1202.640360759322	1450.337755308596	1315.0597870594627	1387.629732800101	1241.041952077912	1374.2268017563056	1218.0449893764592	1302.6986430717168	1373.8326926782388	1533.477113659051	1289.9183513514683	1335.7948454696475	1371.9070959956434
4	1335.892313553275	1416.90715128651	1221.1118594259988	1347.2348057626855	1336.0176015473653	1308.2038069964865	1297.4096471688686	1252.7002913299352	1302.3651580353128	1242.2829988219607	1214.1810699376845	1330.2349606904315	1209.4366677617568	1276.3170749087824	1321.0065927473468
5	1475.1901300850736	1360.7705480162128	1292.378456733664	1357.9272861425818	1186.5529473126135	1309.1709652621873	1469.635598967767	1255.3720505207484	1217.2468968683977	1283.6629076883883	1299.939709401927	1514.212927209757	1318.410178551882	1257.9021955280887	1319.084288992425
6	1324.3004667536436	1328.4258641454367	1312.1844243663613	1503.37207533098	1311.3492703855075	1184.3903430390292	1275.4078654453742	1204.168961573158	1292.353808034532	1274.8992886645387	1255.3817632659134	1480.5767212948379	1411.5955289495876	1316.5350050321952	1344.7682940036218
7	1499.1793523140432	1461.0350135241692	1410.678066122292	1419.1603727720412	1316.9770253159643	1134.1231835136302	1433.0358322807265	1240.0266328695902	1383.2921337919142	1332.1394822093785	1299.0585150919087	1492.9643907676661	1292.3088562117305	1255.2789472094382	1282.643737972832
8	1554.9268318839029	1384.1399344390775	1421.776433538713	1325.4955326966692	1400.4962177919158	1307.6689389871547	1483.4122462927603	1459.5758410867036	1388.6086546172835	1311.2645263409506	1360.713765212047	1502.8120446258297	1338.0690891534407	1289.6512481290729	1265.6353625604454
9	1695.579944297811	1343.959926494617	1548.2605906488882	1368.3451761361098	1338.8208285449382	1402.6078363975153	1455.5789713549116	1433.098179504964	1670.8623259412775	1446.9111233208278	1352.2150687759442	1516.781927139545	1413.8263290688026	1242.3526604984102	1208.1867680667592
10	1748.4856532061285	1346.6732293856749	1445.9495763474433	1580.4136484191836	1511.6574696967978	1273.7225504957769	1448.4014350733771	1452.3859157673658	1596.9093783726203	1398.2418419122225	1416.6670686318623	1402.9675042669576	1413.306826541402	1361.952088854499	1160.0456704245491
11	1677.867264542029	1386.757318545107	1488.7407604709028	1361.8881016548187	1404.1971188559073	1347.9687529528762	1516.1718071726107	1586.9150190355867	1775.0543674310725	1347.5846407250926	1414.1611812204783	1295.6733193527803	1392.5308343917725	1327.6521491237133	1267.9429729695767
12	1735.461196445594	1517.8159087613947	1508.8466871493965	1470.7343952919396	1450.3301719767956	1391.8594848378568	1673.9254066705387	1554.836112690779	1656.1806569226894	1443.0601658714631	1434.1940084345713	1398.0452829406534	1520.3667412700343	1330.6511910881466	1232.123337215405
13	1886.8932226717181	1469.7957587222377	1588.38539665242	1436.2306132167296	1342.5005308650582	1368.245702108022	1689.7784484280894	1692.8957009660696	1638.7949306019545	1499.5114922153348	1679.1404213956657	1339.4694405546843	1538.7459182442187	1379.7612056192024	1274.176211789837
14	1853.7485459197449	1476.0302363552191	1708.256676883803	1511.268480377698	1281.500602031409	1400.5215018366823	1856.5992204099696	1745.4671452689474	1668.0466974047508	1539.8061736951402	1677.1665150141548	1423.339509702858	1549.677567743274	1374.3199534033672	1331.4535945163307
15	1937.3981248003781	1558.7464469722747	1618.145445702786	1391.517111969536	1334.5346306181252	1714.4537867115027	1767.9318928166037	1716.707978807834	1700.6545461039277	1575.2836729527214	1708.2309650171703	1486.1215063600691	1586.366673716114	1364.9322879903546	1506.0367218828005
16	1953.766198999006	1572.6255423087937	1536.1024738578046	1289.3006493397156	1323.3981452627622	1701.2214246781039	1711.301412865458	1795.761616894026	1743.0214749524769	1576.6789687049989	1613.7193005593465	1559.3888440535286	1595.0620981916468	1370.001303254984	1406.695074634882
17	1893.116573385612	1589.734058973786	1498.7777124912002	1437.206362622201	1338.6386429917563	1678.8220210058255	1879.5920006995414	1835.257798391659	1692.5888846316382	1583.7606552306986	1691.0124926090862	1527.8381794051163	1613.5566803147865	1387.5271503946879	1477.1163868419908
18	1940.083719643943	1610.1438464112387	1545.8244458616832	1466.5311024862062	1260.8187388852284	1732.2509287939854	1770.5323879223843	1943.0883447298572	1700.8386749496692	1549.0846603100263	1691.7588698101563	1487.5794858950342	1596.7561991300252	1326.6467460012807	1553.2102885454206
19	1878.8028522394231	1575.8741758929891	1545.0529623303087	1454.0231899824578	1226.5509181036216	1777.901982302272	1694.1274290590507	1966.6544403778514	1624.2449960730578	1702.0125943053079	1590.5009093654546	1574.21059824174	1600.6324892060084	1407.8002863787892	1523.8259264694038
20	1898.126290569293	1676.2597133139163	1669.960121527086	1502.019903605517	1200.2343536228318	1672.5504402971158	1732.4553675254458	2001.031602039102	1655.2992574281848	1706.66404309854	1600.6756322904405	1608.1382682072779	1769.0326542792952	1415.3861110509774	1444.3651153254214
21	1848.3621039854686	1673.9655075163842	1705.3394381707876	1454.2893812600528	1322.713017042957	1878.6421206227697	1684.7464066113196	1924.9927973225394	1644.1105155483262	1645.0528478198125	1586.7868682533876	1550.2450140043686	1582.9973598005104	1440.3826043311951	1415.3901245503537
22	1932.984982501727	1756.4665023182138	1637.277282629768	1531.7532769978889	1264.9538356375938	2038.4023253006612	1781.8762699817426	1964.5273626271055	1729.4594864668593	1642.2726502479989	1732.6694714655953	1573.0866602509748	1642.2235964355202	1531.3241556438047	1501.9571332853548
23	1987.8401113861403	1741.9887164670304	1663.497302748407	1438.1603931591017	1346.6442211611259	1959.727017375029	1779.83030099382	1962.7161836971386	1744.410440773712	1699.1926216966099	1657.3389892338428	1554.3193780714344	1683.9423069901463	1499.4110566528452	1566.5218027643043
24	1916.5678258164794	1695.334435073126	1695.5452643307242	1514.3183502487	1273.1697969291524	1963.5515762631896	1660.8210576376682	2021.1138779652847	1793.6341035236032	1735.0500423835986	1661.6212832069668	1534.9903689787423	1751.9235114270425	1544.1371502497825	1407.0848044965442
25	2043.2555465887	1693.1240962879515	1687.67744506893	1475.6646684814061	1237.5889362764963	1995.671508335558	1877.332181652404	1948.2776430572644	1784.1196982422744	1725.3170026807586	1679.1915667657092	1579.6848050196975	1758.414730626621	1563.0438000095362	1390.9013399069838
26	2161.3854098874554	1662.3203949705546	1808.9968677310258	1637.3395490554426	1304.0313909680606	1946.6319938363788	1784.7577401991448	1999.4405204755951	1861.7777573551864	1721.4687455737455	1669.2868239503987	1542.1667122567837	1706.5622866394003	1603.7666138023471	1497.840650861992
27	2035.2945180894094	1716.9748355952604	1846.533425683123	1681.0498565805233	1391.4831926689599	1943.3657653378723	1777.336626285858	1962.2056656889083	1875.0646589698154	1726.6854070185511	1713.876518724764	1530.9497959978669	1666.457936204829	1541.3974662755143	1520.311973538187
28	2038.048843633249	1719.902896807495	1889.1774161253354	1727.5686295753105	1545.0824642866842	1932.6230971342986	1844.1679380266921	2060.1454956623925	1829.3144287145071	1729.3022290880147	1731.4777275931751	1605.4970440663405	1764.5753531734306	1582.708211973178	1580.1643841211317
29	1990.1476353476473	1741.8799502968648	1819.0504827832988	1728.7534407046855	1505.1380404499898	1846.4860916782875	1886.4081590439544	2102.7656530835857	1843.9595920248214	1819.952406899249	1766.9419080118796	1536.8426977793267	1736.3548058631807	1539.4219595635968	1506.9656220039014
30	2095.4849392780143	1672.0177712186721	1878.4425336554928	1774.6385944976257	1441.2238643330318	1894.7857505043987	1844.8708381103406	2201.3911481977566	1848.3360854983616	1840.730230910637	1706.5450660585898	1525.5219708360323	1660.4490919405341	1602.7752948325865	1560.1092326145033
31	2111.993777917604	1721.281343200607	1868.8735223336737	1824.1141255879334	1370.5400325381877	1914.5802067309544	1850.306680430732	2221.3938909547123	1763.789429929889	1856.9267708612197	1797.7668015637676	1497.228650648915	1683.0651728465575	1580.0877789422946	1573.030414714344
32	2035.1797399569384	1805.382568866515	1791.7709616993936	1806.8429180081687	1322.875438942064	1959.4382852411893	1834.3899259159816	2151.840558903445	1855.87620868371	1819.7752869055607	1754.2484803202628	1548.966314716719	1685.2026634076813	1540.9481268172788	1514.6086390179698
33	2144.305275494556	1738.41528800147	1896.6575318153098	1757.8014227969406	1515.5922151324555	1945.2864906318628	2030.388537283499	2092.8060350687865	1881.6256198926878	1795.20941606138	1775.0522723599377	1493.539001478647	1673.4274408416352	1665.7886130068714	1544.2425342021124
34	2190.3399684370984	1715.336437191475	1915.8819469996035	1776.5902130095337	1683.336635190125	1939.4051766128957	1977.0123078211484	2090.446379672307	1836.0315743869792	1836.4589132881931	1842.7412935937555	1586.1662138802396	1712.4252002050796	1581.3743564287586	1579.93860961788
35	2222.9159731845693	1759.8307029438274	1983.5486981886247	1822.9497329722667	1544.2721486620828	2005.879841046208	1997.8081694299908	2064.971820174	1766.6893330143912	1823.6272613713502	1828.2658664838375	1591.0983703453956	1757.2781169137756	1581.2480051754862	1610.766813790389
36	2158.8345924547452	1714.2963497255323	1919.6063815941832	1809.12658931713	1654.034728190243	1969.6276646032268	1903.3969558744968	1995.3809301600727	1848.3878779122972	1821.770321338209	1816.3600367974625	1635.963396766484	1712.3399749636505	1726.9993823474003	1545.997231865519
37	2244.999950812558	1759.853425546065	1946.3736540945376	1892.0386641701937	1519.9718634670878	1970.2685114298786	1934.18160894247	1995.57173477303	1783.96423548534	1840.7637572746237	1886.7459290552504	1646.3062320880583	1745.0254409568768	1686.2792617432124	1589.9689907437903
38	2140.0928854967137	1725.0845118574596	2010.480986546479	1899.4481205049506	1621.2336662587559	1958.1752775683547	1952.1315993979877	2058.548403851553	1768.6076483998866	1779.8572821845485	1803.1478908639333	1616.4780306972402	1707.522541432162	1668.2677432004066	1628.3619324777403
39	2031.355432929823	1702.0278039193015	1978.841028231098	1910.2927796876968	1504.6589811851827	1995.449145912278	1813.4737823037096	1981.794068530723	1831.863514193765	1796.189030636104	1837.1279438702502	1660.1205998062874	1683.1458682264436	1832.3342792581943	1633.2573148810252
40	2067.33061335598	1757.5073021125704	2088.43436865703	1902.2737266058382	1636.0770673699828	1908.3730693753553	1954.5838036394184	1995.3274145057742	1829.6983659183365	1772.5314704140683	1825.065216628573	1583.3164091800184	1714.6903889352304	1798.3941100603777	1516.3314975555393
41	2074.3005000353132	1866.931639779381	1950.8413994341977	1972.205483220868	1549.0577631545611	1962.2071237891764	1856.1226983817335	2039.8469946277528	1862.7888944272306	1792.5482478961435	1873.7723034192572	1600.7803252733145	1711.4371773335795	1855.0505862993828	1613.8913484304155
42	2151.144438978034	1791.511052810261	2068.0680336991704	1950.2276207610728	1651.476594141908	1940.3142585148892	1873.9722872488146	2036.6577225703093	1786.5809430223921	1795.3159677265248	1864.816409449814	1609.219309762015	1870.6548617358603	1777.3555629543685	1674.6156599015062
43	2070.145839242981	1826.6160413445853	2100.90354212625	1903.8965521521018	1522.0006553052494	2040.3369071553363	1958.750434170573	2007.0902821159984	1794.0918459815991	1797.7850476759431	1871.955232984547	1680.7006121725676	1739.987132063983	1755.8870526183657	1655.4076930109995
44	2059.54879231559	1794.9651415435499	2319.743795234052	1925.6305204393532	1536.6747292128098	1934.1979586988552	1867.3120314132916	2029.6399154694197	1884.0429366051706	1769.8358953890852	1925.2641161371373	1596.0359898709612	1764.937415801353	1748.0175718514747	1641.6606878865373
45	2158.9976887631224	1783.471985330732	2239.7300465013022	1875.6368407479645	1592.3402819313148	1961.3711731505657	1850.5846930182965	2011.899091977358	1800.3410662844242	1890.690021493117	1930.8010074459198	1659.9492206028197	1806.0362188757006	1771.1006765892723	1601.8482280043781
46	2142.602469027615	1743.723315392425	2233.510442688394	1880.4386321507438	1589.862436871425	1985.0806957682348	2002.152350261698	2021.0282978593416	1808.673162842033	1953.8009150273967	1800.3459584499117	1660.7007101586012	1689.8185162718364	1798.321878577972	1647.8179664228153
47	2174.3269757115995	1768.035999839701	2420.688307787398	1846.7107593878557	1607.0682426501871	1920.8255938117227	1922.4454398191622	2006.5164932948014	1773.1406790550022	1952.637114627205	1873.6179280513632	1686.5574561326132	1784.4912104368543	1768.6779549322403	1585.4044179721134
48	2219.3367473063263	1807.7280418215382	2135.37199874008	1848.7884887086484	1656.1996097436136	1936.4587846992922	2012.2471177031823	1995.3266719316568	1827.917111397902	1962.9212260313084	1863.1214348187189	1656.8733401398258	1820.4337305903844	1762.7274499377988	1694.7390152898265
49	2061.7117654968183	1788.7700637672178	2095.1114733157237	1894.9548237549452	1654.6377975363919	2192.82146165496	1978.649792153287	2019.2895127850297	1775.4269291431488	1923.3183403050487	1864.5820561189792	1596.9914180455582	1826.8291757329343	1802.1524250695552	1605.4823943982005
50	2076.3184802544474	1877.8209726148539	2215.5548971463863	1845.6413162780148	1649.3603379970798	1966.1352578377239	2021.4516589098523	2036.4293247831292	1759.5545830207404	1942.7317171401903	1855.3548280852722	1710.254549826888	1802.6424517979012	1792.0322420844343	1665.9489558725488
51	2124.5918898045866	1832.239920159991	2238.866455241687	1884.8223891767054	1629.691108358567	2024.9235024211089	1993.2618574631442	2047.9154644083403	1767.7185749781709	2013.982802260458	1861.0717070933963	1681.5918179196256	1800.1060802911707	1832.5638203142723	1724.8104338600501
52	2077.0638013175694	1815.3612542019641	2091.4929459680343	1994.0344745999585	1589.6165974069327	1963.434734395147	1887.8928397945574	1991.602050493569	1849.6438117606779	2031.7099560046763	1855.6164102183634	1672.5264508700957	1775.3293537630298	1776.246990050239	1824.7826551763749
53	2025.2930091957003	1834.8675455712448	2098.1906697090517	1962.3034492633078	1726.1915704685714	1925.978159685194	1877.1714576617894	2078.707214765699	1768.556577362478	1974.3451859014497	1860.6624317825454	1689.3735161594554	1789.8349199354614	1744.1952384187598	1714.9845025555262
54	2127.5539515337787	1920.0138831292961	2058.905866631406	1956.6758757520356	1638.9908946628993	2006.6483650306488	1902.6348441402647	2032.1547626969282	1828.0094821171222	1982.5480595571273	1846.158309562114	1646.3874138378344	1849.5740971342393	1732.868325927388	1736.9215285227494
55	2115.671893643261	1901.4851090305497	2130.0386406065104	1853.926856221133	1624.281764516802	1958.7925163898612	1944.3722133784872	2058.2636312315904	1795.9852324910755	1951.2032226289746	1910.5429034806891	1677.1984313367668	1842.84858925334	1748.9602877487293	1685.7802077046586
56	2043.2182963093364	1826.561790961984	2186.3407588359614	1875.3604664272036	1627.8668795111957	1910.2252752326099	1938.7872677480623	2047.1663072895956	1784.2855982201584	1925.6936767136694	1821.036962634736	1680.1518925243813	1805.839480305078	1797.4187705798383	1700.4928931583372
57	2046.8688726064688	1840.736712995089	2206.369077881372	1890.7695301589104	1706.9344513992646	1957.8438678575633	2023.5941821301838	2046.8135175653856	1748.5984136343463	1946.627529530132	1884.0072212885052	1679.6863650538876	1777.3624086744496	1734.2899940814536	1653.1593934778946
58	2018.1310494070676	1850.8330525021297	2232.0591571440423	1855.9129233027213	1712.4293163030402	1872.5904341967969	1927.2948451338723	2051.534313969177	1756.9434692066309	1905.8470803816238	1879.1019873149316	1685.2017844970928	1836.9318029023555	1821.957922802579	1777.705043029124
59	1952.6490377873724	1873.4538479229386	2018.1607426407065	2002.7887557326962	1666.799572160049	1852.7075986979526	2173.46660697446	2025.6740776668787	1832.32083405114	1955.8308516479426	1855.4863822319994	1718.272013960741	1814.3332148801119	1808.7861452351538	1668.2436746887602
60	2225.1820774241723	1871.407703419734	2032.8179354871882	1943.8481158245013	1662.2321356240875	1851.2181707129723	2029.0003678265678	2074.98765436762	1862.5729081711215	1904.412016583153	1886.760374350563	1658.541425789553	1742.5007360964844	1781.5361612629827	1725.6040333311778
61	1997.3542879155618	1936.0187765793657	1974.7840424940155	1895.3226244001003	1692.718372339805	1881.2460565435968	2057.8737812999366	2064.2658719186397	1824.5819792714167	1960.2981325063643	1887.3692558978921	1597.3097748836317	1789.1822364460502	1902.3408388531386	1742.0883216216002
62	1984.4308472044675	1879.8967848001987	2005.3195355423886	1900.1660160676136	1680.9542692884902	1857.6707666067562	2092.9116923489087	1991.179508097902	1798.5216128724426	2011.7226101697825	1974.2353699262083	1642.0778145180934	1795.353166437773	1877.4484691462678	1614.885259199904
63	2171.176749594545	2001.929882300905	2001.7382595153963	1900.538061782946	1743.9694291470664	1891.4556681721263	2071.3731598076374	1942.390180143454	1858.616505767117	1955.5145679287955	1966.1064927278387	1686.426971749598	1793.6286690049958	1891.3233712013202	1633.0612864331579
64	2072.2494407897902	1972.178158188138	2149.263977588989	1887.5000387466591	1726.9837120539999	1944.7589020990363	2141.9880275906758	2010.0634004178228	1797.6217752529321	1947.400302203805	1918.7396980235947	1641.2881823503033	1766.4366839247264	1840.2793220265787	1620.2170009575477
65	2101.9129978392043	2000.9878615829289	2110.6647744356706	1866.7485553048373	1632.2262917036128	1855.5840474695817	2124.445482164516	2060.102364872207	1826.900374197729	1933.6977523103808	1896.1777466483045	1643.4177164863318	1794.25493521123	1831.4191744154743	1613.2717152947753
66	2206.6906124017128	1966.0551946666942	2080.3157761131674	1850.6951444234157	1706.9867492705264	1885.1677709421224	2208.23494928706	1982.2555592308327	1784.6981567088276	1972.6104757909563	1967.0167733733606	1641.772261102233	1845.2072512782192	1915.8204963571052	1593.7780167045544
67	2148.390475109995	1978.8322296138097	2113.6444693032618	1881.8219692999667	1763.4088112424886	1857.1369358449456	2073.696455350827	2006.2061358185408	1751.389338638985	1944.1878419676798	1951.0757772792638	1642.645580596689	1802.068573224577	1800.6583276687418	1697.9428063058842
68	2239.8209794139734	1929.8110830474463	2099.8853112459674	1875.5961521322251	1741.0025338419018	1887.1304878568376	2069.1931446887293	1997.4311534493463	1878.0380131762188	1983.978880720776	1937.5831941572576	1669.3437604022636	1759.967069756587	1857.4247029936835	1794.4467961830937
69	2113.3306466006534	1965.591641776411	2226.0157675004652	1908.748219599361	1680.6899379205715	1852.5115685753633	2101.1161160055026	2025.3941789692806	1855.3934590995918	1987.6708604697878	1962.5514448422682	1665.063809522219	1831.9493656918614	1806.692166584872	1753.8252256734913
70	2089.22755467645	2011.3679901482349	2210.1682055189376	1898.4520405979756	1729.1211883097767	1902.4082057023877	2125.5450413330495	2080.7126907754878	1875.2821544418587	1975.0086729725797	1935.1714854896204	1656.6447430826802	1817.237881660839	1858.3047920145993	1706.5588738821352
71	2098.377193717864	1975.241013621074	2194.0038008736456	1817.6129014634878	1705.9628629472252	1987.386769299394	2175.2562711465685	1997.168695743351	1893.0809055409845	1975.9259879449623	1936.204171883094	1695.0717754304358	1878.0711979514501	1831.1330972434812	1735.1163320018918
72	2169.5452162081338	1928.7306807042687	2147.184666715029	1853.9684477509547	1686.5178031006958	1979.3870009074155	2170.7832126771737	2072.226770507144	1753.6487935124235	1949.8396715668152	1988.212662285654	1646.685910785586	1938.3364514249938	1839.4330308823912	1771.1363710249366
73	2239.3644130096563	2002.0247536874506	2077.730786716568	1895.7061582725264	1709.0373924193857	1925.259775563026	2137.104868918778	2062.532811489099	1868.1983645081111	1918.1644380203536	1898.6553515700534	1610.5069155956985	1891.7943686228728	1921.5210272622996	1767.778220972345
74	2170.382379663135	1923.7456123994589	2090.86856398087	1895.2711570478334	1747.7522179430882	1899.3490563492896	2215.109240607532	2094.2325581174823	1795.0737468672796	1918.8780272795595	1966.3161519843286	1671.2792772520304	1834.6042043842115	1856.9636323428647	1775.5698549424758
75	2226.0612077600895	1970.0432607439263	2236.6579349300946	1795.6797938243783	1741.7773345364571	1851.6053893976978	2144.147295832067	2066.5559858712445	1756.8551333987778	1962.1361100170718	1919.2021086479756	1667.3094159057298	1894.080317742008	1843.522379070077	1883.6648636079954
76	2141.6675913054896	1952.8785466275824	2304.08856750941	1849.5996570620723	1706.7233439294419	1936.9675670292831	2219.8485628868925	2094.8995900140976	1849.741026391204	1946.0519113618539	1977.0339115018032	1675.242967463543	1918.6370953731675	1843.9211364794965	1724.4808657127303
77	2213.336461147826	1911.8702963034114	2088.0092761318856	1790.8695217712564	1748.671351474801	1876.6556669859724	2206.68091689629	2066.354890270614	1760.4323553928066	1964.4741923056913	1999.0013692634786	1639.9605225915504	1807.0718276285909	1851.9218508988117	1736.8832110281564
78	2222.991727370038	1978.564914515347	2175.6126639326812	1793.364590868116	1850.219206887669	1875.4505886551274	2264.0997429309195	2053.8270166922694	1773.9426898396907	1938.6448048088246	1951.442254264388	1675.2322949439495	1818.907767294324	1877.1567355150808	1776.7688429755856
79	2239.2796479320637	1993.5171732997667	2106.317048723955	1840.8682585399486	1808.041222398836	1827.5092707920626	2138.5948265215948	2062.40882291418	1875.8466671478182	1944.9326484387932	1987.0262262036863	1692.5088302523268	1820.234319263748	1862.935561412069	1805.8765259930972
80	2287.9925274243787	2019.5999954151812	2120.2973790912124	1745.703041644756	1685.4550250641198	1855.16647309005	2230.2308279311496	2042.289832518418	1850.3640599407006	1928.8356333606978	1940.0721372225175	1734.095289811677	1805.2892774323973	1841.4932196612144	1813.1910014662994
81	2197.5886294644797	1996.9189123321103	2158.1450569345584	1778.8059249868472	1711.1342307087511	1830.4595250829393	2227.3973291639313	2027.3657897015091	1831.5639181460754	1975.6651166482775	1989.513203568379	1698.8040994421913	1869.8061993120086	1786.4873617324663	1953.2797132384928
82	2197.233821188913	1991.1717512006342	2310.1906948663136	1886.4651243580756	1742.2802052710497	1840.7359166037643	2318.318375629143	2016.4035806717675	1822.5201133965804	2033.5773811084005	2012.4781545574099	1722.5114054252451	1728.9589328346715	1837.4772252884547	1824.9502886237376
83	2226.5267669014693	2019.3150828493906	2199.2994990000766	1807.4090114325086	1751.299496802278	1835.230524432952	2299.3170255460323	2022.0160263126331	1809.6839644282759	1939.0634322507265	1989.348171895679	1748.3923489061474	1760.5543560924546	1815.6193627124883	1872.5551604211937
84	2181.294329864035	2045.93900203184	2403.9652355953895	1891.244570822902	1734.5715048365655	1823.4722596726538	2146.870592310151	1999.3663557679154	1830.9239048805741	1997.9339814509756	2003.180579030451	1715.9004879034314	1828.1125545320674	1856.1965938608491	1905.7795010143602
85	2205.366918185441	2061.1346314573216	2297.7926247992555	1857.2374636398145	1697.3222437499903	1826.3081452538956	2118.250262567058	2031.1610231499294	1807.3250321119783	1947.5885998739257	1956.9021380387778	1758.734803196075	1754.9307318777005	1825.5776034587116	1910.0442377407007
86	2250.0867789287267	2057.9879891598175	2386.3568526836607	1918.9317103563358	1838.9104148517654	1807.1414178888508	2372.2676223018616	2007.1095749610092	1874.0156253629395	2008.139930901616	2043.830022455197	1775.335244496375	1760.8590402337645	1896.9922830506143	1873.9471915090671
87	2263.760806277114	2035.63134700531	2240.386295066326	1935.080871998418	1693.0009566568915	1841.4215884014877	2274.356584921731	2079.208227662526	1832.1912716618062	1945.0133123364021	2018.9403732806857	1737.7499465470628	1711.3139894393428	1823.9357826357082	1846.532757251454
88	2334.807833799139	2114.5973663657087	2294.9355103340804	1894.5687850167485	1682.5357359705938	1813.5781246872823	2254.3517899194726	2081.0502196581224	1865.6669272508886	1995.9632377758728	2057.238398024948	1757.7736660898486	1778.1535332720744	1876.3131226859914	1845.2684002731905
89	2426.1951147907653	2079.794462434683	2384.0381003110474	1927.8114019029717	1680.006500268521	1784.3974995297463	2318.249788784681	2120.9218947921904	1938.6828520686663	1903.8884663356764	2040.439631832623	1775.5941253702158	1750.5994284576686	1832.6413082791903	1844.8486584643783
90	2329.99858490363	2053.4855459172672	2223.5215710548005	1932.1428593678527	1687.630295460556	1847.0177825465948	2264.492489721843	2024.1719655441007	1866.1330905879936	1954.4797194690336	2042.5648061378129	1777.831228308718	1727.7332945730557	1906.0492421218637	1913.4607147338922
91	2345.8567544584216	1989.2193958829644	2288.024311268772	1944.2271364679393	1736.3132503282584	1851.6746037569467	2235.1627389179466	2106.4052843644636	1881.4697131521784	1928.046173020233	2160.5991721100777	1710.2770354732438	1932.2205888279864	1855.3413675049103	1851.628578595476
92	2262.660471637959	1984.6009487701251	2116.8029728923307	1934.256218347451	1749.9619546630875	1828.3992115954043	2303.3690834444956	2081.876821633219	1809.5392134700198	1939.6170462794892	1984.143456005928	1760.3773936111807	1714.201833115183	1966.8437433045071	1832.626311259797
93	2336.9300459539827	1999.640339862174	2277.3037131069523	2009.0110988293486	1740.6766747847762	1846.36013269478	2267.5495792528095	2051.545197935566	1810.323964856971	1970.0234413736312	1974.2302969655927	1711.3661293770035	1714.9675157176273	1866.328224313912	1850.3602469395332
94	2406.9898626991135	2001.0242037197443	2354.579070487774	1881.7683412607303	1764.7948182338732	1833.907473265017	2259.3651934562477	1991.7914094945238	1842.3755182861132	1954.9086232487634	1985.7469335227488	1730.05209841085	1714.15599880816	1909.8146338210204	1773.0570044632793
95	2321.3548591848976	2021.5374403954877	2340.545226363346	1948.687915567589	1754.2730377625305	1836.877652781286	2242.396036970447	2021.0505019754746	1907.9512681276765	1961.7795794552203	1980.6976817548123	1662.3176826576384	1748.7457438002084	1899.155780485854	1747.9322449077035
96	2296.336805685999	1987.7758379099885	2324.0960541989257	1887.2564430593432	1803.9771631019948	1873.659889601804	2289.8957526026284	2018.7324504616238	1810.286355951566	1992.0025859610882	2019.6356099514353	1749.7866257418818	1687.936224426775	1880.4321793189486	1862.6488376000773
97	2391.3831142682634	1996.6322004383287	2401.304705931107	1947.9861809105362	1789.1124582181224	1803.7383162097929	2411.605828996574	2107.087683766831	1824.0609330804557	1995.0260287326971	1998.4654337453214	1756.5523336228491	1716.117349317196	1847.7030881070373	1844.1542699753015
98	2376.011426243063	2049.4314195084803	2404.371975909712	1976.9021178212263	1761.3722633231396	1813.0647632964888	2201.47829058307	2065.710428123629	1843.2033962769015	1953.7269822994188	2028.277701519438	1719.6015728749635	1820.738043872187	1936.372820275548	1847.6790737982592
99	2345.9212940922584	2043.851368277706	2516.4905253066972	1927.216098555802	1726.856594372648	1871.728627049822	2148.9679914211856	2148.3859734527364	1951.7154296795225	1948.225857000766	2049.471038352146	1747.7962521212567	1748.1539313867756	1877.7270167635984	1862.4979739093965
100	2442.3896905045585	1985.2408536662178	2288.2307607505086	1974.113814859041	1855.6896333493623	1859.1907725045276	2124.318837327423	2120.506195137299	1795.0260929956464	1972.8764611736335	1987.9284244198157	1690.6806275017907	1740.784998427227	1916.3421147988377	1895.7840757652164
101	2363.5130765211147	1946.1441230632674	2415.6270041774033	1893.3999556453814	1812.4804729336702	1916.4028654414183	2139.239745208247	2104.6937284740393	1866.4831450814859	1987.1364759011713	2023.4264233660895	1719.4683422958299	1836.1580525014622	1971.0705425096785	1811.413522757918
102	2350.3839759485318	1976.119994716836	2312.533089921705	1978.884210127962	1935.717448012413	1908.1110782145242	2181.604136529794	2137.7453158627545	1772.4583962088107	1957.209414135076	1991.613066419171	1797.4622063787215	1678.5799435135214	1871.3673012234096	1822.0633408530584
103	2365.9264947624774	1934.042287742484	2392.772140822764	1946.824954530503	1788.3003386059872	1860.5168365550664	2203.5833475749246	2092.946627898487	1768.7143578911337	1955.9796737441425	2005.9229197922623	1789.4917236343622	1775.4674397124886	1915.7396049569604	1897.0180887439763
104	2405.673239355774	1932.8172845051076	2373.007331925031	1956.7443789069255	1697.7708313365142	1816.879476140452	2149.9998951691828	2068.8601334558525	1773.3210315346116	2000.557711644256	1912.122162150179	1787.8339636376047	1811.0554096304431	1912.1985846139892	1839.4146020144149
105	2362.5033662003475	2014.2793836178612	2318.608604605525	1999.799630295996	1751.7359854358056	1854.2264703345288	2153.275436986848	2061.3665341572805	1833.7155311072606	1980.3724156021449	1969.8069344184723	1711.6370821366143	1800.1933085200214	1890.8786572551512	1827.2466044291052
106	2454.08449222323	2034.609222861275	2448.745685929544	1897.8613109358305	1712.5257987196267	1834.2153742961302	2297.6008566614305	2059.946088983943	1862.6186526320585	1977.5232024225743	1992.683418188959	1716.1430665697433	1777.0039484708793	1989.4628812641533	1847.3996242632882
107	2462.5179140053497	2062.1562848821313	2447.891334570696	1911.9235706940783	1837.7351051785274	1817.2386538534668	2251.8727246374738	2022.643868063248	1857.7794398747426	1958.1032397017907	1952.0457917286572	1764.0288469668528	1777.7506362825732	1868.4139389276015	1749.841652259722
108	2514.5897441538223	1982.4034924973064	2463.380503923537	1861.9434490288809	1835.9899181902983	1790.5231359029442	2221.0076113064074	2060.261252145769	1874.9408814614508	1979.701618924073	1949.0940015526212	1829.3092617760033	1811.861531106377	1943.2537698566691	1806.984710337811
109	2408.652375935928	2008.9510094124948	2423.2725191008653	1878.7205324723134	1821.952085351199	1804.5267443850669	2294.411089926705	2018.750395213619	1931.4695936016324	1966.315063963479	1978.5428721623123	1758.8758011776736	1871.1814308803926	1921.6616604310425	1792.198257118991
110	2397.207511558228	1981.6473742054404	2586.595080257913	1874.045026268347	1834.4084083051441	1768.1287487271532	2372.257168035418	1992.361719674518	1861.5562585824002	1931.8537964158277	1960.2723162544987	1744.1289867002017	1821.1632568194862	1911.9355272293267	1906.9431410634213
111	2383.1034202614987	1948.7151481570652	2437.4654928092777	1960.9955600254846	1808.3237462555817	1863.63454989207	2300.977294857466	1990.2781070668698	1821.2335649357449	1960.9490934017585	1976.618189178445	1802.7651702153428	1827.4278589354838	1876.277572320957	1865.6949024828616
112	2466.725749245314	1989.543580492481	2484.5928640647107	2052.3846737736976	1771.723020971521	1754.466042044858	2380.858948075274	1987.8006501658626	1804.2609501239056	2001.4667140638107	2003.1118062374094	1782.469121384323	1762.5878371095384	1860.0663231632075	1983.8354620575074
113	2440.0644878169614	1950.6933130520142	2485.1921638082845	2022.019496675421	1839.263816759014	1776.7691193103476	2334.920509210178	2095.4427058896927	1907.466344292225	1958.980561447797	2022.4084223395023	1799.648780478339	1770.8758503537526	1873.4847939485758	1947.8151252783423
114	2373.0248602435204	2038.3645447213044	2596.743118888904	2029.768319762907	1796.414486624731	1820.7770449559418	2257.9263379644067	1985.6691756384525	1812.1495997411034	1949.4616443695625	2084.210874060565	1777.9665529576234	1789.529341999527	1819.1374765671667	1887.0590898735202
115	2387.847289606401	1967.9924022675266	2492.2597449942973	2033.8415652990923	1868.6385424594928	1803.058569996714	2173.518857113101	2070.3778261389775	1793.0103549350335	1960.7818923012535	2054.3137178991096	1875.3490698479623	1811.0297643870817	1862.2477262352818	1875.053678207322
116	2471.832574144598	1955.9526147369183	2565.729137049781	2032.0095254308117	1813.3591009152576	1785.264505557856	2161.4534939841656	2046.5221416998954	1848.0574603465068	1953.8933534289322	2024.9295676818615	1795.6561074136794	1838.8520451786096	1853.2762380977044	1890.173952982362
117	2540.1947353928754	1991.5601104289678	2496.2920750177464	2011.134691894341	1737.140915837024	1760.364942045824	2267.5096191034963	2030.017463843882	1859.6368641657948	1959.964516582515	1986.3799559801523	1803.869265039417	1800.771854451363	1833.3105798493748	1894.2594939917199
118	2661.4311683032847	2023.1647590105385	2457.541115534872	1985.3057941330524	1986.7416671051024	1760.449684971552	2233.736352986145	2069.3302029480046	1791.5191627224963	1993.3157692872703	1992.6304159507404	1825.4800251177828	1837.3852237491121	1783.1416680677814	1920.0583391199482
119	2576.0685105171888	2012.0898312660045	2475.2795468886347	1964.4082385821077	1790.4551525182978	1736.0228877647976	2143.9218505723593	2101.8993882583522	1858.1988287035556	1966.5499434361325	2025.217046615925	1786.393449002379	1828.3924277150986	1774.8249320526343	1789.2370792095182
120	2471.2556359772843	2036.6490866056781	2427.3418818638784	1911.316407012103	1905.3200056445319	1707.0017795885508	2227.2804741191267	2096.6570768167544	1860.5806138422702	2007.3213042346254	2007.3031262876289	1862.5030864892894	1781.9207116139858	1732.2116023352264	1979.842429428884
121	2481.3905769152257	2012.1508729421128	2587.2223117124954	2043.2981876556394	1786.9926435120803	1721.419720252473	2127.548229592634	2197.285325126544	1981.3972095440772	2013.7247856277343	2008.7078673402434	1868.3167881464055	1850.6571987836664	1803.5205273925474	1859.6445169407255
122	2466.200766236237	2001.874875601912	2570.1458705101077	1992.6563581947592	1779.636969485774	1699.5027858397968	2232.8186353832352	2022.7477901101	1868.3783162217687	1968.4627284346202	2000.3430322952477	1769.2999577411883	1835.0594327989095	1828.3394614499146	1848.6227295723013
123	2457.9472947277245	2023.3852123948802	2489.1178019254253	1896.337527546937	1824.0772961441828	1727.0375762878548	2164.3512765829446	2021.5414859275409	1865.0127250742635	1968.247059887672	1990.7547369194517	1803.5160227075228	1723.1318426092394	1865.2530594117977	1794.4048463033312
124	2510.251009396562	2056.54369186484	2492.518750821296	1962.7362460678225	1765.177458671325	1801.2515618198495	2160.471178287034	2015.7559940572096	1898.6141934283626	1954.6614231495425	1990.4847009604443	1844.5359085103546	1781.7604426600014	1827.761386535174	1779.9856144249607
125	2434.4394794135987	2018.3435960508002	2442.2317039530176	1965.521505230578	1847.9117948469784	1724.333083702603	2257.631866007367	2051.0980220516512	1772.282722008318	1923.8233469794595	2001.3077923237288	1737.6913801062838	1799.6616335481378	1845.962142580788	1863.1859238240784
126	2462.9389479223023	2047.1646513739422	2451.3341642377354	1908.3403693278533	1710.7095351164585	1762.5343540733338	2271.385862074932	1993.3545837609734	1865.6914334890537	1962.277300040949	2041.4170180048284	1802.8753021970617	1827.4228416330302	1868.0587549784873	1776.2401884249564
127	2450.63570779029	1992.0068158838046	2479.000308194927	1920.23696958035	1801.1674366962523	1752.2598483153952	2239.182728403017	1981.5481345359747	1844.5671649862884	1945.9656582576536	2055.154258082159	1797.688838737912	1745.7535727892484	1763.910689484763	1840.3379143134762
128	2565.025457237908	2050.079791260079	2415.939602304796	1987.7080405775775	1725.707627994089	1776.8721821132842	2237.892546846166	1988.0555718711482	1844.9622720786062	1927.8847305625181	1982.1002607223795	1854.1246113280458	1726.3787048813276	1823.6820363180427	1815.3180315811776
129	2500.9454581413647	2002.2995064213715	2442.7560308171205	1912.6571016689256	1845.3803825435166	1797.6171122301648	2198.1877344656236	2028.4932038861486	2025.1241786770497	2004.188187297714	2027.9788581460741	1766.2298979727718	1708.9693874147717	1828.655409540884	1804.0084626190214
130	2493.808171877146	2017.928907056048	2541.584135864259	1936.9348296996384	1844.1943469160165	1800.673260250201	2178.1736054469757	1988.3019264134232	1827.7118367362689	1960.2156409819297	1999.7984157574404	1787.8571990418166	1768.9806423794776	1856.0192416875614	1760.6257985421596
131	2621.779522901948	2019.369384728652	2555.208764784267	1916.3043689675198	1832.6098676783217	1812.167466977644	2175.826205706223	1998.5904931974972	1825.624610107963	1978.2316926328044	2011.456349395993	1852.661179357964	1790.458602046905	1837.6965440426618	1858.9154884466566
132	2639.947345754371	2030.744737645955	2484.291231660865	1874.0308778518008	1834.8233260615202	1895.840844666954	2253.359042705792	1943.080513535447	1871.708898075266	1992.905044488964	1990.198288807766	1805.9296811287427	1798.7830349287367	1864.7209784078912	1882.677290879534
133	2586.9408399477757	2043.211412543269	2633.0534362154963	1952.6108180031122	1793.2066673726458	1828.9827604898674	2244.671118270053	2018.1187876446822	1827.0246384991415	1955.662011021198	1955.0565543495552	1823.9346440927811	1784.3042428016338	1927.4963641228196	1758.079590170244
134	2679.1139320822554	2041.0738883984723	2693.64078031186	1951.5911874981873	1792.310289641131	1763.5362016100353	2305.6564726722254	1976.1042378392779	1872.653096101334	1977.5799755032294	1903.002690558647	1918.2743951076898	1798.197690548219	1885.6083224218705	1742.0415108828781
135	2615.7787052895546	2021.153445975711	2578.027238467711	1975.2316505183337	1832.8726027120917	1821.8252493375671	2331.402101463354	2092.9188456519714	1880.0890052381426	2029.8825127305956	1906.8899116643568	1905.48400732474	1797.8467697053293	1966.0637071742692	1816.6854998685053
136	2444.959860896037	2048.9097355479435	2566.5002472231536	1949.4002107583228	1831.3621428230206	1806.4580490720386	2266.161045775586	2049.3297523851843	1869.3413994008902	1986.7519449316248	2021.8523738843814	1887.6729074399059	1864.2988645932815	1839.955059817939	1786.3188887126637
137	2527.6169663497403	2024.996584924373	2598.870184781408	1988.207728831181	1895.7603166280203	1828.9882590450068	2267.9410472133814	2053.479227642027	1852.1038903854687	2023.6285933392949	2047.494228329966	1932.3265215924296	1813.214517337257	1916.9403897931336	1709.9382824866234
138	2514.253480856938	2000.6528607902517	2496.676223689146	1994.230662019813	1853.2322855871937	1785.290959026395	2263.536660288043	2139.890241785475	1844.6747666816373	2050.693259574572	1979.5247768224174	1923.2020937742104	1855.8945593274098	1808.6302812506258	1830.4821497544317
139	2609.4713743904927	2072.4601470951616	2620.167688491915	1984.050431174187	1780.7172113030326	1804.120103208428	2416.9891271219935	2163.66530370482	1924.907400801205	2044.06887143483	2008.7281630738778	1795.3816050421717	1826.9633100380765	1885.3569461014213	1823.8914821011751
140	2697.460989706291	2028.3939665239404	2559.023302134639	1948.863570971328	1822.403836722896	1799.6738579907474	2235.4601013986594	2082.1238176400134	1872.897417590118	2076.9237777535254	1976.8173172908835	1946.0549914521393	1759.3468207530118	1849.499968849886	1792.1473324943536
141	2493.4274510128453	2046.2853681470351	2509.127260786327	1997.4585693937172	1843.4509516827466	1837.329961124839	2278.713639776999	2191.953127610659	1912.986875802604	2060.489015103512	1981.8913938861153	1824.9928430435673	1817.1655277539398	1809.2875074067476	1825.9868289007177
142	2650.837291831071	2113.362120822146	2482.2563194713593	2008.2341763767329	1865.5937817319525	1819.2079362972079	2310.828608479353	2098.6312428926153	1935.3887474182668	2074.2549341845024	2098.633409238358	1918.8979805824295	1780.6007163007853	1858.4238105219597	1816.1846081800647
143	2512.006903697684	1990.632416852678	2493.8384510306105	1926.210277509401	1936.1582565198087	1817.3409726489685	2281.402660894252	2146.948568546374	2027.0363833882152	2049.123013054266	1977.458596226834	1840.2891822254985	1836.0826605243412	1851.4290801410132	1910.0980305388875
144	2539.667954358831	1989.8137520586029	2693.33643966821	2006.9745069041605	1840.1919023026765	1842.0075544330646	2411.5694235816113	2192.364893169336	1966.48290927084	2047.9647696049562	2014.489294719658	1786.9645562664816	1838.3262864400788	1908.863629644442	1808.3670784231213
145	2513.460971008691	1998.6151995566436	2576.6743300519006	2001.659219257945	2101.732006310797	1868.783038418654	2391.217190305398	2189.0019729474025	1937.2416740905308	2042.6460897395543	2007.3080230415435	1840.5722837254598	1750.86433805541	1834.915095052869	1911.171149158305
146	2491.279997698974	2078.2682679604472	2617.661595668091	2016.6802560426545	1942.231394414492	1850.1120723011309	2372.280734620746	2147.3077843342744	1983.63778566358	2004.1310912766467	2002.9393198341734	1769.2891678316705	1790.2890778873823	1872.074559687732	1804.9935514046642
147	2646.415618690542	1975.7231158115928	2662.374218276892	1956.2295450150173	1882.11052994875	1871.3690649693604	2431.2457247348	2182.6279601783303	2011.994321863737	2024.4178720578884	2013.6379594984332	1791.1246297453345	1767.9929357066867	1896.6198786478265	1873.302038457876
148	2582.6373198941724	1966.1019968707747	2585.445583982206	1964.8636572027776	1879.6094527852017	1839.2893011231395	2352.5746121588986	2100.641873403206	1986.4893686960531	2004.4474786654946	1971.6308997864367	1752.1344476298066	1735.5105960816127	1894.755542046266	1900.7122453098946
149	2479.423373650552	1964.6410844095271	2647.752813248753	1951.0348430928866	1947.7711831587144	1849.521590624747	2332.4149989215043	2101.9205567597555	2052.590283347602	2076.4660985295372	1981.259277032683	1778.9039624057175	1764.9661894107542	1943.4279595409612	1797.7481617093454
150	2632.6217092980705	1998.007012175867	2568.8007619321384	1893.6404779828397	1863.957592932245	1842.482429220748	2295.212374495538	2081.9979374939626	2009.4249054365443	2074.1328597060897	1998.3603657570793	1679.5799169286456	1758.9199943034596	1864.938114867679	1791.0193236710425
151	2640.9804932739294	1959.756820252383	2476.2296097913636	1901.8454259898717	1903.7141245826642	1874.3971566521184	2291.7912466892853	2123.0795701959323	2005.63578634404	2000.8589937450386	1947.8485340529658	1719.862685874987	1841.8523490804928	1904.3369165825316	1813.385433223772
152	2534.966716006991	1946.7671188158063	2467.6104375813607	1906.7630617225282	1918.3662568989891	1873.2158628533734	2213.990444544689	2109.474150676625	2017.8806687566928	2053.611530964408	1965.3416399718042	1758.187847299968	1767.051574450844	1870.950625548138	1804.4773523734377
153	2596.251671579253	1984.8468773998857	2466.7981109349653	1909.405669424967	1894.4600570828852	1898.511344111199	2315.9727989169482	2061.353393536086	1943.6411940321068	2092.0545213366245	1928.8980447514705	1817.524202811861	1759.8244138193354	1939.502329118717	1799.0502726430532
154	2543.8300075272373	1969.903474281095	2419.7786063345557	1925.7160696142785	1940.855656097245	1873.3279797851096	2393.497384617545	2068.1006427024768	1943.6950178884317	2077.7224936566263	1932.5926771261588	1736.4133150986468	1791.6059294715096	1811.2152991994585	1946.3382852287598
155	2571.192217058406	2026.2909827099115	2395.6121073227746	1908.18030377471	1902.6089083892266	1902.9886845647711	2365.863733744108	2048.152953889599	1953.758643390988	2087.6797457320267	1975.8461361181298	1709.1358460847039	1752.849756477597	1898.626584148318	1776.5404442856527
156	2516.222769165289	1933.3272293085301	2440.1113932689373	1927.044454172098	1967.726685424486	1877.9196211229546	2313.3444192693764	2050.6850659828037	1997.8569819764718	2052.690437144874	1923.2618903082096	1876.3168604937216	1725.3282625940747	1880.4380934732917	1805.7429273738478
157	2449.751125397019	1987.8412597574693	2439.7122860536742	1881.6492023400276	1979.2835864984995	1870.0595376853944	2312.587296873602	2047.3833031033555	2055.59151915683	2057.3480291414976	1950.142286855625	1763.3860963062243	1675.2699325602348	1842.457716888942	1894.1019072299473
158	2425.619545004263	1970.1559470475256	2441.2323709798284	1951.6324720899258	1994.5501769544016	1869.3145644369868	2351.7512822563726	2001.7461900758456	1922.5506098749288	2122.4141306849706	1870.3677977478767	1788.3943198960496	1752.1173626447082	1868.1372667371788	1813.788514648622
159	2564.521462641588	2026.3965662569399	2402.153592629843	1913.382749589868	1848.537458860225	1879.6355061435215	2366.1642137263025	2044.7023083459464	1976.8035833864724	2024.7314716613805	1892.9796347595195	1777.079194118201	1725.5063702319524	1834.5105817791764	1832.361312881001
160	2539.095439805083	2063.2492564893387	2458.1051620380767	1956.8392093808673	1900.1240670723523	1862.5419260842405	2347.692021292092	2019.0691868831614	1952.6374478310945	2019.5721204256256	1900.8045654279083	1839.6452479859033	1772.2312179240964	1857.6046568914937	1838.583142347034
161	2561.232318504023	2066.279536703107	2617.291230761724	2011.0278391189086	1884.329783948084	1900.4980735858812	2257.059484786291	1984.4818691033906	2002.878192823704	2006.854756144315	1907.9771577040062	1824.0166533629074	1734.2386018431648	1870.0760255260327	1779.2344584428165
162	2464.7129929211274	2069.768835661104	2507.482869218367	1927.357406821815	1866.1837050683687	1888.2162097012017	2280.0952365876847	2016.328394802706	2022.6294913023648	2023.8694040884857	1955.826041461094	1778.871195988222	1799.9856780048658	1872.5113128582361	1730.6404155066007
163	2438.1992435893776	2081.66233566414	2476.061472244392	1984.522811848378	1828.5503938744164	2003.5258200592357	2347.2845900798225	2156.858065929731	1973.144146546857	2021.039894478622	1896.3044370498374	1792.0221425715592	1714.865270840544	1933.5509002717527	1665.2887907898846
164	2474.2936970878027	2060.8081223680783	2454.30122573003	1896.2216066082942	1808.8039267267832	1914.2322354837181	2307.8002186422464	1992.3166773889493	1976.1299832310779	2103.5274650627794	1953.303103526478	1883.4023496952775	1735.2761581528475	1966.5608407848208	1705.9141160699899
165	2455.6348664508255	2042.402931981622	2560.2451609099658	1943.0516073200934	1839.589675032452	1976.8596476960547	2294.618728997274	2018.846153917514	1991.4272262743762	2031.4104732612593	2015.6862352543412	1783.4099867851933	1731.7409987275391	1850.488596305436	1737.2878500931656
166	2641.80246460745	2057.5571421131117	2446.8334773965353	1921.9739227087493	1792.322572875342	1951.501204284463	2501.528280013442	2061.612289665931	2042.9679753814883	2034.2393069360146	1968.3441775278804	1788.1021869563326	1803.6683033993718	2004.2947848414876	1757.4363398244973
167	2460.410357963753	2100.991910374421	2432.978705970242	1927.9347526100867	1744.466167581926	1888.7470956950262	2350.776857190569	2018.1276671946794	1980.9984225413102	2035.208125310533	1940.0167866948748	1835.2702451728665	1782.5529161781458	2005.1520912548203	1725.6741348408548
168	2503.4383785721034	2018.461447056836	2435.909059938041	1883.9291313837944	1702.9326969101962	1896.9428812784836	2371.9003758401454	2016.2417168584077	1977.259002370094	2001.1897817021652	1920.2966458327064	1786.083103347814	1716.3515388465298	2055.7187601278274	1713.7459999117214
169	2506.6028267358547	2069.269049429912	2369.244321963196	1922.035119459903	1860.7906397146546	1888.1749203009392	2357.15634606429	1997.7876545235056	2029.76720095366	2082.0685048541136	1927.8867684668153	1818.597014209763	1683.8519316219601	1988.5522489902291	1760.2943174514783
170	2502.436897216915	2086.600733870063	2361.8736528862155	1926.6804048776198	1816.2275132171387	1952.933364891391	2206.814120936533	1961.4465896827335	1943.2608954778736	2067.804674687081	2011.6296543282904	1797.1407887168857	1789.878845045274	2011.8327494418827	1669.173197742869
171	2450.860141781579	2111.999139623584	2286.151412118119	1898.0042425063039	1767.2368853934934	1884.1202667976504	2340.3795053530885	1985.7130511580508	1885.8826165019925	2074.1228959116256	1985.5093814567385	1757.979743565116	1753.2328083168159	1906.3041967206048	1772.7994698666987
172	2364.3350406429126	2006.231941328913	2437.4009739211747	1945.059131728865	1792.3290509474502	1897.4738302527644	2275.8614962402453	2013.449176208652	1904.171997327057	2062.095824297161	1978.5791222699627	1760.8027446209592	1770.7056358432924	1938.9175391183376	1757.060627314356
173	2507.0426983504885	2028.6781980927904	2390.382859464083	1943.6445301704116	1849.7628196909832	1882.3067188353807	2190.569095530365	1968.6744918956292	2011.7022587613642	2035.7136400782429	1988.7795525106442	1791.8162741517692	1858.5524801656636	1969.3443711581417	1736.086327320398
174	2422.7895934859475	2023.8859682391117	2368.9785084448736	1982.8107045218524	1793.5846410274453	1936.139649884317	2313.264089171736	1984.1275244141752	1925.3219011463066	2071.0529425829895	2028.5102341065613	1711.0590433238726	1779.290860793986	2024.3563943400834	1738.788469783969
175	2470.6596384633535	2021.4333797725312	2268.902767629103	2022.058563521168	1823.4675646910005	1900.7562368965403	2137.6213732720344	2007.598921894536	1910.293234912071	2065.56382343195	2018.7132546036019	1777.954201605517	1777.0118739419681	1934.1966334704898	1759.3170782582215
176	2441.6287562854254	2051.737449062518	2474.4473390861817	1943.703988303435	1656.0467087108977	1882.863525892402	2404.5458866497383	2015.3660753935653	1928.4024827531503	2030.5160335838925	1995.639385422017	1732.7696735198717	1758.3952366871406	1977.7026123786309	1665.0953579372638
177	2465.326550818706	2014.2232449206087	2535.062711822341	1965.202098331872	1741.4188281759098	1912.0759922947977	2283.8798035632176	2029.9734996613092	1992.8702915523418	2007.9696348030147	1986.6146002882122	1815.2455552599197	1676.5827820635232	1996.5824394016322	1782.9091787089153
178	2382.129111687537	2047.082783810808	2414.9043367573295	1994.9444414671448	1733.7654296923392	1873.31202108282	2252.2921801113885	2029.7122694794843	1972.8883670182179	2080.372225636404	1939.910910453479	1821.4390910772622	1736.7634720465564	1969.97925856039	1790.3463579322356
179	2483.9931557696514	1991.0568639249586	2610.4579899210944	2021.0295003167935	1855.3983578390098	1831.3722358522914	2165.625098040458	2031.8408586991773	1988.0697126978341	2015.667588269263	2012.4505822226333	1786.2054963194391	1694.2782401951852	2001.1483312332252	1804.4230610803213
180	2627.114615370754	2029.4940417499529	2534.1269569095107	2069.864568243277	1863.041166423296	1915.724523587784	2405.9890234346303	2024.5840582159694	1992.2600074249306	2077.460741330101	2008.3297797858254	1859.8549494129352	1746.3475639278386	1999.3658617209105	1919.4754643347678
181	2622.1952213164714	2021.4895040775925	2603.925132862583	2020.024699301445	1671.9168313107796	1970.4111222265137	2260.425315121084	2030.3851961673197	2139.850507806794	2019.4222677107691	2019.8833235385457	1811.5628761100625	1758.5996558745453	2025.0477482305687	1827.9122677002163
182	2564.502100338292	2011.7429430136729	2498.000475452728	1969.4786356870788	1740.158422061607	1974.4835978402443	2271.5862420375856	2004.0010225553522	2033.7302094927284	2014.2474935461396	2099.864828556427	1869.6844292084347	1773.0551236632052	1993.1739073183198	1867.5785160411472
183	2611.5303792496	2109.62763196375	2579.620501937333	1935.8766126920675	1685.4495026659492	1956.5045094186412	2306.510368798057	2046.6941317281119	2027.3347776367912	2081.646464540416	2114.158558839823	1885.6279656509591	1689.7007804021052	1987.8251024272513	1758.8844929619668
184	2742.2501253722785	2070.63964232152	2656.7196903661466	2014.0505123833793	1798.3338001541333	1927.097948218533	2282.207196245642	2032.6408835953002	2128.1691597521667	2060.9950227205723	2058.5895943740643	1861.6968195484699	1766.7156403028282	1856.9440835288872	1812.6905401036267
185	2642.302348371765	1994.932010259456	2493.4526281232575	2013.419271933261	1842.685129725466	1943.1411206806742	2248.7567687594	2073.616828824858	2145.888809088256	2085.1532771819543	2019.353887433605	1878.9416266848907	1645.2580372025272	1909.7439337965222	1797.6073467769386
186	2569.26346045998	2008.9381580123968	2578.6011789905397	1983.852490515917	1855.9444766097133	2029.2360217345588	2140.542012437181	2072.4135933751477	2212.9409675205625	2100.6919759983275	2034.7830348813616	1858.2518882933455	1658.1411828848038	1996.6795930146768	1789.9932908991627
187	2645.920213451103	2073.9040295904865	2568.5420315267575	1996.0872913003648	1924.9729078748626	2015.7931791892456	2192.3767988280833	1980.639119513984	2116.386984769011	2107.792740052608	2065.0829179748994	1855.027835550282	1824.942247905905	1972.9069218717764	1762.7929132180216
188	2529.0027707711724	1991.9111604436162	2504.621046748392	2010.934259410994	1865.3010257915732	2014.8588907517349	2243.433144944353	1970.9535548668098	2059.504633031238	2085.5791556078157	2063.8431667132736	1874.6729028921634	1722.4051636001425	1927.8865946299263	1918.7189840590506
189	2549.432915027601	2029.3551947691947	2449.0332532345274	2036.7839422606555	1914.5442154485327	1904.2614464870705	2238.429761483612	2002.1585341242096	2033.5477263316375	2003.3058290632478	2034.1057104893628	1856.2741609857103	1743.133802896504	1946.5602693860792	1765.9385255566792
190	2590.5562518738666	2106.9168140501406	2432.01610285746	1968.4646609171732	1991.0413040314686	1936.9436651377744	2331.227314280594	1969.6704459509942	2091.6375408129375	2052.6584821553042	2082.505538004747	1808.0150547037383	1766.2438031405832	1999.259127434375	1790.4514717095665
191	2760.9455823808107	2018.6615805320587	2433.9104934584416	2054.9413214596475	1835.6358304206628	1959.0182083851346	2088.049281376996	1952.2745479609596	2126.994506457193	2039.1552403131736	1964.8225630925142	1878.7145781851143	1668.6249434786907	1952.2600435887227	1852.6180843199818
192	2652.002565054881	2059.0390025420324	2492.0689087954347	1997.9857301827967	1892.0731661103391	1935.4942343935236	2146.770738175795	1987.7993449218009	2121.566586468331	2048.097519275265	2064.3650105368392	1849.6791025091545	1829.3249463946047	1994.0857266785301	1800.9196425208127
193	2630.462440091311	1981.8621033663906	2345.982433653288	1975.7311808192069	1746.6018963970873	1950.0449903528354	2223.2340273743926	1973.263995056101	2031.4997673044322	2014.6051838369985	2006.5516368243925	1862.7789397358097	1826.83490880862	2088.9594315942313	1830.6678448032962
194	2571.9583486576266	1948.9839347151526	2414.7199206561545	2093.4226171231817	1703.9761426972443	1973.5746210400675	2151.1456804176173	1920.5425153922033	2057.9121608493633	2041.7690340005834	2004.6901605849616	1831.7347855838443	1688.7517127995495	2004.957513029664	1765.2507360701331
195	2551.6376928734876	2020.5241100557694	2518.240164757164	2067.9833156954023	1898.5882260066276	2023.2190485557667	2147.878110948101	1935.6257345695233	2029.8532938720045	2065.0120379266828	1982.725695376294	1816.0106676964642	1763.9298235898625	2001.2534036139962	1773.8911098708663
196	2547.447405672068	2040.3433262615113	2417.8962611937413	2102.416635109861	1957.4012547319505	1943.8550160090883	2236.6434402835607	1922.6283295438452	2031.0953828172167	2028.373469128387	1986.5703632955897	1887.760094244146	1856.4796924450486	2022.564503121202	1796.7197806547827
197	2624.376669065112	2057.837052572772	2484.096628670972	2035.071232663897	1798.2514206022606	1950.038182917371	2272.1078806736905	1859.5736572883134	2000.1485215763464	2053.4370111253866	2009.3074916113694	1801.6059269323443	1810.0646873104101	2039.2472903982973	1804.8831998359872
198	2518.70087518092	2073.4338113221115	2378.385168164967	1978.7529334983628	1792.9372178088468	1928.6940350467721	2496.317753287682	1911.9973212127359	1995.1331395715815	2038.2415354132631	2003.495638119306	2009.4132546830838	1897.356724971202	1989.62511635637	1752.0863088212666
199	2539.879670206029	2050.0801375813217	2600.513996864246	2017.5799442309115	1895.8466165495731	1921.607223612885	2287.5418016974713	1884.016150681812	2010.2382889653734	2067.7371994731666	2016.4059806122962	1930.6121327158735	1854.294802634628	1964.4328789519113	1736.3763539865884
