# Supplementary material for: Improving the performance of mutation-based evolving artificial neural networks with self-adaptive mutations
Source: PLoS One. 2024 Jul 15;19(7):e0307084. doi: 10.1371/journal.pone.0307084 (PMC11249216; doi:10.1371/journal.pone.0307084)
Supplement: S1 File — (ZIP) [file pone.0307084.s002.zip › S1 File/data_Ant-v4/MBEANN/node.csv]

Gens	Trial_0	Trial_1	Trial_2	Trial_3	Trial_4	Trial_5	Trial_6	Trial_7	Trial_8	Trial_9	Trial_10	Trial_11	Trial_12	Trial_13	Trial_14
0	35	35	35	35	35	35	35	35	35	35	35	35	35	35	35
1	35	35	35	35	35	35	35	35	35	35	35	35	35	35	35
2	35	35	35	35	35	35	35	36	35	35	35	35	35	35	35
3	35	35	35	35	35	35	35	35	35	35	35	35	35	35	35
4	35	35	35	35	35	35	35	35	35	35	35	35	35	36	35
5	35	35	35	35	35	35	36	35	36	35	35	35	35	36	36
6	35	35	35	35	35	35	35	35	37	35	35	35	37	36	36
7	35	35	36	35	35	35	36	35	36	35	35	35	35	36	35
8	35	35	35	35	35	35	36	35	36	35	35	35	35	36	36
9	35	35	35	35	35	35	35	35	36	35	35	35	36	36	36
10	35	35	35	36	35	35	35	35	36	35	35	35	35	36	35
11	35	35	35	36	35	35	35	35	37	35	35	35	37	36	35
12	35	35	35	36	35	36	35	35	36	35	35	35	36	36	36
13	35	35	35	36	35	36	35	35	37	35	36	35	36	36	35
14	35	35	35	36	35	36	35	35	36	36	36	36	37	37	36
15	35	35	35	36	35	36	35	35	36	36	36	35	36	36	36
16	35	35	35	37	35	36	35	35	37	36	36	35	36	36	36
17	35	35	35	36	36	36	35	35	36	36	36	35	36	37	36
18	35	35	36	36	35	36	35	36	37	36	36	35	36	38	36
19	35	35	37	36	35	36	35	35	36	36	36	35	35	37	36
20	35	35	36	37	35	36	35	35	37	36	36	35	36	36	36
21	36	36	35	36	35	36	35	35	37	37	36	35	36	36	36
22	35	35	35	36	35	36	35	36	37	36	36	35	36	36	37
23	35	35	35	37	35	36	37	36	37	36	37	35	36	36	37
24	35	35	35	37	35	36	36	36	37	36	37	35	36	36	37
25	35	35	35	37	35	36	36	36	38	36	38	35	36	36	37
26	35	35	35	37	35	36	37	36	38	36	36	35	36	36	37
27	35	35	35	37	36	36	37	36	37	36	36	35	36	36	37
28	35	35	35	38	35	36	37	36	37	36	36	35	36	36	37
29	35	35	35	38	35	37	37	37	37	36	37	35	36	36	37
30	35	35	35	39	35	36	38	37	37	36	37	35	36	36	37
31	35	35	35	38	35	36	37	37	37	36	37	35	36	36	37
32	35	35	35	39	35	36	37	37	37	36	38	35	36	36	37
33	35	35	35	41	35	36	37	37	37	36	37	35	36	36	37
34	35	36	35	41	36	36	38	37	37	36	37	35	36	36	37
35	35	36	35	39	35	36	37	36	37	36	37	35	36	37	38
36	35	35	35	43	35	36	37	36	38	36	37	35	36	36	38
37	35	35	35	42	35	36	38	36	37	36	38	35	36	36	38
38	35	35	35	42	35	36	37	36	37	36	38	35	36	36	38
39	35	36	35	42	35	36	37	36	37	36	38	36	37	36	38
40	35	37	35	43	35	36	37	36	37	36	37	35	37	36	38
41	35	36	36	42	35	36	37	36	37	36	38	35	37	37	38
42	36	35	36	42	35	36	39	36	37	36	38	35	37	36	38
43	35	36	37	43	36	36	39	37	37	36	38	35	37	36	38
44	35	36	37	43	35	37	40	36	38	36	38	35	37	36	39
45	35	36	37	43	35	37	37	38	37	36	38	35	37	36	38
46	35	36	37	45	35	37	37	38	39	36	38	35	37	36	40
47	35	36	37	44	37	38	40	38	38	36	38	35	38	36	40
48	35	38	37	44	37	37	37	38	37	36	38	35	38	36	39
49	36	37	35	43	35	37	37	39	38	37	38	35	38	36	39
50	35	37	35	43	35	37	38	38	37	36	39	35	38	37	39
51	36	37	37	45	35	38	38	39	38	36	39	35	38	37	39
52	35	37	37	43	35	38	37	39	38	37	39	35	39	37	40
53	35	37	37	43	35	38	37	39	39	37	38	35	38	37	40
54	37	37	35	44	35	37	37	39	39	37	38	35	38	37	40
55	35	37	35	44	35	39	37	39	39	37	38	35	39	37	39
56	35	37	38	44	35	38	38	39	39	37	38	35	39	37	39
57	35	37	35	43	35	39	38	39	39	37	38	35	39	37	40
58	35	37	37	43	35	38	38	39	39	38	38	35	39	37	39
59	35	39	37	45	36	39	38	40	39	38	38	35	39	37	39
60	35	37	35	45	36	38	38	40	40	37	38	35	40	38	39
61	35	37	35	43	35	40	38	39	39	37	38	35	40	38	40
62	35	38	35	46	36	40	38	39	39	37	38	35	41	38	40
63	35	38	36	44	36	41	38	39	40	37	38	35	40	39	39
64	35	38	35	43	36	41	38	40	39	39	38	35	40	39	39
65	35	38	35	46	36	41	38	40	40	40	38	35	40	39	39
66	35	38	35	47	36	41	39	40	40	41	39	35	40	39	40
67	35	38	35	43	36	42	39	40	40	37	38	35	40	38	40
68	35	38	35	44	36	41	38	40	41	39	39	35	41	38	40
69	35	39	35	45	36	41	40	41	40	39	38	35	42	39	40
70	35	40	35	44	38	42	39	41	40	37	38	36	41	38	42
71	35	40	35	44	37	42	39	40	40	37	38	36	42	38	40
72	35	38	35	44	39	42	39	41	40	37	38	36	41	38	41
73	36	38	35	46	39	43	39	42	40	37	38	35	41	38	40
74	35	38	35	46	39	41	41	41	41	38	38	36	42	38	41
75	35	40	36	46	37	44	39	42	40	37	39	35	42	38	41
76	35	40	36	47	40	41	39	42	40	37	38	36	42	39	42
77	35	40	36	46	36	41	39	42	40	37	38	36	42	39	42
78	35	40	35	47	39	41	39	43	40	37	38	35	42	39	41
79	35	40	35	46	39	44	39	42	40	37	39	35	43	38	43
80	35	40	36	45	39	43	39	43	40	39	39	36	42	38	41
81	35	41	36	45	39	44	39	44	40	39	40	36	43	39	40
82	35	41	36	47	39	43	40	43	40	39	40	35	42	38	41
83	35	41	36	47	39	45	40	43	40	39	39	35	44	39	41
84	35	41	36	47	39	43	40	43	40	39	39	35	42	39	42
85	35	41	36	48	40	43	40	44	40	40	39	35	42	38	41
86	35	41	36	48	39	43	42	44	42	40	39	35	43	43	43
87	35	41	36	49	39	43	42	44	42	40	39	36	43	39	43
88	35	41	36	48	39	44	42	43	42	39	39	35	43	39	42
89	35	41	36	48	41	44	42	43	42	40	40	35	45	39	42
90	35	41	36	49	39	44	42	45	42	40	39	35	44	40	42
91	35	42	36	51	41	44	40	43	42	40	39	35	46	39	42
92	35	41	36	51	42	44	40	44	42	40	39	35	46	39	43
93	35	41	36	51	42	46	41	44	42	39	39	35	44	40	44
94	35	41	37	52	43	44	40	45	43	40	39	35	46	39	42
95	35	41	37	52	43	44	40	44	43	40	39	36	44	39	43
96	35	43	38	52	41	44	40	44	43	40	39	36	46	39	43
97	35	41	36	52	44	45	40	44	43	41	39	36	46	39	44
98	35	43	37	52	44	45	42	44	43	39	39	36	46	39	43
99	35	41	36	53	43	45	41	44	43	39	39	36	46	39	43
100	35	41	36	52	45	45	40	45	43	39	40	37	46	42	44
101	35	41	37	53	45	45	40	44	44	39	41	36	46	42	44
102	35	43	36	54	45	45	42	45	44	39	39	36	47	39	43
103	35	41	40	53	45	46	42	44	45	39	40	36	48	42	43
104	35	42	36	53	45	45	41	44	45	40	40	36	49	43	43
105	35	42	36	54	46	45	41	45	45	39	42	36	49	42	43
106	35	43	36	53	46	45	42	45	44	40	42	36	49	42	43
107	35	42	36	54	45	46	41	46	46	40	42	36	49	42	43
108	35	42	36	54	47	45	42	47	45	40	42	36	51	42	43
109	36	42	38	53	46	45	43	46	45	40	42	37	51	43	44
110	36	42	36	57	46	45	41	46	46	40	44	36	51	44	45
111	38	42	36	55	47	46	42	50	45	41	42	37	49	43	45
112	36	42	36	55	47	46	41	46	45	41	42	36	51	44	44
113	36	43	36	55	47	46	42	46	45	41	42	36	51	43	44
114	36	42	38	55	47	46	42	46	45	40	44	36	49	44	45
115	36	45	36	57	48	46	41	47	45	41	42	36	51	44	46
116	38	43	36	57	49	46	41	47	45	41	42	36	51	44	46
117	36	42	36	58	47	46	41	49	45	41	44	36	52	44	46
118	36	42	36	57	49	46	41	47	47	42	42	36	53	44	46
119	36	43	38	58	49	46	41	47	47	43	42	37	51	44	49
120	38	43	38	57	49	47	41	47	47	42	42	37	54	44	49
121	36	43	38	59	49	47	42	47	47	42	42	37	54	45	46
122	39	43	38	57	49	47	42	48	48	42	44	39	54	45	47
123	39	43	38	60	49	48	42	51	47	42	42	39	52	46	46
124	38	44	38	60	51	47	42	52	48	42	45	37	53	45	47
125	40	44	38	61	51	47	42	50	47	42	42	40	54	45	50
126	40	44	38	60	50	47	42	49	49	42	42	40	52	46	50
127	40	44	39	61	49	47	42	51	47	42	42	40	54	45	46
128	39	44	39	62	51	47	42	50	48	42	46	40	52	45	50
129	39	44	39	61	49	47	42	51	48	43	42	40	52	45	46
130	39	44	38	61	50	48	42	50	47	42	43	40	53	46	46
131	39	44	39	61	50	48	42	51	48	42	42	42	52	46	49
132	39	44	39	62	52	48	42	52	48	43	43	42	52	45	49
133	39	44	39	61	50	49	42	52	48	42	43	42	52	45	49
134	40	44	39	61	52	49	42	54	49	43	43	42	52	45	49
135	39	44	39	61	52	49	42	54	51	42	44	42	55	46	49
136	41	45	39	61	52	50	42	54	51	42	44	44	55	45	49
137	41	45	40	61	54	49	43	54	50	42	43	45	52	46	49
138	43	45	39	61	52	49	42	55	52	42	44	45	54	45	48
139	43	46	41	61	54	49	42	55	49	42	44	47	55	46	49
140	42	46	41	63	55	50	42	54	49	43	44	47	52	45	49
141	44	46	42	64	55	49	42	55	50	43	45	47	54	46	49
142	41	46	42	63	56	50	43	56	49	44	44	47	53	47	48
143	42	45	42	62	56	49	43	55	49	42	44	48	52	47	49
144	41	47	42	64	56	50	42	56	51	42	44	50	53	46	48
145	41	46	42	64	57	50	43	56	50	44	44	50	52	46	50
146	41	47	42	64	57	50	43	59	49	43	45	48	52	47	49
147	44	47	42	64	56	50	43	58	50	43	44	48	53	48	50
148	44	45	43	64	56	50	43	57	50	46	45	43	53	48	50
149	44	47	43	64	56	50	44	56	50	45	45	43	53	48	51
150	43	45	45	64	57	50	44	57	50	46	44	44	53	49	50
151	43	45	44	65	56	50	44	59	50	46	46	44	53	48	52
152	43	47	43	65	56	50	45	58	51	45	45	49	53	50	52
153	44	50	43	65	57	53	44	58	50	46	45	49	53	49	52
154	43	46	43	65	59	53	44	58	51	46	46	49	55	50	52
155	44	46	44	65	57	53	44	58	50	46	45	49	57	50	52
156	42	49	45	65	59	53	46	58	51	47	45	50	56	50	54
157	42	47	45	65	59	53	45	58	52	47	45	44	58	51	53
158	43	50	46	66	59	54	44	61	50	47	45	44	57	51	52
159	42	50	46	66	59	53	44	60	50	47	45	45	55	50	52
160	42	50	46	66	59	53	44	60	51	47	45	44	58	51	52
161	43	51	46	67	60	54	44	60	51	47	45	44	58	51	52
162	44	51	46	66	59	55	45	61	50	47	45	44	58	51	52
163	44	51	46	66	59	54	44	61	52	47	45	44	58	51	54
164	45	51	47	66	59	54	44	61	50	48	45	46	59	52	53
165	46	51	47	67	59	55	46	62	51	48	45	46	58	53	52
166	44	54	46	67	59	54	44	64	52	49	46	46	60	52	54
167	47	54	46	68	59	54	44	64	53	48	46	46	60	53	53
168	47	51	47	69	59	54	46	64	52	48	46	46	61	53	54
169	47	52	47	67	59	58	44	64	55	48	46	47	61	53	53
170	46	54	47	67	59	57	45	65	55	48	46	45	61	54	54
171	44	54	47	67	60	57	45	65	52	48	46	46	60	54	55
172	45	54	47	68	59	59	44	65	55	50	46	47	62	54	53
173	45	54	48	69	59	55	44	65	52	49	47	46	61	55	56
174	45	55	51	68	62	56	45	65	53	49	46	46	60	55	55
175	45	55	48	71	59	55	49	65	52	50	47	47	63	55	53
176	47	56	48	69	59	55	49	68	55	52	46	49	63	56	53
177	46	55	48	69	60	55	49	68	53	52	46	46	63	54	55
178	49	55	48	69	60	56	49	68	56	49	47	48	63	56	55
179	48	55	48	69	60	55	47	68	55	49	46	47	63	56	55
180	49	55	48	69	61	56	50	70	58	49	50	48	62	58	56
181	49	56	48	69	60	56	45	71	59	49	48	47	63	58	55
182	49	55	48	70	64	56	51	72	59	49	49	48	62	58	56
183	49	55	48	69	64	56	46	73	60	49	49	47	62	58	56
184	49	55	48	71	65	56	45	73	61	50	48	47	62	54	57
185	49	56	48	71	65	56	45	73	61	49	49	49	63	58	59
186	52	55	49	71	63	56	47	75	61	49	49	48	63	55	56
187	50	55	48	69	66	56	47	75	61	49	49	49	63	55	59
188	50	55	48	70	66	56	46	73	60	49	49	49	63	55	57
189	50	56	48	71	65	57	46	73	61	49	49	49	63	57	57
190	50	55	49	70	67	56	47	76	61	49	53	50	64	58	58
191	50	55	48	70	67	57	47	73	62	50	51	49	65	58	59
192	51	56	48	70	68	57	47	74	61	50	54	50	64	58	59
193	50	55	48	72	68	56	47	75	61	49	51	50	64	58	57
194	50	56	48	72	67	56	47	75	62	49	52	49	64	58	59
195	51	60	48	73	69	56	48	74	61	49	51	49	65	58	59
196	51	56	48	73	69	56	48	76	62	51	52	51	65	58	60
197	50	57	48	73	70	56	46	76	63	50	52	50	65	58	59
198	51	56	48	73	68	57	48	82	63	53	53	51	66	58	60
199	52	57	49	73	69	57	48	82	62	55	53	51	66	59	59
