# Supplementary material for: Improving the performance of mutation-based evolving artificial neural networks with self-adaptive mutations
Source: PLoS One. 2024 Jul 15;19(7):e0307084. doi: 10.1371/journal.pone.0307084 (PMC11249216; doi:10.1371/journal.pone.0307084)
Supplement: S1 File — (ZIP) [file pone.0307084.s002.zip › S1 File/data_Ant-v4/MBEANN/link.csv]

Gens	Trial_0	Trial_1	Trial_2	Trial_3	Trial_4	Trial_5	Trial_6	Trial_7	Trial_8	Trial_9	Trial_10	Trial_11	Trial_12	Trial_13	Trial_14
0	216	216	216	216	216	216	216	216	216	216	216	216	216	216	216
1	216	217	216	216	217	216	216	217	216	216	216	217	216	217	216
2	217	217	217	216	217	218	217	220	216	216	217	216	217	218	216
3	217	218	217	216	216	216	216	217	216	217	217	216	218	216	216
4	218	217	218	216	217	218	216	217	216	218	218	216	216	219	216
5	217	218	217	217	216	218	219	218	221	218	217	217	217	220	221
6	217	219	217	217	216	219	219	220	223	217	218	219	224	221	222
7	221	219	223	218	216	219	220	219	221	217	219	217	217	220	217
8	221	220	217	218	216	219	221	220	222	218	219	217	218	224	219
9	217	220	218	218	216	219	219	220	222	217	219	217	221	224	223
10	217	220	218	224	217	220	219	220	223	218	219	220	218	226	221
11	217	221	220	221	217	220	219	220	226	217	219	217	225	228	219
12	217	220	220	221	218	223	220	220	224	219	220	218	223	226	225
13	217	220	222	224	220	225	220	220	226	219	221	218	224	229	218
14	219	222	220	225	219	223	221	220	227	221	223	220	226	232	227
15	219	221	220	221	220	225	221	221	225	222	223	219	226	231	226
16	219	220	220	229	219	224	220	221	230	224	224	220	226	231	226
17	218	224	223	223	222	224	220	222	226	224	224	220	227	232	227
18	220	221	222	223	221	224	222	226	231	224	225	220	227	235	230
19	219	224	227	223	219	224	223	223	233	223	226	220	219	232	230
20	220	221	228	226	220	227	221	223	233	224	226	221	228	233	231
21	222	229	224	226	224	228	223	223	234	226	224	221	227	232	232
22	222	224	224	226	223	227	223	227	235	225	226	221	230	235	233
23	221	222	224	230	224	228	229	226	236	224	227	222	231	235	235
24	220	224	224	227	224	228	229	230	238	227	229	222	230	235	236
25	222	224	224	231	224	229	229	227	241	226	233	222	230	235	237
26	222	222	224	229	224	229	232	227	241	226	231	223	232	235	235
27	222	223	224	230	228	230	232	228	240	227	232	223	231	235	236
28	222	223	224	235	224	231	232	228	241	227	232	222	232	235	236
29	222	224	224	235	224	234	232	232	241	230	231	223	232	236	237
30	222	224	224	237	224	232	237	232	243	231	233	223	232	237	238
31	223	224	224	237	224	232	233	233	243	232	235	223	232	236	239
32	224	224	224	241	224	233	233	232	243	228	237	224	231	236	238
33	224	224	224	248	224	234	235	233	244	234	239	224	231	238	240
34	224	227	224	250	227	232	238	233	244	234	238	224	233	237	240
35	224	228	224	243	224	233	234	231	244	235	239	224	233	241	242
36	224	224	224	259	224	233	235	232	249	236	239	224	233	238	242
37	224	224	224	255	224	233	241	232	246	236	246	224	233	238	243
38	224	224	224	260	224	234	235	231	246	237	246	224	234	239	244
39	224	229	224	262	224	234	235	232	246	237	244	227	235	238	244
40	224	232	224	269	224	235	236	233	246	237	241	224	236	238	244
41	224	230	227	264	224	237	236	233	246	237	251	224	237	240	245
42	226	224	228	266	224	236	245	232	247	239	252	224	236	238	245
43	224	231	229	268	228	237	246	236	247	240	252	224	238	239	246
44	224	232	230	271	224	238	248	234	252	237	253	224	239	239	248
45	224	230	231	272	224	239	238	241	248	237	253	224	236	239	245
46	224	232	231	281	224	239	239	242	254	237	252	224	236	239	252
47	224	232	232	281	231	241	250	244	256	237	253	224	240	240	252
48	224	237	233	283	231	241	239	247	255	237	253	224	241	241	252
49	226	236	224	278	224	241	240	248	256	242	253	224	242	242	253
50	224	238	224	279	224	245	244	246	256	238	260	224	242	245	253
51	227	238	232	284	224	245	245	250	257	239	262	224	245	245	252
52	224	238	232	281	224	247	240	251	260	241	263	224	247	246	258
53	224	237	232	281	224	250	240	251	264	242	257	224	244	245	258
54	232	238	224	286	224	243	240	255	264	241	259	224	244	249	254
55	224	237	224	288	224	248	242	252	267	241	260	224	247	247	253
56	224	238	237	288	224	250	245	253	265	242	259	224	247	250	260
57	224	239	224	284	224	250	246	254	266	244	259	224	248	250	256
58	224	241	234	288	224	251	248	256	268	245	261	224	249	251	260
59	224	246	234	297	226	251	249	258	266	245	260	224	250	249	262
60	224	239	224	300	228	251	250	262	269	243	262	224	255	255	261
61	224	239	224	290	224	256	249	261	267	243	264	224	256	252	267
62	224	243	224	305	227	260	253	262	268	243	264	224	259	252	268
63	224	244	227	296	227	261	254	262	272	243	263	224	258	254	261
64	224	244	224	294	228	261	252	263	268	250	264	224	256	254	261
65	224	246	224	313	229	262	252	263	273	253	264	224	259	254	267
66	224	246	224	316	229	261	256	264	278	256	267	224	261	256	271
67	224	247	224	294	229	268	256	265	275	246	264	224	261	254	271
68	224	248	224	302	229	267	254	265	280	251	269	224	266	254	272
69	224	249	224	316	230	266	259	270	278	252	265	224	268	256	273
70	224	253	224	304	236	271	260	268	278	247	267	227	271	254	278
71	224	254	224	305	233	273	262	268	279	247	267	227	273	254	276
72	224	250	224	306	238	273	264	273	280	247	270	227	272	257	277
73	228	250	224	313	238	276	264	276	282	247	267	224	272	257	277
74	224	251	224	328	241	275	266	276	284	250	267	228	277	258	279
75	224	254	230	315	236	281	267	278	284	248	273	224	279	258	280
76	224	255	232	319	243	273	267	279	287	249	269	229	283	261	283
77	224	255	231	320	231	274	269	280	287	249	269	229	284	261	284
78	224	257	224	321	245	277	268	286	284	249	269	224	284	262	282
79	224	257	224	320	247	282	268	279	285	251	273	224	287	259	288
80	224	259	232	318	248	286	271	288	289	257	274	227	286	259	283
81	224	262	232	320	249	285	273	292	286	258	276	228	288	263	286
82	224	262	233	325	250	287	278	292	286	260	278	224	294	260	284
83	224	262	233	327	249	290	279	293	289	259	278	224	296	265	285
84	224	262	232	327	249	292	274	294	288	263	280	224	298	265	287
85	224	263	233	329	255	293	282	299	294	264	281	224	299	261	288
86	224	263	234	330	250	297	289	301	294	265	278	224	296	276	292
87	224	262	234	335	250	300	290	299	297	267	279	226	297	265	292
88	224	267	234	331	251	302	291	301	298	262	275	224	299	267	294
89	224	269	234	336	261	302	291	302	297	267	282	224	303	267	293
90	224	269	234	340	253	302	294	312	300	268	281	224	305	270	292
91	224	268	234	344	263	304	283	306	300	270	281	224	310	267	294
92	224	272	236	344	264	304	285	308	300	272	283	224	311	268	297
93	224	272	234	349	266	309	288	310	301	265	281	224	311	272	302
94	224	273	236	350	268	305	285	319	305	272	281	224	314	268	295
95	224	274	236	353	269	311	287	311	306	274	286	227	314	268	302
96	224	277	240	350	268	312	287	313	307	280	284	228	318	269	302
97	224	276	236	351	270	311	289	314	305	282	282	229	318	269	305
98	224	282	241	354	275	314	298	316	308	267	286	228	319	270	308
99	224	280	237	356	275	314	294	319	306	269	286	227	322	269	310
100	224	281	237	353	276	314	293	322	306	269	288	231	325	281	311
101	224	282	240	360	276	317	291	323	315	270	293	229	325	282	313
102	224	286	237	363	277	316	297	330	317	270	287	230	328	270	314
103	224	285	249	363	279	319	299	324	319	270	290	230	333	284	314
104	224	287	237	364	279	321	296	325	317	274	290	230	335	287	310
105	224	286	238	367	283	320	297	330	324	272	296	230	339	286	313
106	224	290	237	367	282	321	302	331	318	274	298	231	339	285	311
107	224	288	237	370	280	324	303	335	325	281	299	230	343	287	313
108	224	291	237	367	284	324	306	344	323	275	301	231	345	290	315
109	229	290	245	371	286	323	309	343	325	276	302	234	346	297	318
110	229	290	238	382	286	330	303	342	329	276	307	231	348	297	323
111	232	292	239	375	289	328	305	358	327	278	302	234	344	297	323
112	230	292	239	382	289	332	304	345	329	281	305	231	349	301	323
113	231	295	240	384	291	333	309	344	331	279	308	232	353	299	325
114	230	297	243	383	292	337	308	344	332	276	312	233	349	304	326
115	231	304	240	389	295	339	307	355	332	282	307	233	356	303	329
116	234	299	240	389	300	335	317	356	332	281	307	233	358	305	330
117	231	300	240	392	295	339	320	360	335	284	319	233	363	307	330
118	231	300	243	391	302	342	321	354	339	285	311	233	365	310	330
119	232	302	247	397	302	341	323	357	341	288	313	236	359	308	339
120	237	302	247	396	302	346	324	359	344	286	314	236	370	308	341
121	232	302	248	402	304	348	325	361	343	287	314	236	373	310	336
122	242	307	250	399	305	351	330	365	346	288	321	244	374	313	346
123	242	305	248	405	307	354	331	378	348	286	317	246	368	319	338
124	241	308	252	410	309	353	333	383	353	288	327	237	373	313	345
125	247	308	252	415	309	353	336	373	347	287	315	249	377	319	348
126	248	308	252	411	310	356	334	372	358	288	320	250	371	317	348
127	248	308	256	417	314	354	337	385	358	290	320	251	380	319	352
128	250	311	257	421	314	356	335	378	357	288	333	252	374	322	352
129	250	314	259	419	314	356	339	378	362	292	326	252	375	323	352
130	250	315	256	421	316	361	339	381	360	292	329	254	382	326	357
131	253	313	259	421	317	362	340	385	367	293	328	258	378	326	354
132	253	314	262	427	321	367	343	388	370	295	331	259	381	323	361
133	251	318	262	428	320	368	344	390	369	295	332	258	383	329	356
134	255	317	264	428	326	369	345	397	370	295	335	258	383	330	360
135	251	318	265	431	326	370	347	397	374	296	336	258	397	333	358
136	261	323	265	432	325	371	347	403	376	297	339	264	400	333	359
137	262	326	267	436	332	371	353	405	376	298	340	266	389	335	360
138	269	323	268	431	326	373	351	410	378	299	341	272	390	334	370
139	270	329	273	439	335	373	350	412	377	300	339	278	393	338	362
140	267	329	276	447	336	378	352	413	378	304	343	280	394	334	374
141	274	330	278	449	338	374	354	417	384	307	348	282	396	340	364
142	268	333	281	450	338	379	354	420	385	309	347	282	399	343	371
143	271	330	279	449	339	379	355	423	382	302	347	286	397	343	367
144	268	335	280	457	340	381	355	425	392	303	348	295	402	340	378
145	271	332	280	456	343	384	358	428	389	312	349	296	399	342	371
146	268	337	281	458	344	385	361	443	386	308	346	292	402	343	369
147	287	337	285	460	345	385	360	445	390	308	350	296	407	344	373
148	290	334	287	458	346	385	362	436	392	317	354	272	407	345	389
149	291	350	291	460	341	389	365	433	395	317	351	272	411	345	391
150	277	337	295	459	349	388	367	438	395	320	355	277	411	350	395
151	280	337	292	466	346	393	371	446	399	321	363	276	418	348	399
152	281	355	295	471	348	390	368	452	404	319	362	302	418	354	400
153	285	363	293	471	354	403	371	454	401	322	353	308	425	358	403
154	282	343	294	475	360	405	376	449	405	324	372	303	426	357	404
155	287	346	297	474	359	404	376	460	408	324	356	314	432	357	406
156	280	359	297	476	362	405	373	463	408	327	359	308	430	357	410
157	284	348	300	475	363	405	381	464	415	327	358	283	440	360	415
158	289	362	301	478	367	409	370	471	405	327	360	285	435	367	413
159	284	367	301	484	367	407	371	475	415	330	360	286	438	364	414
160	285	366	307	484	366	413	371	479	411	328	361	290	441	366	417
161	289	372	306	487	372	416	374	483	412	329	362	285	445	367	420
162	293	372	307	487	367	415	375	484	409	329	362	293	444	371	422
163	296	373	310	489	366	419	374	486	423	335	365	295	447	370	425
164	302	373	314	490	376	421	376	489	411	334	366	297	451	375	431
165	302	381	312	493	378	420	383	494	418	333	366	297	449	380	432
166	305	382	310	495	370	425	375	504	422	340	368	298	459	375	440
167	309	384	310	500	370	420	379	505	427	337	372	300	462	380	444
168	310	380	313	501	376	420	381	515	423	338	370	299	466	382	445
169	310	390	315	499	380	437	376	512	433	337	371	300	466	384	446
170	307	390	317	502	381	432	381	525	434	337	371	293	468	388	451
171	311	391	320	503	382	433	384	528	429	340	373	300	462	387	454
172	318	393	317	504	377	438	383	529	438	350	376	303	472	391	452
173	318	394	321	512	378	427	385	533	433	343	377	302	468	396	459
174	320	401	334	509	392	432	386	538	437	347	376	304	463	396	462
175	320	401	324	518	379	432	399	539	433	346	378	309	479	397	461
176	329	400	325	518	380	431	399	551	449	358	377	309	480	397	462
177	325	399	325	520	390	437	400	557	445	359	380	307	483	396	471
178	329	399	327	521	390	440	402	557	459	349	381	314	486	398	474
179	329	406	327	523	392	439	400	558	450	346	382	311	482	399	475
180	333	405	329	525	395	442	408	567	468	355	390	323	482	410	481
181	334	406	328	528	395	442	394	575	471	352	389	317	487	413	480
182	337	409	334	524	413	443	413	580	474	354	392	327	486	413	488
183	339	412	335	533	414	442	402	587	479	357	394	320	484	417	484
184	339	410	336	532	417	446	396	588	481	360	391	322	488	403	489
185	340	417	336	533	422	443	398	593	485	358	397	328	493	416	499
186	348	415	343	534	415	445	405	598	487	359	401	327	502	409	492
187	349	416	338	539	430	444	408	602	491	361	396	331	506	411	505
188	354	414	342	543	430	448	406	606	491	363	397	332	511	412	496
189	356	419	344	540	433	449	409	606	495	364	397	335	509	416	502
190	358	418	348	541	435	448	411	613	497	364	411	338	518	418	505
191	360	419	343	542	437	450	414	610	501	368	408	340	524	420	521
192	362	423	348	544	443	452	415	621	501	371	414	341	519	421	514
193	362	422	349	550	442	451	418	631	502	369	411	342	523	425	509
194	363	426	350	554	445	451	421	633	509	369	413	346	524	424	522
195	372	439	349	555	451	452	421	627	511	372	414	347	529	424	526
196	370	430	352	558	452	454	420	639	512	374	419	351	531	427	530
197	368	433	353	559	458	453	414	635	515	376	420	348	532	428	525
198	376	436	354	560	451	457	428	649	517	381	423	352	537	428	534
199	380	435	357	565	459	459	428	650	513	387	423	353	539	432	533
