# Supplementary material for: Improving the performance of mutation-based evolving artificial neural networks with self-adaptive mutations
Source: PLoS One. 2024 Jul 15;19(7):e0307084. doi: 10.1371/journal.pone.0307084 (PMC11249216; doi:10.1371/journal.pone.0307084)
Supplement: S1 File — (ZIP) [file pone.0307084.s002.zip › S1 File/data_Ant-v4/SA-MBEANN/fitness.csv]

Gens	Trial_0	Trial_1	Trial_2	Trial_3	Trial_4	Trial_5	Trial_6	Trial_7	Trial_8	Trial_9	Trial_10	Trial_11	Trial_12	Trial_13	Trial_14
0	1037.542944701701	1043.0843066430239	1046.6700579917356	1111.3320511904644	1064.940785351954	1196.8885479748553	1108.9411911421555	1093.2827187513165	1072.196269949025	1053.823371095549	1059.899336836203	1103.4201818875745	1048.1434284806653	1035.4765524486568	1109.5431243271146
1	1234.4597438328053	1260.8582509512737	1253.463455483459	1384.720027830568	1203.6352204515429	1252.462173590489	1164.8292270873033	1318.658983375725	1140.2669610454668	1168.9644224658275	1155.3229919670607	1113.6216119698904	1192.7275947977928	1155.7803030288283	1200.1243722193447
2	1398.8763439078602	1263.3389170901678	1382.2683502819477	1147.75828254681	1318.1240713327134	1151.4958735441248	1412.8404102712227	1151.2911051611964	1202.035813425639	1265.1328298373685	1264.3179270882194	1164.9767876215067	1259.832953602365	1236.7250729217149	1390.3462382512926
3	1412.3739651448923	1428.6853156106588	1224.9239476543794	1156.5589259281342	1317.4660512784515	1228.9118623781521	1347.3324492516147	1282.4426380181762	1281.4630696864497	1246.1598523437438	1218.1894143348288	1136.002245961001	1284.547861678186	1279.9854099944696	1406.2624712895229
4	1211.7779631830922	1407.1017052282805	1335.8982198266633	1342.510933075567	1326.866281606055	1263.4295262728647	1408.7641647768999	1304.847279213591	1212.5868299933625	1341.1886086122477	1222.2816962181587	1172.1756680326007	1312.1865145728386	1332.4054319838015	1281.6746856500288
5	1401.3852885155943	1472.2465242748863	1287.8824522795132	1515.7514072388444	1361.4047806677488	1333.304426051079	1422.6969347796353	1348.7721114564702	1242.8610492385983	1232.732985393661	1264.6022956145546	1242.9583639169387	1269.9432477288938	1421.4948798317655	1337.25111674057
6	1396.9675068586512	1409.332289406534	1297.2663881900203	1295.5361266720597	1386.2077789321165	1411.4147699678974	1412.459221353596	1473.203345759312	1280.802381467085	1376.9706759231497	1393.4287544918577	1218.6665523829458	1287.0646954141232	1493.682835446966	1408.7731010899383
7	1506.282148005192	1327.6093703933818	1288.1766031465374	1257.3997216566277	1366.0964941122616	1600.6661558400897	1496.9843090648124	1482.712208162729	1301.5795953314303	1433.2279624218334	1319.0841527059613	1273.8229436225872	1582.8550404869852	1609.2130796641848	1384.6202190051351
8	1479.3220896071994	1348.0147317186138	1309.442333332459	1247.5612490934975	1428.1706542157285	1484.6034562996178	1519.2488667949312	1609.8389942497818	1358.3634039910824	1480.7915853884	1303.95499093212	1417.3736804357654	1417.078125570804	1685.7029813875383	1379.4188544582003
9	1400.1826797158888	1428.842888280309	1447.8633041173348	1308.2831858145973	1470.5198575866923	1531.5286498787787	1574.3614115913133	1581.691232997231	1246.5948172353026	1563.0671840542761	1299.0781795035718	1380.0989540794058	1495.3771459127418	1737.468584387694	1433.5323740591637
10	1429.695051534404	1430.3782813025248	1399.9022019327963	1467.422225756218	1403.6654513929714	1610.5057450631284	1641.2973461302026	1568.9909210618753	1240.725112127484	1549.1050065203049	1504.0357547246176	1435.328577621446	1474.9628994212646	1977.4309801989739	1552.1134089920033
11	1672.4071919605078	1611.1273035733777	1419.5378503594745	1517.7466339358432	1431.6330567286398	1626.4264003869987	1624.7222192736324	1537.4057570788746	1377.418526135362	1574.8202153721634	1479.688106329687	1453.8803787399374	1480.6635520440516	2075.010315091701	1609.5805887258807
12	1611.5959178111975	1473.4035727333714	1306.0494694731785	1428.893217769225	1579.113873224263	1751.5243793522998	1739.5188286487505	1508.1006000299135	1358.502060243702	1608.4496510802421	1551.108907762258	1555.6044133054993	1516.6642700032298	2163.257618942343	1591.6927372630837
13	1816.6016288096162	1485.5948623285772	1346.8909501262397	1466.5763690371339	1567.5539138123827	1801.695358044666	1744.324965366521	1565.010743062764	1393.9252131744795	1767.961767308287	1524.3398908135741	1480.175023365458	1591.8909267955783	2238.339230335875	1752.9001607706186
14	1858.9345368041293	1498.470373202801	1355.8507799472702	1529.4016842462468	1607.3844430086008	1822.8981433752908	1787.8475354805623	1606.904871827147	1498.9480373510921	1794.649405924084	1494.5328140518022	1476.5001842286526	1671.2102418787144	2469.237930017773	1737.7004922109081
15	1869.0962861592263	1614.8402345188588	1409.4579107304244	1633.8539647976836	1617.6303462575056	1932.3889040953798	1810.909557286217	1671.1810669917859	1550.1187808672883	1742.7617436322616	1692.2635058192081	1643.4702989362281	1726.5059721488137	2352.7335508855554	1700.2363959691704
16	1894.3940555456652	1548.3902938826934	1468.078952614682	1643.0975141354643	1636.3173625632662	1907.658670654639	1906.326181623519	1696.3226893532637	1616.7741558587154	1854.9042128772246	1770.2687253358417	1623.1960140422584	1719.9927378791042	2541.8624126731947	1730.837421402133
17	1900.832030329647	1651.1591153221436	1409.4886673997921	1688.115343858551	1719.8452209924842	2004.1953481647606	1925.7592668102525	1704.081403632138	1679.551532346778	1937.0257227691682	1660.3515600613632	1674.5583041782552	1732.8373023937665	2486.1509230998486	1932.217498847834
18	1929.445008063352	1703.6832288932842	1427.4478730384083	1646.1738902658324	1753.0216638561656	2030.402276181134	1911.9110291766171	1774.9757969686202	1715.615910370699	1930.9465178786938	1828.6707017398614	1660.7511290969499	1726.3045422924945	2467.5842941349265	1930.6848802065092
19	2027.8856567971661	1722.4180673308947	1452.414152625574	1773.3135024825951	1782.2603814640097	1976.1551141131315	2004.2129859754177	1768.4966774922402	1706.400118949446	1936.4776345191547	1767.5930274458765	1645.8044483360604	1885.3769800453808	2567.3109385721764	1834.8587043920925
20	2131.7353033509316	1778.3025965325196	1502.1344350072306	1930.4371843986473	1810.0039565250752	2054.3628470193103	1958.2789055152664	1914.0121616565814	1746.2605059761752	1965.4663941176432	1951.4697318036249	1817.9524440291984	1845.1786682240534	2712.0699336165508	1854.651055424609
21	2019.5701751757272	1879.3962926040153	1459.3057747315356	1913.1222583965084	1836.491836144808	2021.855814209361	1974.7033434401226	1840.0606827472916	1801.5210691663399	1998.0309748630866	1813.1864504239352	1958.7545222073247	1896.9400724108896	2493.3599411250552	1802.7834232671376
22	2088.502347057845	1927.079813552617	1486.0164902849986	1938.7884050249927	1895.138526767199	2055.146736236288	1961.4693626003816	2020.1596553504185	1795.0068695428954	2012.2887927254033	1875.2080357979305	1863.3671577036223	2000.6440037689356	2452.3941543846972	1798.0960817579569
23	2080.6132019580314	1867.2529326920928	1492.3580416888599	1911.8687966652083	1926.0104972036872	2109.1335935481975	2025.6119330371278	1950.3109464813429	1807.345570727666	2106.587890698476	1885.5827178854345	1928.7880431158078	2059.8424781684676	2532.305598638269	1814.8967005817306
24	2030.0285700433012	1938.2583070311325	1494.7898575034228	1921.4235548619863	1883.2743664904285	2126.502161171621	2060.604234061959	1999.4144727556054	1803.2946867216644	2055.1378719936474	1933.8900409649448	1916.0546868923213	2002.3197257994148	2564.6437927081447	1814.224248636605
25	2099.0029988398896	2012.2428575176507	1460.6572096056266	2018.64042736024	1892.0157752992131	2173.2414149508754	2023.1342296402545	2088.101542477339	1847.384678613822	2068.8460920318166	1949.3553424903625	1799.372533078129	2139.9508253129925	2648.853375973551	1859.4682195037594
26	2102.8082102065	2065.0480686556793	1522.2096452488925	2000.9455766570593	1891.5276215469464	2139.4826059145507	2059.8712849640233	2028.9201760302237	1824.0935024087519	2071.4744859215803	1950.8639763638082	1782.6053159663372	2137.770618050451	2648.7048846137213	1851.4138200227508
27	2083.7764230287876	2064.9866243368397	1467.9859901063837	1977.3188473355879	1969.1344915944674	2174.7469150376796	2079.7623716730327	2125.4796023302397	1864.6890863723913	2077.1898667930914	1974.33058968485	1870.3820656620237	2090.259454286211	2609.0960404626703	1901.5156905841761
28	2166.2550350605466	2211.8994464111465	1517.4326392274784	2172.613730231473	1904.0450211586053	2227.672830258445	2130.326251368087	2185.689786029997	1859.7218814609798	2107.8400118013196	1966.9054729271982	1950.3815526990713	2111.9678126692024	2642.924228891727	1895.9415711815507
29	2085.3641245227773	2148.614392893115	1603.9019405453748	2066.2368591553886	1942.5699332200672	2221.1193234395523	2140.68327721854	2235.863677135738	1848.8833931637391	2057.5617377960057	2016.5955018139312	1963.4101453639428	2189.9251304148393	2592.142855431992	1889.1829488066503
30	2152.6888420499663	2215.0546960677357	1551.7534072950966	2062.7186559156785	1957.6843851121846	2242.456358763985	2127.867091449998	2238.2977915661613	1871.5469123264043	2123.538805423799	2094.243081681444	1985.262297992293	2207.897001114536	2684.589307854534	1866.5792896517135
31	2114.3394065005054	2250.6042965468946	1531.1053145721155	2176.643720296877	1968.0698230692922	2330.503312968758	2154.788660840041	2251.53487942281	1865.4242674281381	2087.7813426788703	2110.9055632941368	2118.0683156127507	2190.1553078595985	2609.5479897063433	1901.7275758791257
32	2126.664235096033	2323.2701931401634	1582.1126593592041	2281.6849241968225	1978.2870328637546	2291.165043436534	2196.53413142039	2271.4705473339504	1906.8176240346845	2241.7979860442306	2199.0610537870025	2071.5554260818863	2199.812293879746	2689.5133702661674	1914.2162159593727
33	2144.91533700677	2351.5497229644784	1563.9939755644755	2160.8732750118797	2057.9652283506125	2315.8725712128726	2151.3682495012436	2262.135924558233	1945.4248198364883	2271.177968795842	2232.276671066383	2216.9812084536075	2230.874298531664	2681.018662995075	1903.8689978921093
34	2174.138012175292	2307.054187801255	1517.5418295831216	2200.213941774099	2015.1056313522474	2345.4149267490184	2167.681402118864	2318.587626136809	1935.8654285866885	2137.096978314312	2207.9127258109697	2158.5178565023134	2266.746044001602	2727.5649662129144	1944.639865845004
35	2191.83874466106	2402.9108969548433	1548.8439206661958	2336.7652528830927	2012.4809310189532	2278.8767488585886	2172.647342727289	2413.099119730377	1941.6236200636322	2206.376858831584	2223.6634114547305	2300.338726566333	2261.5927296185714	2719.2278915657284	2015.3872926195602
36	2203.351827435979	2414.8236083874044	1597.250342968399	2308.289562465251	2088.5806967502854	2304.6007438287793	2193.9970508128217	2406.4843173257696	1990.9349356163796	2181.909114134982	2139.6505285968988	2190.058239298357	2242.9913101578304	2703.4352201382085	1999.6079156728395
37	2161.6173540481163	2520.2624805284877	1577.4895198120948	2210.9253678004443	2028.0501441058718	2316.8440915416413	2230.260449397313	2393.694709086189	2013.436351802505	2178.417596120771	2217.932489144925	2295.2329349380757	2406.8367468442184	2855.170428427357	2096.496318399071
38	2169.454844666573	2473.70690872715	1587.1247658264572	2447.774510810802	2054.0401433724637	2320.6844866157467	2254.252209577799	2462.1335389105375	2007.1504854305501	2153.775363602903	2197.819298687912	2328.938336311629	2265.5692060537735	2836.7037671310286	2023.1617822188527
39	2262.851471777121	2509.245296143021	1597.8428652589205	2370.5882072090053	2096.5020454813157	2330.354816416104	2249.0263406275153	2513.7499575166044	2041.946316640946	2178.232042908889	2314.208136481892	2278.8513792245594	2217.9711049839148	2800.4220143111474	2026.096416433034
40	2285.789674097434	2578.372842921768	1656.8480474633357	2350.1441609911944	2109.40152292303	2347.488988134339	2236.2574188295994	2426.634988590281	2039.980464671424	2150.5787208785478	2292.8958111703764	2270.2485669325883	2242.397821852667	2817.9658650021793	1982.8790319153575
41	2319.536191002827	2522.493231845075	1627.7747395229253	2424.872629932268	2091.8130566633877	2342.9573969937314	2259.3547299120887	2620.9433599368886	2063.928034932387	2207.2782748030304	2302.805934198771	2375.3359679319024	2288.465738256395	2714.800875803828	2034.1484620592423
42	2313.8931393959215	2570.235545243531	1629.3070726465216	2369.1481827545053	2074.593370782544	2323.002922407413	2229.4642044515053	2497.505598586502	2159.3411377345546	2183.653026104264	2348.9842717018337	2279.2450492765347	2389.337983927503	2780.516092727789	2026.2554893482188
43	2282.1722604139154	2576.8973349561356	1619.302136489928	2357.739360937774	2059.260227282418	2340.6876076590715	2267.229670715801	2540.5929611555207	2130.0230203334254	2189.4939888386516	2268.916300535433	2304.2283095378175	2290.7776748763044	2786.4010595355103	2048.1485516785674
44	2333.120060432933	2593.2428490813113	1626.4593682344373	2319.0593989626677	2065.991031116589	2402.550888740444	2238.468440671077	2659.4307745562464	2104.669157580045	2196.0745182135047	2334.1481917684346	2300.594740631679	2249.647528327583	2860.1021394428285	2100.678754573449
45	2313.500591965988	2598.8471824432786	1665.2092475629986	2369.987523185973	2108.296517699785	2356.620981977242	2254.6771070061777	2564.5353337865768	2122.524400060506	2230.9358511215128	2344.688309612558	2430.7335093090337	2264.023054867617	2882.4158967906633	2112.857490491952
46	2289.07425466941	2599.897833484285	1639.3083434662965	2443.504247808259	2107.1009762158633	2369.319181807263	2272.6451811587704	2703.160708425055	2162.8535272181853	2249.0954093400064	2389.277202202127	2317.6094084183214	2376.714074870151	2897.8005309461537	2208.6241614706278
47	2272.8711078486594	2590.476045400924	1661.1558479791995	2397.4598256933214	2075.7237137339534	2370.6699333843817	2261.662060980952	2642.2820714053028	2096.549120925042	2268.1730290782752	2350.5772892158766	2353.236204415728	2321.4050655411943	2811.2244802722507	2153.152816164163
48	2335.8213890622546	2600.1830126841805	1654.6309894333176	2470.6625752252	2108.856674741879	2394.4669204092015	2287.1622766264313	2726.1597376229083	2164.3293999932903	2254.0060712824506	2372.315158881532	2441.6230631433414	2386.5134113266754	2776.759057854949	2131.664803619639
49	2321.464516397401	2579.457414856539	1632.1871361645808	2434.159739026274	2085.9181122934224	2378.329294094652	2331.217628462317	2808.839358360007	2095.8891203989647	2244.1861284485567	2342.3408266903975	2339.9281282644133	2245.0037906885514	2858.2581176151875	2172.5636996122767
50	2306.143677948704	2573.6921346339586	1647.654439114655	2437.066384028946	2134.7792426768833	2393.392800246343	2283.6789745737046	2737.3862185116855	2120.068191684313	2236.900474475859	2341.8750041355834	2351.7067125755902	2321.490360950897	2811.792709785647	2164.2912773731587
51	2334.5422473620047	2529.8693405230583	1691.8286843012247	2448.235640579422	2138.61954961292	2403.6259247534767	2311.4127786242707	2797.481804664712	2094.9986658528296	2265.830964865079	2369.5209277356316	2448.2858537518296	2330.207668469393	2920.109505275416	2248.0984659344253
52	2331.5550805941216	2637.067811477321	1692.230781148304	2438.151251626855	2123.867231893586	2369.9459912197067	2314.068254321259	2770.3783530371106	2128.8210759409485	2289.621569586278	2349.629207687686	2387.962655008978	2323.31084641035	2881.0970441771515	2193.7196125359264
53	2371.8427011943763	2609.081789355933	1708.649749070028	2500.91548007254	2126.6160274092376	2389.6291851323617	2299.027751952811	2847.2074496821256	2085.5532159053114	2259.6154111791197	2411.241629300049	2448.749548389429	2325.5397419954447	2835.227740283292	2279.725401057934
54	2392.499647736801	2557.551770938851	1721.8197531890062	2572.229845199307	2130.234126431804	2377.4535662688377	2287.8504017727605	2838.056863792659	2143.0456646465527	2266.731201937203	2423.048380582496	2426.931142706387	2305.9759935557204	2879.9214774086613	2233.2010002783854
55	2365.15715963325	2582.2142494253253	1726.1223062752251	2557.670340681823	2152.4410507366347	2388.48206780713	2305.1334316520683	2805.8231862560137	2164.001778530429	2268.8610576125484	2363.1571978052443	2474.351602678087	2375.625049903441	2884.0678851913012	2261.4972993244187
56	2383.225191573022	2557.2911440645125	1738.1975938061912	2560.485746818375	2144.918624609859	2405.94057440132	2301.839687316259	2835.4832108602477	2158.6616561649707	2259.2197482032516	2438.8361895185885	2456.4223967437274	2354.8360704137567	2941.429652061071	2274.6895539241473
57	2381.360168210626	2610.0287807053187	1736.899732105269	2658.629071389357	2161.579208584978	2378.867157651914	2329.485996493	2895.0847919124767	2157.482207374995	2249.532952033477	2357.9207316346574	2464.882172271972	2414.440476171414	2948.6967190225782	2280.432276875569
58	2416.5287382551883	2654.432526066193	1749.302474086317	2668.8198551878877	2165.4608145221664	2403.855832022628	2338.3832607850554	2941.2372329689683	2245.589477992859	2268.3886415807583	2424.329171514852	2517.6051684323115	2430.1704208482565	2936.904619024477	2291.1912765976276
59	2440.132757145109	2583.2174495038107	1756.1866479408393	2694.3839678786526	2146.5461478596044	2373.466021407883	2348.9579225380944	2973.6460446872193	2217.853129333731	2272.4028872834847	2396.8647516638425	2513.934494028405	2354.0369820683964	2892.348248438126	2302.3590085728733
60	2428.356926785635	2602.5969542071603	1749.7630804328353	2708.7678158398667	2145.848085195137	2375.5287462436295	2349.9252726824975	3057.660131656983	2194.817463080428	2265.04862352052	2401.6425569893536	2543.457866882434	2452.0323766722745	2914.4607347079364	2286.853421856274
61	2428.6842881515945	2621.848111209321	1772.4039112234354	2721.125291819146	2163.282078909537	2392.679351449916	2330.0675249103815	2966.4214350587667	2255.612898323281	2262.5113189478	2448.8687212412483	2542.24706297101	2398.013739000066	2926.957289243193	2317.5810240986575
62	2478.496001761225	2678.4715873858	1766.1732259206792	2770.620335451502	2162.654825728289	2406.2423365436694	2327.74326663801	3097.522722973119	2257.9407928939772	2301.008109163601	2412.1656021878703	2575.5187983580013	2380.5225371150855	2970.6951082340215	2296.2034308625557
63	2440.3902444680343	2761.431256639476	1789.1378129642476	2818.182459341847	2151.3585129275734	2390.1584295279267	2315.4462114263806	3022.2501237882852	2275.182887129852	2304.6772920895883	2429.977482713331	2694.6767225108215	2456.576166568405	2922.661488072737	2352.596139695412
64	2487.8756716961393	2634.271400205815	1796.8116032583794	2816.654237521031	2166.6968192254208	2381.507931382111	2314.8814241250443	3116.01717996467	2373.514459868245	2285.2729572356234	2361.4701781699714	2599.689472556027	2417.6587258307163	3024.734707101935	2300.5133429910647
65	2442.6669563513187	2622.835181087919	1786.2801544596125	2740.13803990514	2147.4354083167923	2415.4019329419298	2328.6640648646776	3082.8413450476405	2236.8235166363006	2321.905512958416	2428.7757532144615	2583.1498955825173	2378.6042729905903	3029.6194976062598	2308.442831071738
66	2428.487527259989	2655.2760802202324	1771.3044944366377	2714.418815187335	2149.5657274551845	2420.9838611452583	2364.133957678471	3043.533578037643	2276.4999921559997	2271.01650126476	2515.1902943758537	2501.3781768581034	2578.404017802581	2963.844832914109	2328.355651971234
67	2505.471897264741	2772.2400644585396	1782.3280301340928	2845.511755670712	2150.1100552098137	2430.853430827895	2376.443770074139	3101.296482641987	2269.7746221670627	2304.06360903283	2443.416836166746	2592.9931250835607	2498.1733096987023	2951.3335059505152	2358.4619040854955
68	2450.1739532558463	2689.294593904401	1844.5070631615886	2841.18347383902	2127.037293179074	2434.368642274415	2366.7799614372016	3140.4477980370434	2269.2036692784345	2305.8982777241263	2466.7691489906724	2613.8309856716087	2419.1129892011695	2935.908253455862	2371.8057006781023
69	2472.2538677336097	2731.647598825329	1811.4663052665144	2806.056320292557	2166.943485953112	2463.1250063991824	2388.416746470042	3203.417342184907	2239.5739399516824	2306.619940235171	2436.6258843399123	2509.885605924657	2423.421469320141	2951.5306463369343	2382.8271351156995
70	2440.1496860987086	2661.2842571448045	1859.1121722830437	2749.284751181222	2147.31815491395	2437.2604675304897	2352.5661615696135	3114.1402147503127	2357.3864569675393	2308.1372234752994	2426.6777325896765	2552.1131270873175	2481.1551132285545	3064.7160055581203	2380.7011448101925
71	2443.6286825486272	2656.624318312163	1836.9847250113626	2760.4026850448545	2147.4266339593178	2421.3005276240037	2351.7758846994257	3190.004195199907	2243.7439718704354	2332.4457110745293	2421.5780350620885	2542.9127863172316	2587.4804899705787	2987.867415276325	2393.0224240747702
72	2419.800774930803	2741.40798218676	1824.905402917854	2737.007972716004	2171.757678192272	2442.833894519229	2331.2434328646355	3242.6466570073135	2253.8692076948823	2348.9113016046413	2471.838686829588	2612.179844810929	2544.4013743006003	3055.9789230468346	2403.1150630353613
73	2410.4539683459593	2705.5367471650843	1855.9725160453638	2727.186433333296	2156.9104265538463	2460.349960336601	2355.745732499065	3166.8101834883114	2294.0330505481134	2308.780781681472	2432.0685701326147	2581.165786997788	2519.5561993177207	3052.9067655384983	2365.8574825200876
74	2409.1178092511727	2720.7477218778804	1827.0448734144775	2733.8553947453283	2185.165847642138	2435.3767250818382	2378.456446617743	3157.819578411202	2331.5347551645723	2353.3624426846004	2474.2983553802515	2592.498178086916	2541.525680286271	3137.457206721876	2376.1899632344375
75	2478.984628668623	2741.850013433799	1823.112481272295	2802.7936062648114	2205.1916792423976	2419.249834658222	2366.7732430948536	3101.71208276909	2273.303691575886	2365.6747487108023	2466.3680229147835	2596.889317856726	2417.7391494086273	3052.15251582442	2456.1540598210945
76	2451.389716501231	2704.8484802690436	1828.3918471197899	2899.7977294626185	2199.6867760590676	2418.0400118400485	2380.1891588260573	3148.3672373101413	2315.628108663379	2327.1796916093735	2416.5913822497396	2595.77408210905	2512.066659714004	3004.2262271253912	2380.3684704542306
77	2465.6592754877806	2754.8086297385266	1823.3140407384406	2835.34739339831	2227.4589507164055	2405.101715387415	2383.733342300442	3149.981453809753	2299.8677440851957	2389.451284482964	2441.168124715495	2574.9045898420236	2541.9273371476374	3057.6997740695965	2394.225489967077
78	2480.2963012572636	2770.623743628441	1815.0668921278032	2895.984346364447	2162.086679252361	2462.376531580032	2355.0438548359666	3231.8809639480637	2401.7791218163225	2339.338787270052	2495.56926261294	2605.8166650850562	2561.4741202063924	3073.646189128421	2403.5881413760317
79	2476.501203694217	2707.527996914013	1850.8771575763124	2838.860697437341	2204.7951440137103	2446.3684731452604	2363.5485770014066	3234.533615254427	2291.529714626824	2347.5781535399615	2501.359405794378	2553.2129143798898	2591.604869695927	3051.071939296861	2376.816482073743
80	2483.5516792904195	2724.584028506374	1843.5941285297843	2957.54128847379	2237.530246917386	2458.234998560272	2395.0765417139883	3152.50281403599	2421.479677257559	2390.8489744489148	2471.9829511232656	2623.0364347774685	2662.328466823132	3059.6929165466486	2450.0746451929003
81	2499.4448836174615	2775.8450298928938	1846.7017454101551	2965.151156466075	2184.4605462690074	2439.9896934980334	2357.3262444193183	3209.8600702650033	2389.285322495263	2366.255147217401	2447.0100399581097	2588.1419872732463	2619.4679014552535	3085.5877919503664	2433.6965345550043
82	2475.177536520849	2760.6083162263617	1899.8856871677824	2924.344169880148	2203.462584495358	2430.4193940709697	2417.7899968425186	3188.7004733334174	2349.992659104763	2369.625031416108	2478.8262433168316	2591.810745696554	2622.5528071759604	3146.3266460283157	2438.5077608656034
83	2489.6593422441583	2761.9552767361624	1870.2151225072353	2921.7443021893587	2180.7214008744163	2464.67645859846	2380.2926271516076	3108.74141515808	2372.414514598763	2369.7354861603335	2473.366814862698	2580.8576058908006	2721.430133872996	3076.447385953952	2442.897510026593
84	2450.7168972025106	2811.918964854921	1864.986348090889	2963.857535966376	2185.5105312441656	2424.223978312724	2399.3718602886697	3193.618836100907	2398.091345836334	2401.0994155407284	2534.3054429010635	2632.6541381014777	2653.297720531753	3112.777501376421	2511.3770991805627
85	2439.548939107831	2812.4066091231334	1876.7065407763837	2920.4013920151724	2263.629282030327	2477.8690160415936	2382.8361782599095	3222.8527975404936	2382.0259424109904	2377.6219383972175	2467.6262134018457	2656.075455637657	2703.4131195088403	3096.119572805607	2489.2026146292474
86	2429.667685110958	2788.1502366385575	1880.62383158038	2910.5350333088213	2231.143597107362	2464.64233191188	2392.9484752666012	3302.170756388048	2387.912564974947	2370.1885248797657	2478.377223292168	2644.2181946185538	2650.701028874615	2999.134986152115	2462.4231458883037
87	2410.605565829405	2718.3427699368935	1898.778155150269	2932.6192011703233	2239.2474658497376	2463.285421710933	2406.2938116145738	3236.824070832136	2465.1126829735485	2366.0092006453356	2456.1848110024753	2663.2988564663824	2743.4817512268846	3083.5639284332947	2495.549131835887
88	2423.545685718636	2794.5806472291715	1905.7115314085029	2934.585575928505	2232.752837201991	2510.9200900408296	2401.695003662227	3267.9288193500447	2580.808833590786	2386.482635702783	2461.742087224445	2669.7821475835553	2672.47224262992	3089.066168785889	2474.1770776825274
89	2474.9774765365896	2797.7702173405005	1884.7351154497408	2912.765509163706	2271.2207975760502	2471.3172146133866	2380.214731253497	3277.9476430214786	2557.2035517543477	2375.1294222673937	2456.724451682971	2663.6590223842277	2802.6040123726048	3013.6130030646223	2506.4370972025918
90	2457.5988035261175	2896.069845191585	1925.387526100352	2948.6407739117503	2305.5196653728663	2501.111856339005	2370.9092453710086	3279.947214639336	2555.1696019790907	2382.353531064095	2553.0162750005597	2709.269307319817	2689.440676624993	3050.3123710383206	2586.9044688049366
91	2471.157527145391	2944.385162562147	1892.4689362414592	2971.21175483619	2283.399762470461	2477.933065716641	2366.049789719596	3377.1406891667807	2561.614837979299	2365.8032699861624	2565.4527103085156	2638.685362380403	2780.0124310325455	3218.9682460393356	2537.1676210100923
92	2475.885012610197	2848.885712638152	1900.1275025359885	2973.696099375211	2281.4642447898577	2487.204116248105	2393.4225398913804	3234.1657155737685	2661.9727563094475	2334.342032796783	2487.0467799832295	2775.098646876617	2670.8206556058094	3094.507415111631	2571.3777569690315
93	2518.8199022104022	2952.9999484047316	1921.5559692815984	2948.9530309102993	2303.4296007390008	2490.8584113540396	2373.6834907280445	3356.073962826593	2673.4714824606845	2340.102054581688	2559.897009009897	2725.300951362305	2684.95170971155	3220.6769982002493	2545.936440900132
94	2446.5264532369706	2876.585667640193	1927.8757222598547	2897.966919330472	2266.4103286498453	2498.3088405018393	2380.426220882471	3405.3587774401717	2679.4850773547687	2386.1682806844856	2487.438209982328	2747.19179100011	2824.952460204342	3253.630481719485	2560.5768151650755
95	2488.0988164296064	2919.0524555215015	1895.9607600383965	3065.5567155606536	2270.010343810627	2504.093311615507	2381.499130617852	3406.604557999958	2616.837300349435	2387.750720300036	2512.4876766725633	2754.6545430384463	2688.5541333910437	3173.308024567917	2500.4161258710556
96	2467.940881225244	2847.778321884207	1922.4267716628442	3023.7029251483077	2244.41080668799	2548.832477946975	2383.904495022242	3323.542519740256	2660.589827025145	2394.0789300218376	2490.465194090809	2734.870625087369	2807.0290327229573	3126.87545284537	2549.8428329035323
97	2467.097858496686	2834.3734057267843	1932.4662078562205	2945.3644804724963	2287.746435412696	2518.473897117924	2377.674822162233	3286.684457321927	2698.00217623369	2354.178196131523	2565.2704530780316	2665.806228644848	2653.36878159541	3193.482595089554	2522.542316319545
98	2535.373757788709	2897.293958265069	1923.1025304154955	3050.7982090218543	2297.102496068456	2477.250346858096	2372.455856206314	3402.6846227660785	2736.317660283034	2409.435355247209	2526.4270875252664	2759.280950953455	2714.139105303215	3203.6500731368405	2562.820504689786
99	2461.4992560418427	2836.669081953779	1946.2367871286913	2970.6433379418195	2306.2541162774833	2486.8824674078396	2405.955796938596	3376.5787010922495	2716.5044123340112	2437.1925823394267	2561.65590135436	2730.0703349797996	2688.868040893098	3303.6578526297662	2623.3550028619693
100	2456.9201591359697	2891.691698737893	1955.8098055567732	2993.082995569515	2300.2274551190376	2504.0656256412067	2403.1557772953183	3340.1041485632213	2711.0337849863517	2395.7014643841762	2523.9484280093457	2731.9258664680056	2759.7998852907126	3127.1729785753078	2556.149777515689
101	2490.079928923675	2955.863367609688	1969.0656828289782	3039.447560962796	2262.1686301539607	2506.385924694426	2414.882303102036	3371.1379026959003	2667.3825781022306	2370.224975148599	2509.375540909217	2768.667958357624	2777.663208725661	3037.143737987304	2605.9636877652206
102	2508.2893325262926	2862.7068943999766	1978.3173703957832	2973.4918218931866	2284.279150512419	2502.2986432775356	2403.676605851548	3380.750077938387	2680.6312000076227	2425.448392995377	2521.4675573624854	2764.995015211477	2719.012957681499	3277.2157088353288	2629.19558226109
103	2523.996306919012	2882.874591993976	1973.1676334780398	3051.8728228056852	2345.5647426693918	2577.8375506650023	2388.302114986505	3287.336738193275	2821.782284531911	2424.204385000143	2548.682224078144	2773.4035060088645	2672.5940986401624	3076.2781852842536	2597.137629647903
104	2496.649221878233	2890.5699279904334	1990.1187518264737	3029.5215077300422	2339.1533931903564	2528.7871846289854	2418.035158209144	3397.281877767127	2661.7215216147006	2397.557315958377	2565.4907952562025	2785.4011895072103	2684.5827263742203	3133.6882335246364	2621.3645481869953
105	2493.5592640286204	2891.7205035581514	1998.985287387027	3109.756073291144	2332.974570726514	2554.575401242476	2358.19969929654	3291.7767649488787	2696.3993097948296	2420.8626971152535	2557.926368380321	2806.402131364337	2763.74550762647	3167.796596234936	2709.752248949307
106	2484.9564105261666	2826.440961905873	1967.47923131657	3087.1451571962916	2331.2657487678916	2534.1586939328554	2346.7722365408413	3365.901239870684	2662.4120263359187	2405.9351666728194	2562.461433234281	2759.1664427108653	2718.2200490062637	3132.4148776859442	2625.149742268442
107	2506.82403724726	2867.478632665366	1955.7105241811607	3085.997731922637	2313.1643607992423	2531.2342475892324	2367.240816923229	3378.6338580925894	2663.23764068073	2382.1040956044053	2695.801129104375	2804.3822951553657	2698.251437460974	3183.984204571488	2643.00789810733
108	2492.7626724179813	2866.4658163386216	1967.984372152163	3100.7170258320048	2316.642635163689	2528.609295120798	2401.093991649919	3375.7353273459275	2743.5512201470533	2393.22842494497	2597.0742296851504	2766.7615589585853	2696.8700415114604	3279.367354127635	2635.275090235622
109	2526.0365602208635	2840.819873878444	1969.5478487465373	3207.8802221092988	2295.0640936446866	2541.560325009029	2381.1474284010287	3371.728622304956	2710.1899393695644	2406.3649590386362	2581.365607916993	2755.1638910867982	2722.0750527975592	3273.4481036893308	2682.324206367873
110	2487.985714591352	2949.477004034974	2011.9589080870965	3106.1575947894075	2310.3483670098103	2559.8153290906466	2369.1584763069277	3428.3173854802053	2748.834835377339	2372.000058471871	2623.7886366327816	2711.3210411977425	2782.2673644133597	3208.1865595393447	2677.6048378085975
111	2495.83759816587	2845.5146358424718	1988.3939468783058	3189.6965495717777	2325.4115449794	2570.525892350804	2421.213338920921	3442.5921079099858	2708.98054063963	2397.6497289396943	2573.2359604450116	2725.7591635539716	2802.884801357923	3272.3839687641603	2713.2233035889726
112	2489.5559454253485	2922.686478295091	1952.0531835560037	3088.7438907560113	2357.8922082127206	2573.070821517462	2416.405147742709	3440.4678255986696	2761.0389189391076	2385.390861592492	2572.2991941570945	2895.0914999175907	2753.647142572565	3161.252974500088	2713.0995813126383
113	2522.061451623792	2845.678188686071	1987.2535160676607	3044.5166263769115	2367.8758996354527	2605.1076444948526	2405.914517486493	3468.0266125385037	2713.4075765761	2403.263980767389	2597.4155543618717	2791.8876014538664	2783.6369721820583	3227.2137154683664	2750.5488054233574
114	2577.6479067753157	2889.1032819154207	1979.3762970975156	3087.7090798599984	2343.8791268037216	2575.8844822377423	2391.764482266671	3393.930447594196	2767.909660998697	2397.4075202403965	2691.094199384888	2776.082367129969	2683.3617888354383	3191.3972437232987	2696.7548491065927
115	2572.0005978071404	2852.1980175733906	2025.4107570214492	3055.257551292463	2336.7646652207018	2572.4803621650835	2378.2222818177675	3370.742028406724	2732.61594821309	2398.4017446563375	2695.8864908933197	2836.6711463558304	2680.8651104617525	3171.7944859588265	2693.8258794477006
116	2568.239474084949	2903.6127051554154	2006.8276236111653	3094.816084699823	2344.886133496387	2633.954998931654	2378.6146815934103	3428.2385259188777	2814.0929248041866	2372.1877449935305	2658.62885237154	2832.0912409070215	2611.878696845483	3176.0748775316174	2717.281987415384
117	2551.138712267171	2938.0804481073137	2036.2563654544501	3136.860412962847	2326.637376291849	2657.6148826211206	2369.98260153773	3384.1677996707017	2714.404745114038	2431.752832635686	2615.759092897498	2825.425129219536	2786.520052287138	3130.10803630657	2671.858551044674
118	2558.091114145055	2922.8546318867375	2054.570324993637	3118.583475418969	2343.3570509447422	2637.405583187027	2379.343512134911	3463.573956244169	2820.5889390702364	2407.3523536457055	2647.0004754145234	2841.4662094315486	2768.003527393584	3194.7281071585066	2661.6232403405816
119	2597.7336728546284	3024.690695569506	1994.126333637068	3136.681129737868	2296.0566132381928	2624.989260836644	2411.7094382748255	3407.7426196257957	2749.537845272562	2414.3898317286016	2785.6571692409984	2861.6936136787717	2644.413767513236	3345.0744995419636	2722.1546085301316
120	2553.240030903709	2822.0171258272308	2000.0386222005106	3129.363619426543	2354.387186213205	2663.368733232516	2382.0225708974	3416.3787221549787	2765.4240024131504	2389.2692787459164	2618.7583835602654	2854.2476095066804	2687.214411841422	3156.0499232702773	2730.165998108072
121	2573.2231858052105	2854.5418208080405	1986.5193797847355	3116.5235521823356	2319.373264574247	2624.119117880234	2410.0502333637487	3459.629388683884	2859.9807903574824	2401.4133946212914	2570.8745440985203	2863.958941657443	2711.2975980674028	3269.523992979114	2696.786621835208
122	2549.3485344344513	3020.8610430128238	2019.6365995470642	3243.009368747188	2295.814063869274	2609.591996493335	2411.8218907114506	3404.610530450453	2813.7402594254745	2415.4290437506074	2544.3489508927064	2851.4346870547765	2684.1580213333186	3272.3800794809267	2816.424097413473
123	2564.4468045618055	2902.3458834322146	2016.5981956465937	3178.8718954872816	2335.6868784676967	2633.0827875509017	2420.669346278368	3410.781153537735	2940.8566968521286	2397.846414648989	2634.423095414033	2840.2725917654006	2877.655045482498	3176.844020460372	2752.920012039868
124	2532.561988994197	2941.0266746919265	2012.725066750367	3166.0926615271474	2331.864410309434	2711.237856183321	2441.3830715211184	3390.9625441792878	2847.4241733835993	2443.1483341877943	2595.6704850139718	2958.9956243586257	2704.0578294120205	3292.3623034237417	2755.4258009041932
125	2589.716138496765	2979.8971219149726	2025.7662302007698	3207.2600162349513	2333.2567613401034	2661.333505680221	2408.540045503735	3457.9197162325913	2847.8704656162918	2424.1404528094345	2639.9741520796465	2985.7169353321406	2716.758279205429	3188.843036726528	2727.7613815444643
126	2554.109736090046	2948.5838818111492	2003.3709139928665	3207.868033721926	2298.8047347480697	2658.41989984394	2444.1065435613673	3435.1060233541566	2899.5848862908174	2445.0477932154763	2694.0358525898077	2976.924314338309	2771.898011318958	3265.533125818069	2756.942919770814
127	2621.4729724985177	2954.1732803109944	2024.4801019871675	3220.913542278505	2323.503885861463	2642.8009403602578	2410.7562366734173	3399.9090840052886	2825.01426378021	2428.338935565484	2629.2095398439915	3007.824637204862	2719.6142455529703	3248.540330776852	2757.927971814848
128	2556.427645487599	2994.5704479436567	2017.7212362928947	3184.5308937732893	2292.329834384724	2719.052371393891	2422.839884136268	3560.12250970242	2858.0503214159035	2465.860444009004	2573.886864799296	2933.8738732223105	2891.542932906531	3203.3014432377163	2797.486922876295
129	2554.8697699931117	3016.1777546916237	2049.699523057432	3169.200993659896	2290.4841283798087	2680.3027277334977	2449.899226333602	3507.551616542849	2854.798370069298	2448.500588500507	2638.1430955240176	2927.610272332765	2733.434868247148	3227.172005562156	2835.2399741672307
130	2551.1469606285505	2994.5796887338875	2104.2913595725013	3168.897306225987	2364.1218478737446	2679.451758128714	2433.4253117657154	3494.544984300874	2781.8249020593767	2402.205900150377	2598.482583317698	2977.824282634048	2810.347113201751	3211.766479197929	2779.831948899931
131	2561.3254838952685	3170.282228226795	2031.6534323716935	3167.15248232174	2309.544047161013	2696.9164211428015	2424.657977270709	3488.5974598485823	2829.6487093308465	2392.8430913910397	2657.4383532399606	2860.6641060787474	2718.76509528648	3207.631020688064	2815.2039274049034
132	2595.492904775067	3032.0367155788567	2071.560406208564	3206.459499374147	2338.979477303651	2694.3437679810177	2450.447080233587	3447.75848563021	2801.917100172813	2441.0795002968	2730.685265702222	2935.0355019483964	2767.303782982069	3166.9778126329434	2780.6631282749236
133	2558.752757625336	3136.038974480839	2072.7615959387376	3248.4621581584056	2318.041221039738	2687.894617761543	2417.328688782939	3493.8987844116245	2814.8551368504077	2428.5364991289475	2663.7496685532806	2992.5418161756893	2837.344224914683	3190.4216161632708	2803.211311854973
134	2532.5694018994336	3162.3539235174144	2040.3120017342674	3229.455277264998	2340.7114544110073	2727.9338082561567	2427.089657616235	3496.5985962656846	2952.004797984631	2417.1040201364553	2667.9278807924693	2964.41917912994	2851.913818227582	3304.3943037971644	2829.9040405524865
135	2572.836161154316	3033.5898507970314	2042.695996859907	3241.569167433615	2333.5031320753633	2676.0104778535465	2456.2024094069106	3428.433028786825	2866.37033070546	2433.914792301378	2684.360091603671	2934.196041994702	2859.2318489920017	3365.4600721454303	2793.688179038568
136	2603.6254020215742	3100.943169298791	2037.4939150694374	3223.2957496882204	2383.747747359324	2683.877944351198	2470.147427892879	3487.708568764379	2935.500922838434	2424.540117517564	2595.5513465339177	2975.9299833660743	2834.88213961262	3188.2449921824086	2821.4031181725063
137	2580.050679718981	3155.0037469147064	2009.822121852064	3240.7098654281335	2382.1240904254164	2685.89677075639	2466.6752084275718	3447.074457944245	2908.8376726747942	2416.9478073926425	2683.8201883706834	2946.861045547702	2894.063708979438	3316.92880762882	2843.3515965372344
138	2524.2568472805124	3137.763008861176	2044.9550258989937	3217.3808289334092	2329.9255037687058	2758.94203033729	2485.7565394276903	3413.2891261748478	2972.9937098623277	2409.1888054340366	2722.45026881378	2949.0155218100504	2859.6421248477036	3262.259246151627	2878.1010962890045
139	2571.286143389962	3025.4635202795157	2026.0388642623489	3262.2972046986056	2365.09918042971	2725.990833018513	2477.199222021288	3451.352811945286	3034.9444314725915	2407.6454995783242	2712.7186074861997	2955.9431669546134	2803.1682148165137	3202.686924354301	2802.9046671560372
140	2567.345059849665	3037.7117328959393	2076.209483712859	3231.5606325893477	2359.0474150821615	2709.3767490254277	2496.6955453354667	3555.01475490413	2915.6672490589654	2412.318949677708	2659.3908250104405	2968.3738242668082	2809.825323358958	3362.1524111358617	2895.8587268132005
141	2601.4776118077075	3056.178771138506	2063.389813861475	3224.765535004536	2416.2010611242326	2724.5087082131927	2472.79888387042	3576.0871325703188	2916.2033615251817	2447.36956307809	2661.4682789636263	2992.6668262378125	2746.467105390065	3242.8025543605045	2883.8685573402554
142	2559.325421070624	3094.2815494986185	2036.2159768540816	3285.127432659858	2406.645646331037	2721.2270542347487	2471.620580171327	3460.5525119991585	2981.575183997241	2460.944033434848	2717.7888441773994	2971.8106393284816	2829.9092426593834	3196.8809979194552	2822.1684104036576
143	2548.0518028960987	3077.9742762022893	2065.8665036903985	3301.530152963634	2433.035590015213	2741.5580765566738	2449.882276065778	3495.803900835784	2992.03862206981	2484.578664423813	2800.59200420375	3104.423501483118	2793.4724496039275	3198.1155784993716	2861.000426122052
144	2564.075440247801	3117.677807410774	2064.4540955186226	3334.2364326875513	2435.260335341813	2773.169920835947	2448.8693252431804	3504.241369583741	2875.5138229967233	2419.1172895470268	2718.9748888483746	3031.611337937423	2843.6703773874515	3159.929641274358	2874.4484765219577
145	2595.6579575982923	3038.647185097296	2065.73214753712	3428.0894408548206	2416.2653945519096	2784.893285013104	2472.978888339641	3507.9462441342253	2906.032693183071	2455.0800356280924	2829.7832528262306	3099.4446598630907	2833.989535778961	3260.4669968395892	2842.0309302112614
146	2574.488500729857	3084.2242543301613	2089.143649820778	3379.1405839927024	2355.167251466768	2776.3224869142387	2472.556319748437	3546.309547245817	2903.424392805851	2433.6561231832675	2677.286990014399	3095.943847730472	2832.293848762773	3184.493698871308	2939.3993329931222
147	2607.2783510470135	3163.583466420289	2058.7275408821524	3360.5703539697324	2380.402753785401	2784.0818779032775	2470.802010407326	3505.3403438246587	3012.9547961566896	2476.0017049751987	2680.378819951721	3057.589881551696	2904.568468675473	3296.6181753537026	2911.483359352759
148	2682.7965499844795	3048.249110341493	2055.0882293350505	3414.8392895568745	2382.9850117957444	2780.421634669651	2476.6707920170256	3549.1709141880947	2931.041568113781	2442.788434306322	2718.242733447873	3066.4862614709373	2894.1637593272985	3276.1271446120886	2908.972011416232
149	2601.9094355961643	3140.3257991995342	2095.902378437712	3299.3918447389306	2414.647638585267	2877.033530875175	2492.4122544507636	3491.657061542255	2934.0148224478835	2492.0606209380558	2745.962062861028	3015.7110028540737	2804.707961315412	3168.8011738231394	2920.7740704334187
150	2600.6957135229654	3064.918068967782	2102.2302921308387	3441.80366172807	2408.1640048708787	2844.440361728526	2456.385383488334	3565.883723338649	2967.6879899681676	2550.0155211878155	2765.732180460109	3063.6921185350684	3025.176627577441	3284.8333844136732	2920.591393119236
151	2636.265741142806	3134.213422590533	2076.536047561918	3370.162647313385	2381.1697850073206	2863.090133536684	2472.3737263368616	3515.800213859238	2970.200504349189	2476.1034532631	2738.5647083839585	3040.1954747045597	2867.555738653438	3203.608228157076	2923.8298807256015
152	2661.1964510482526	3095.370660569314	2065.5418668288626	3373.8444133316434	2369.7178136863668	2835.0577374782965	2480.5245590063796	3496.9573053538384	3070.432608694811	2508.8654170111827	2757.4892834022658	3069.1554574691413	2906.164592589491	3347.059497028161	2893.861280483565
153	2615.1505800631394	3152.594024001382	2084.90090044991	3410.8524729355063	2352.538174320649	2862.301032544323	2484.632276857852	3507.790215735091	2960.327021578672	2525.8370912862483	2867.1262446595847	3101.2664064986	2911.139010693595	3313.10116235003	2894.354374587314
154	2650.3546357908276	3079.961812690413	2077.6910158391547	3281.775276719189	2330.7893489007897	2872.4864487178097	2485.0196110838533	3499.2564742395557	2887.7845100129184	2535.983093733306	2911.3571073586877	3157.339380376603	2946.657984781634	3295.972080069512	2899.1486892265025
155	2599.016565044038	3101.7533057055603	2090.4519666035867	3279.3893587377024	2371.9224195427646	2873.058091689984	2538.6544471890115	3526.984391255154	2986.339217390432	2547.7448983604227	2916.969362226316	3070.7570361694097	2924.6144360367284	3375.190879415218	2872.910466852097
156	2612.1348260206505	3107.8359235762437	2097.5903106405235	3353.9639329541064	2363.232474771522	2867.5850574011642	2532.842089757596	3532.506151161793	3088.0357183354754	2542.128277791543	2847.689735259714	3085.130962893109	2996.0925157815295	3271.852647085844	2929.474451883378
157	2649.7954587412387	3200.3502166761027	2108.3376652044717	3406.1022010065417	2456.6307189219956	2858.245736212045	2486.992933779333	3531.0969367722328	3041.3034197510674	2548.992801531689	2852.2344591914834	3172.92775151326	2897.1662388780483	3307.6275000857463	2944.345176640776
158	2638.3956397627544	3103.9609902639236	2094.4393690540796	3421.7064436152405	2401.6324710281024	2895.9761842487533	2484.4134883039474	3539.0033754480487	3001.4456913658505	2557.738400750889	2760.0652150594397	3082.4964769283924	2925.7062088725534	3242.2955372872675	2940.931686287046
159	2604.8031624425876	3110.840013589652	2182.8945122827554	3383.0208464299535	2441.1058883399887	2884.439819318444	2477.8074797843988	3532.519097153307	2972.95874907795	2627.0295545756567	2859.767216619407	3105.281410467695	2941.238895324504	3300.852100619573	2892.8622301079004
160	2667.9803017885697	3118.6438061197623	2142.637067299369	3317.5800668891698	2353.2533747374514	2892.797652928368	2503.2077195398647	3649.472103560296	3076.3375210672157	2624.2840853550247	2962.8237530634738	3113.0747119345465	2856.069470379935	3332.482250440251	2937.674622603673
161	2661.9374246862953	3077.31690195111	2234.94090426431	3456.3383725026674	2475.3854916953346	2846.3980198793934	2489.9339077850523	3566.269150759332	3040.06410327281	2584.335292015997	2872.7053639335318	3073.5001306241406	2849.0592481915473	3313.3859146749564	2959.261307865041
162	2607.7966333781465	3134.9076123490877	2242.855846555682	3569.5324563481204	2391.8401130910456	2916.1089875213834	2532.788172694258	3572.5984060861992	3030.9413526825447	2548.075390746088	2882.1111264781607	3168.757044822806	2946.2803569709795	3269.234776790521	2996.4644995057597
163	2636.1596991601223	3112.9811040847294	2283.972235437968	3567.033090562053	2455.2714686385334	2844.281432956092	2522.7832021401746	3658.3470345010587	3092.81959125865	2524.5523889348833	2890.3156974745475	3095.47510225169	2900.29346138265	3395.1819629590923	3025.815845693441
164	2630.130879668517	3169.287620922432	2365.859034680812	3439.1580848767717	2411.6100844560597	2845.3135136415503	2494.268635789836	3545.696470335831	3015.939124353814	2575.6953694524223	2991.4700028477987	3116.873779908303	2892.704079138707	3352.06346867099	2948.1405745314883
165	2657.713321978942	3096.3860683668067	2355.1735069926167	3410.3632571824733	2396.039529652131	2887.790226490517	2527.4133363706974	3606.7288537208237	2995.5798538776116	2528.6498025815754	2934.8813539393627	3129.471050073074	2874.64823224897	3305.91747490348	2948.4798030344737
166	2602.2935831064733	3127.433326226877	2354.3599567600204	3409.2641132535528	2388.935565490955	2923.7907927628526	2527.7239689041544	3710.594975983707	3008.6093256865925	2554.8025496584373	2911.0488021669535	3082.9282067711465	2955.3358493470096	3253.9921152541096	2916.5928931304234
167	2608.6634186640886	3095.7834053750194	2355.8359039147413	3405.6205705349676	2412.0380556384393	2913.72802576865	2510.500199090258	3558.2637421690297	3072.081075145988	2534.0429958481727	2877.1384510440216	3170.093377539333	2845.199395431889	3298.996987535409	2988.272524256905
168	2580.230631961944	3110.7012868881043	2306.2877659605574	3531.64514812119	2379.1410521100393	2895.6234381497643	2512.5448824924497	3522.631093033936	3145.62573636241	2532.6939471487167	2912.9202197274826	3119.1461477693124	2959.3738914001856	3263.9959612195153	2985.401231882284
169	2644.338779639621	3114.348440119746	2403.838200576714	3502.993132481034	2377.2740320835387	2875.5572450121354	2509.0598145651434	3568.9624942039286	3016.9903836141298	2544.1112137329956	2883.216650148712	3167.47902362107	2953.1253570400654	3517.2302292785002	2989.8474994040434
170	2613.0692424938643	3078.5354385270207	2366.456850508469	3436.0840871936093	2396.1422642526904	2902.4242681206583	2524.981497355699	3525.603182465711	2963.79810542319	2606.4665876885124	2932.60599735739	3257.7654253006313	2933.883823999039	3340.796167830261	2941.4013769960115
171	2603.905799046214	3097.4956696756403	2300.2972530498873	3436.062107287799	2462.6527222201707	2893.1800650043347	2513.2148802920265	3604.6113240391383	3042.7924954390237	2597.461190831811	2861.739732372359	3131.5571426468086	2882.7644676734985	3394.0085907063717	2934.4466573782584
172	2606.324408313273	3182.7940996277416	2423.398534332802	3492.3755055980805	2487.037291367003	2870.027817507556	2524.337596730627	3628.421614121915	2996.685496673306	2568.735513173455	2882.626440695543	3163.573912986512	2975.2159713913925	3273.514582330863	2964.234073254808
173	2613.0736177183458	3122.6369270413998	2339.1963306439206	3533.5156095935918	2489.7810545712296	2859.1330542975934	2502.9319633910063	3582.898775704178	2994.312766496536	2607.6855989507144	2811.7848841598384	3176.3566327507333	2969.3897200755896	3337.79052772595	2981.909502217597
174	2583.3691320689104	3094.6879812681827	2398.55953132651	3495.8708808316783	2467.0643815431117	2897.4512130087087	2504.4463044314457	3566.512071300702	3040.544535743708	2614.7423437785737	2850.873280096668	3091.058213434598	2908.408257166446	3239.623918158711	2925.3123636794107
175	2609.2121542443074	3139.956578977782	2371.3860795963087	3486.0580640547582	2449.8232662017053	2858.316874625499	2499.106365000482	3596.686207372628	3026.2223256650705	2581.194749360155	2905.7529622853044	3164.7031710870338	2912.240755331616	3336.1163826342904	2929.399893201011
176	2614.1549151932804	3123.3408216288735	2350.6782049864805	3509.0513326037744	2435.9946047891735	2892.5351498400105	2517.096241583407	3579.9156831320115	2991.0294416643537	2594.2353948508166	2940.9771092270835	3126.3941645761083	2952.048791058101	3405.40458607293	2924.4880694661133
177	2649.366243595871	3132.7384588371506	2304.286397405175	3503.0161150248955	2449.0878767503345	2860.1681083888734	2484.6553955687286	3633.4808284942446	3131.558673347764	2624.900918625724	2912.1280773364297	3072.2568874613758	2931.1644735517516	3313.9884901089827	2980.4435451380928
178	2602.7716395911957	3110.4045020657095	2457.01848635015	3488.9247103905827	2473.9413291205487	2900.7085971467623	2521.7875300644314	3561.3485595952147	3042.417799834488	2625.7408396619417	3013.8248031112576	3201.52104908066	2971.4791251648435	3304.14979789883	2963.6625658856447
179	2621.9708518394837	3173.538870914339	2333.737873754482	3429.0682814096526	2461.381605499332	2898.8628235514193	2551.2983916233256	3613.7797685478035	3055.9874526019207	2617.534753795802	3039.299898139617	3096.2720215664435	2945.228434437888	3312.5976958235697	2999.647310903498
180	2595.1864253509693	3171.8971794379877	2340.5497429331554	3486.7008712301035	2463.076096505006	2909.463576239092	2532.062841722253	3621.411941335712	3067.891659625817	2655.5178916406053	3074.405896296253	3226.3328536216995	2922.473507497264	3357.110316187836	3033.095088319312
181	2604.608532747609	3116.9820776442784	2318.96036155025	3364.3716544427757	2430.9931517721066	2886.5991576035008	2545.3266501894905	3552.1607688694053	3001.507086087809	2593.179477820876	2930.435807062961	3162.0025809010936	2976.7197880322583	3225.9746079210518	3007.245703591668
182	2626.7778427075555	3104.7720898226785	2402.834336791753	3493.859764381368	2460.1053539611426	2917.334114635563	2516.3716138799355	3572.6916561290145	3014.4890792500037	2596.2605380119944	2954.2852232111213	3194.1884812471235	2904.163210413396	3402.208378672544	2993.0293206721235
183	2604.4083466828697	3120.4748348701537	2330.5264954754766	3504.1074138356794	2430.3894355581047	2895.6011909048907	2530.8002336640275	3576.4661775606614	3106.127904585723	2584.475503184625	2983.220364448317	3165.2311634500315	2979.8576068329585	3299.6909246545915	3008.2800135568345
184	2601.5359300541404	3170.562535670587	2373.960741235562	3455.431501828393	2475.4782873169797	2949.2322915393925	2576.066644828746	3536.165749917192	3034.1195264481685	2571.2633039571538	2990.9659890520984	3120.27879053495	2976.023320112993	3275.9606031010017	2999.1205185654276
185	2607.535542095612	3156.4210654015615	2440.5554042698927	3494.6218242504588	2464.381978000287	2960.2750646848153	2525.7605263642504	3572.36553107345	3089.3154585041157	2608.854796991911	2975.5258780730837	3240.089271320031	2916.5061233150086	3471.733674000045	2979.9245623833453
186	2622.6429022231646	3179.105002027028	2407.2367433446825	3422.629632746006	2430.1549392170436	2942.465412448079	2531.7717256781057	3604.072328294862	3122.8224137181837	2588.816751692704	3089.270552119738	3175.6396112138614	3050.071573296872	3253.173780022562	2969.4204732627527
187	2627.1683194355846	3171.4357400946574	2451.7242416381982	3455.527550013461	2451.828082637837	2872.0723227846734	2541.7500367194853	3578.868400096208	3117.267337510103	2605.546808909972	3145.7016731028175	3278.5611793651974	2902.4542175569986	3375.2117411771765	3072.7608861220256
188	2621.799823722878	3192.7361111643586	2416.721131387752	3460.163122988328	2445.058254597201	2967.159480213845	2587.977912337871	3550.692066345877	3106.9104600427163	2581.864470198912	2997.64196049973	3176.7562636073444	3054.4305674894467	3311.9846005831428	2988.1950486193227
189	2687.252327225543	3185.505453238858	2452.4353096667796	3463.053994747639	2450.9991169773416	2901.135755309167	2633.5235753881825	3558.603615811716	3121.0785353489423	2646.5477487213875	3023.1559977058037	3167.4780266049074	2975.6584144244043	3304.2008111386444	3051.5371731274276
190	2661.9974587051565	3205.664934235974	2477.9560743084007	3511.301035786104	2437.5412479987763	2919.769576425421	2575.773756298335	3558.9832995262063	3095.0191051869715	2658.2619032792118	3071.581490020017	3205.8804335039695	2895.8126799135734	3339.725884306803	3039.2137771576363
191	2649.3435443240382	3253.3323109972207	2401.9844457502027	3499.0904712952547	2449.2568468626278	2937.7847286680376	2554.620953061446	3609.5362698038507	3068.2749421773015	2615.0052612244717	3083.9629218891964	3078.7036230328326	2910.447562010035	3339.6613033505773	3052.5086499343192
192	2616.8442434311287	3171.667063056634	2458.043555091016	3568.199266555277	2448.0112756129934	2946.7443124187516	2541.2681814825273	3574.8850196713574	3067.485461953428	2589.515321769774	3011.9614680201594	3185.478359663529	2849.054290119865	3247.6911150139185	3004.2994663356335
193	2598.097030438389	3204.230468759721	2479.3501525460615	3573.012046687276	2444.409886477581	2932.3515752830626	2636.0469946662683	3626.15138337877	3064.676851466577	2603.087293126429	3159.157231056	3121.5947384764736	2932.1723067049447	3274.744779908668	3073.8314158469766
194	2597.8322693380424	3184.7075341753166	2544.148294345076	3568.5735504657277	2439.0525184708563	2959.1478019717706	2622.706440672487	3634.4969352808353	3023.5462678124204	2607.31921598615	3048.994198164046	3205.228606232614	2912.213703489775	3372.6755781881334	3014.380650880377
195	2608.5340262535315	3210.688679409603	2457.126501253626	3570.8530557553304	2448.2272877665996	2914.520185485099	2564.984091967727	3617.3799115879874	3069.744029282558	2675.6227487986594	3045.523525553749	3207.0518703312596	2886.00555853585	3310.970191555107	3040.3440499192093
196	2664.3469455168242	3358.733746477526	2518.607432653211	3597.29018901622	2462.6174332864052	2908.0731296570725	2534.9331506393205	3706.127112208111	2982.5013276178065	2644.063407689023	3116.6757169843304	3124.5891516607103	2885.1112047922043	3531.4366741803783	2974.6968392920276
197	2656.427442113007	3273.7690454918866	2492.8087392289517	3506.5534961868816	2452.547579280346	2918.2229665558716	2551.32467816661	3731.7281925192715	3099.046191915055	2672.33378742857	3031.533318496911	3108.6398109318156	2959.0564526967732	3286.2834065959455	3048.454348222758
198	2646.2979255906175	3227.160133008343	2527.176733520631	3584.2912485147317	2413.5262804188537	2913.952942927111	2561.622398786767	3636.431931615754	3159.6632357379003	2681.3653578965523	3059.906608924802	3171.220210609407	2951.5029242481573	3290.8857492085094	3100.3151661593674
199	2628.4385177625345	3305.5467480005286	2523.3721557537165	3489.8490635115704	2421.466551401767	2911.768080902565	2581.256026305203	3680.6760294337732	3070.300037657463	2598.758703260117	3020.253208562955	3169.8748154879836	2989.8327526170647	3348.2277060454962	3053.670391953018
