# Supplementary material for: Improving the performance of mutation-based evolving artificial neural networks with self-adaptive mutations
Source: PLoS One. 2024 Jul 15;19(7):e0307084. doi: 10.1371/journal.pone.0307084 (PMC11249216; doi:10.1371/journal.pone.0307084)
Supplement: S1 File — (ZIP) [file pone.0307084.s002.zip › S1 File/data_Ant-v4/SA-MBEANN/node.csv]

Gens	Trial_0	Trial_1	Trial_2	Trial_3	Trial_4	Trial_5	Trial_6	Trial_7	Trial_8	Trial_9	Trial_10	Trial_11	Trial_12	Trial_13	Trial_14
0	35	35	35	35	35	35	35	35	35	35	35	35	35	35	35
1	35	35	35	35	35	35	35	35	35	35	35	35	35	35	35
2	35	35	35	36	35	35	35	35	35	35	35	35	35	35	35
3	35	35	35	35	35	35	35	35	35	35	35	35	35	35	35
4	35	35	35	35	35	35	35	35	35	35	36	35	35	35	35
5	35	35	35	35	35	35	35	36	35	35	36	35	35	35	35
6	36	35	35	35	35	35	35	36	35	35	35	35	35	35	35
7	35	35	35	35	35	35	35	36	35	35	37	35	35	35	35
8	35	35	35	35	36	35	35	36	35	35	37	35	35	35	35
9	35	35	35	36	35	35	35	37	35	35	35	35	35	35	35
10	35	35	35	35	35	36	35	36	36	35	37	35	35	35	35
11	37	35	35	36	35	35	35	36	36	35	37	35	36	35	35
12	37	35	35	35	35	35	35	37	35	35	38	35	35	36	35
13	37	35	35	37	35	35	36	38	35	35	39	35	35	35	36
14	37	35	37	35	35	35	36	38	35	35	38	35	35	35	35
15	38	36	36	36	35	35	36	37	35	35	37	35	35	35	35
16	37	36	37	36	35	35	36	38	35	35	37	35	35	35	35
17	37	35	36	35	35	35	36	38	35	35	37	35	35	35	35
18	38	35	37	36	35	35	36	38	35	35	37	35	35	35	35
19	38	36	37	36	35	35	37	38	35	36	37	35	35	35	35
20	38	35	37	37	35	35	37	38	35	35	38	35	35	35	35
21	38	35	37	36	35	35	37	38	35	35	38	35	35	35	35
22	38	35	37	36	35	35	37	38	35	37	38	36	35	35	35
23	38	35	38	36	35	35	36	39	35	35	37	36	35	36	35
24	38	35	37	37	35	35	36	38	35	35	37	36	35	36	35
25	38	35	37	37	35	35	36	39	35	35	37	35	35	35	35
26	38	35	37	36	35	36	36	39	35	37	38	36	35	35	35
27	39	35	38	37	36	35	36	38	35	37	37	36	35	35	36
28	38	35	39	36	35	35	36	39	35	37	38	36	35	35	35
29	39	35	37	36	36	35	36	40	35	37	38	36	35	35	36
30	39	35	37	36	36	35	36	39	35	39	38	37	35	35	35
31	39	35	37	36	36	35	36	39	36	37	38	36	35	36	35
32	39	35	38	36	36	35	36	39	35	37	38	36	35	35	35
33	39	35	37	37	35	35	36	39	35	37	38	36	35	37	35
34	40	35	37	36	36	35	36	39	35	38	38	37	35	37	35
35	39	35	37	37	36	35	36	39	35	38	38	37	35	35	35
36	40	35	37	36	36	36	36	39	35	38	38	36	35	35	35
37	40	35	37	36	36	36	37	39	35	37	38	37	35	36	35
38	40	35	37	36	36	36	36	39	35	38	38	36	35	36	35
39	39	35	37	37	36	36	37	40	35	37	38	36	35	36	35
40	39	35	37	36	36	36	37	39	35	37	39	36	35	37	35
41	39	35	37	36	36	37	38	39	35	37	39	36	35	37	35
42	39	35	37	36	36	36	38	39	35	37	38	36	35	37	35
43	39	35	37	37	36	36	38	39	35	37	38	36	35	37	35
44	39	35	37	36	36	36	38	40	35	37	39	36	35	37	35
45	39	35	37	36	36	36	38	39	35	37	40	36	36	37	35
46	39	35	37	37	36	36	38	39	35	37	38	37	35	38	36
47	39	35	37	37	36	36	37	39	35	37	38	37	35	38	35
48	39	36	38	37	36	37	38	39	35	38	38	37	37	38	35
49	39	36	37	38	36	36	37	39	35	37	38	36	35	37	35
50	39	35	38	40	37	36	37	39	35	37	38	36	35	38	35
51	40	36	37	38	37	36	37	40	35	38	38	36	35	38	35
52	39	37	38	37	36	36	37	40	35	37	39	37	37	37	35
53	39	35	37	38	37	36	39	40	35	39	38	36	35	38	35
54	39	36	37	38	37	37	39	40	35	38	38	37	35	37	35
55	39	35	38	38	37	36	37	40	35	38	38	36	36	38	35
56	40	35	38	38	37	36	38	40	35	37	38	36	35	38	35
57	40	36	37	38	37	37	38	40	35	37	38	36	35	37	35
58	39	36	37	38	37	37	37	40	35	37	38	36	35	37	35
59	40	35	37	38	38	36	39	42	35	37	39	36	35	39	35
60	40	35	38	39	37	36	37	40	35	37	38	36	35	39	35
61	40	35	38	38	37	36	39	40	35	38	40	36	35	37	35
62	40	35	37	38	39	38	37	40	35	38	40	36	35	41	35
63	41	35	37	38	38	36	40	40	35	38	38	36	35	38	36
64	40	35	37	38	38	37	37	40	35	37	38	36	35	37	36
65	41	36	37	38	39	36	40	40	36	38	38	37	35	38	35
66	40	35	37	39	38	37	40	40	35	37	38	36	36	42	36
67	40	35	38	39	39	37	40	40	37	38	38	36	36	42	36
68	40	35	37	39	39	37	41	40	36	41	38	36	36	42	36
69	40	35	37	40	39	37	40	41	35	41	38	36	36	43	36
70	42	35	37	40	38	37	40	40	35	41	38	37	36	42	36
71	42	35	38	40	39	37	41	42	37	38	38	37	36	42	36
72	41	35	37	40	39	37	40	41	35	39	39	37	37	43	36
73	41	35	37	38	39	37	45	41	36	39	38	36	36	43	36
74	41	35	37	39	39	37	40	41	36	38	38	36	36	42	36
75	41	35	37	38	39	37	40	41	36	39	38	36	36	42	37
76	41	35	37	39	39	38	40	42	36	38	38	36	36	42	36
77	41	35	39	40	39	38	45	43	36	39	39	36	36	42	36
78	41	35	37	38	40	38	47	41	36	39	39	36	36	43	37
79	41	35	41	39	39	37	48	42	38	39	40	36	36	43	37
80	41	35	41	40	40	38	45	42	38	39	40	36	37	43	38
81	41	35	41	40	39	37	40	43	38	40	40	37	37	45	37
82	41	36	41	40	41	37	40	43	39	39	40	36	36	45	37
83	41	35	41	40	39	38	45	43	39	39	39	37	37	46	37
84	41	35	41	41	41	37	48	43	40	40	39	36	36	46	37
85	41	35	41	40	40	37	47	43	39	40	39	36	36	47	37
86	41	35	41	40	41	38	50	43	41	41	40	36	37	44	37
87	41	35	41	40	41	37	49	45	41	42	41	36	36	45	37
88	41	35	41	40	41	37	49	43	41	40	40	36	36	45	37
89	41	35	41	41	41	39	49	45	41	42	39	36	39	45	37
90	42	35	42	43	41	37	49	45	42	42	39	36	36	45	37
91	42	35	41	44	41	37	50	45	42	44	40	37	39	45	37
92	43	35	41	43	42	37	53	46	41	42	39	36	38	45	37
93	43	35	42	44	41	37	51	46	41	44	40	36	36	45	37
94	42	35	41	45	43	37	50	46	41	44	39	36	37	45	37
95	44	35	44	43	41	38	51	45	41	45	41	36	37	46	37
96	45	35	44	45	43	37	51	47	41	44	41	37	38	46	37
97	44	35	45	46	41	37	51	46	41	44	43	36	37	46	37
98	44	35	42	43	41	37	56	46	42	44	41	36	37	46	37
99	46	35	45	43	41	37	57	46	42	44	41	36	37	47	37
100	45	35	48	43	41	38	55	46	42	44	40	36	37	46	37
101	48	35	42	43	41	38	55	47	41	44	41	36	38	47	37
102	49	35	45	44	41	38	58	47	42	45	42	37	39	46	37
103	45	35	45	43	42	37	55	46	42	44	42	36	37	47	38
104	49	37	45	43	41	37	58	48	41	44	41	36	38	46	37
105	50	35	45	43	42	37	55	47	42	44	42	36	38	46	37
106	50	35	45	45	42	41	55	48	42	45	42	36	38	47	37
107	45	35	46	44	42	39	61	49	42	46	42	36	38	48	37
108	51	35	43	43	42	41	55	49	42	44	43	36	38	48	37
109	51	35	47	44	42	37	56	50	42	44	42	36	38	48	37
110	50	35	47	45	42	37	55	49	44	44	42	37	38	48	37
111	50	35	46	43	43	38	55	50	43	44	44	37	38	48	37
112	51	37	46	43	43	37	56	49	44	44	42	37	40	49	37
113	50	35	46	45	43	38	56	50	44	45	42	36	40	48	38
114	50	35	46	43	43	40	55	52	44	45	42	37	38	48	38
115	50	35	49	46	43	39	60	51	45	46	43	38	39	49	37
116	51	35	50	45	45	39	55	50	44	45	42	36	39	49	38
117	51	35	46	46	44	39	55	51	47	45	43	36	40	49	38
118	52	35	47	46	43	40	55	50	47	45	42	36	42	49	37
119	52	35	46	45	45	40	55	51	45	46	43	36	39	49	37
120	51	35	47	45	44	40	57	50	44	45	43	36	38	49	37
121	54	35	47	47	44	39	56	51	45	46	43	36	38	49	38
122	52	35	47	46	44	39	57	52	44	45	45	36	38	50	38
123	53	35	47	47	44	39	57	52	44	45	43	36	39	49	38
124	52	35	48	47	46	39	56	52	45	47	45	37	40	49	38
125	55	35	47	48	49	39	56	52	45	46	45	36	40	50	38
126	52	35	47	47	45	39	59	52	45	47	45	36	43	49	39
127	54	36	48	49	45	39	59	53	45	47	43	36	39	51	39
128	52	35	48	48	45	39	59	52	45	46	45	36	40	49	38
129	55	35	49	49	45	39	57	52	45	48	45	36	40	51	38
130	54	35	49	49	45	39	58	53	45	46	46	36	41	52	38
131	58	35	48	49	45	39	58	55	45	49	46	36	40	49	38
132	54	35	48	50	46	40	58	53	45	48	45	36	41	50	38
133	57	35	48	48	46	40	58	53	46	48	46	36	41	51	38
134	54	35	50	50	47	40	58	54	46	48	47	36	40	51	38
135	54	35	50	51	46	41	60	54	45	48	47	36	43	50	38
136	53	35	48	51	46	40	58	54	45	49	46	36	40	50	38
137	56	35	48	51	46	41	58	53	45	49	48	36	43	50	38
138	55	35	48	51	46	41	59	54	45	49	46	36	41	50	39
139	55	35	50	50	46	42	59	57	45	48	46	36	42	50	39
140	56	35	50	50	46	40	58	54	47	51	51	36	42	51	39
141	57	35	48	50	46	40	59	55	45	51	47	36	41	51	38
142	57	35	51	50	46	43	59	58	45	50	54	36	40	50	39
143	58	35	49	51	46	42	58	55	46	52	54	36	41	50	40
144	57	35	48	51	46	42	60	56	46	52	52	36	40	51	42
145	56	36	48	50	46	42	61	57	46	52	52	37	42	51	42
146	57	35	49	51	48	42	60	55	47	51	55	37	40	50	42
147	56	35	50	50	48	44	62	56	46	51	52	37	40	50	42
148	57	35	51	51	48	44	62	58	46	53	52	37	40	51	43
149	56	35	51	52	48	44	63	57	46	53	53	37	42	50	43
150	56	35	51	53	48	44	63	56	48	53	52	37	42	51	43
151	56	35	51	52	48	45	64	59	46	53	53	37	42	51	43
152	56	35	51	53	48	45	61	59	46	54	53	37	42	51	43
153	56	35	51	52	49	45	66	57	47	54	53	37	42	50	43
154	56	35	52	51	48	45	66	57	46	54	54	37	43	50	43
155	56	35	54	52	48	46	66	60	47	55	55	37	42	50	44
156	56	35	51	52	49	45	66	59	47	56	55	37	44	51	43
157	56	35	51	52	48	46	68	57	47	57	54	37	44	52	44
158	58	35	51	55	50	45	69	59	47	57	55	37	44	51	44
159	58	36	51	52	52	46	70	57	47	56	56	39	44	51	45
160	57	36	51	53	50	46	69	58	47	56	58	37	43	52	44
161	57	36	51	52	48	45	70	59	48	57	56	37	45	52	46
162	56	36	51	52	49	46	70	59	47	57	56	38	44	52	44
163	57	35	51	52	49	46	70	60	47	56	56	37	44	52	44
164	61	35	52	54	49	46	70	58	49	58	56	38	44	52	45
165	61	35	52	52	52	46	70	59	48	59	56	37	44	52	44
166	57	35	52	54	49	46	70	58	49	57	56	38	46	52	45
167	57	37	52	54	56	46	71	60	48	60	57	38	44	53	45
168	61	37	53	53	52	46	73	58	49	60	58	38	44	52	45
169	62	35	53	55	53	46	71	62	48	57	57	38	45	53	45
170	61	35	53	56	53	47	72	60	49	62	58	38	45	53	45
171	61	35	53	54	56	47	72	61	48	63	58	38	45	53	45
172	64	35	53	55	53	48	76	63	50	57	59	38	46	54	45
173	62	35	53	57	54	47	72	63	49	58	58	38	45	53	45
174	62	35	54	55	56	47	78	62	49	63	62	38	45	53	45
175	64	35	53	57	56	48	72	63	49	63	59	38	46	54	45
176	64	35	55	57	58	48	72	63	49	65	63	38	46	53	46
177	63	35	56	55	57	49	74	64	50	64	64	38	47	53	45
178	64	35	56	57	57	49	72	65	50	64	60	38	49	53	45
179	64	35	56	57	54	48	73	63	49	65	60	39	47	54	45
180	62	35	56	57	54	48	75	65	50	64	60	39	49	55	45
181	62	35	56	58	58	48	76	66	50	64	60	38	49	54	46
182	64	35	57	57	60	48	74	66	50	66	60	40	49	54	46
183	64	35	57	55	59	49	75	64	50	64	61	39	50	54	46
184	64	35	57	58	58	49	74	64	52	65	61	40	49	54	46
185	64	35	56	58	59	49	77	63	50	64	62	39	49	54	46
186	65	37	57	58	60	49	73	63	50	64	62	39	49	54	46
187	65	35	57	58	59	49	74	64	50	66	62	42	49	55	47
188	65	37	56	58	62	49	75	69	50	67	63	40	49	54	47
189	65	37	56	58	61	50	76	63	51	64	63	42	51	55	48
190	67	37	56	59	61	51	77	65	51	64	62	41	51	55	48
191	66	37	56	59	62	50	76	68	50	64	63	41	51	56	48
192	67	37	57	59	62	50	77	69	51	66	62	41	49	54	48
193	65	38	56	59	61	50	80	68	50	67	62	42	53	57	49
194	70	37	57	59	62	51	76	69	50	67	63	42	53	56	49
195	68	37	57	60	63	50	76	69	50	67	62	42	51	55	49
196	70	37	62	59	61	50	78	68	50	68	62	42	53	55	47
197	67	37	57	60	61	50	77	69	50	65	63	43	53	57	47
198	68	37	56	60	63	50	77	68	50	69	64	42	53	56	48
199	70	37	56	61	61	50	76	68	51	70	62	42	53	56	48
