# Supplementary material for: Improving the performance of mutation-based evolving artificial neural networks with self-adaptive mutations
Source: PLoS One. 2024 Jul 15;19(7):e0307084. doi: 10.1371/journal.pone.0307084 (PMC11249216; doi:10.1371/journal.pone.0307084)
Supplement: S1 File — (ZIP) [file pone.0307084.s002.zip › S1 File/data_Ant-v4/SA-MBEANN/step_size.csv]

Gens	Trial_0	Trial_1	Trial_2	Trial_3	Trial_4	Trial_5	Trial_6	Trial_7	Trial_8	Trial_9	Trial_10	Trial_11	Trial_12	Trial_13	Trial_14
0	0.004988855662130564	0.005102166328183678	0.004987777644807026	0.005398993552980275	0.005129685672059487	0.0049168491895402785	0.005884350476002604	0.005149984723777466	0.004807748560092795	0.005060966825271142	0.005090167760597284	0.00510571335315292	0.004961412171928965	0.005417925033674756	0.0057687573969535735
1	0.005547624299404366	0.005602592125903649	0.0037729246784238167	0.005074570996412265	0.005241509994935663	0.005157903523936438	0.005117782548403277	0.005314202975273346	0.005603351790018857	0.005449368309460621	0.00482487574416736	0.004296217940206166	0.0054527484255228525	0.0043510003052644	0.004717210223191826
2	0.0058296954589345685	0.004890737821881503	0.004780781021766067	0.004456895265675444	0.005240144385494652	0.005801043915134335	0.0038027887575041736	0.0051158728634551846	0.005809877833496331	0.004527496536131822	0.005033658136190752	0.005023956049766773	0.004732847912811042	0.0038394939876582046	0.0056784455756525905
3	0.004355586924179321	0.004048646787663115	0.004387753622198492	0.005497392064211634	0.005094641716062475	0.004692396067022548	0.003884212538203261	0.005123279767608255	0.00416735216546876	0.004011605360891181	0.005386289988776809	0.004914056437033394	0.0047210054576857724	0.0037912727954031752	0.005352420240022963
4	0.004495886802119052	0.004292166013569223	0.00468471255206905	0.004224071904623278	0.005015560152164547	0.005397488531114392	0.003387684298924996	0.005890450714796543	0.004124056825240321	0.004850203184480752	0.00319593577042197	0.005267672117686728	0.004429768820768506	0.0033914594418974803	0.004807916507297738
5	0.004790392977366008	0.004309052132695287	0.004431669102472187	0.004110515704403856	0.004126737113971639	0.0035876864979802773	0.004144510914227379	0.005620544310336149	0.004344431354299451	0.0037199274498359346	0.0031501474564966125	0.005307851643461176	0.004440179075259064	0.003192990628528872	0.0037118715771629644
6	0.003376084834469775	0.004445797062016607	0.003521268497628238	0.004112002778874802	0.004032091740261715	0.0037254163918601095	0.0038361979353384082	0.005260462828785938	0.0035111083663797076	0.00431605105064244	0.005316151479821821	0.0050242309001824964	0.0033320897455872125	0.0034184896860170394	0.003543218349424166
7	0.004274554610929208	0.00367938573275255	0.004324958323743262	0.003678192310030782	0.0036822269409655965	0.005542014335525331	0.0030395061465836332	0.004763981422200906	0.0038155581016786786	0.004276935569718493	0.003383206211385904	0.003351779094947847	0.003133981358113898	0.002747544492796419	0.0037624190278167714
8	0.004368197216114201	0.002625706014326895	0.0031487756942036797	0.004043737521437098	0.004449264870630619	0.003368414024043928	0.0030338640762587335	0.004433740975763664	0.004047691601639873	0.004187888352112953	0.0031359503728415087	0.003051672003887348	0.003557308430759799	0.002983048202569604	0.003605493348762416
9	0.0037635103714719403	0.0030643910051387888	0.0032918614011406447	0.004040521565060558	0.00417591558868711	0.003793221146812174	0.003460332271034757	0.0048940122794923005	0.00402037743229809	0.003988088749127752	0.004888003824393576	0.002995729957423953	0.0030102227691483478	0.0028500429513576902	0.0036129607299427565
10	0.003969884700579461	0.002713614372722662	0.0034901074059532845	0.003366039707888783	0.00362110611790472	0.003211424517186409	0.0034795302360276503	0.003985406125175128	0.004175781228338351	0.004729237570173511	0.0023128211556653743	0.002576796380643217	0.0022988804696944054	0.002553527932509484	0.004133641093720821
11	0.0028470943297251063	0.003042513155104443	0.0035824715261530316	0.003501950545762919	0.003611717543641443	0.0043584929625135015	0.003851511008328563	0.003642754930947778	0.0033289372116074036	0.004613455628860428	0.0026471677001964795	0.002720680553352626	0.0026745422780523045	0.002432031071814602	0.004455759367265016
12	0.0027550576364085695	0.0037381954560391103	0.003192866804561711	0.003156087066997968	0.003346587443144941	0.0031702777318478033	0.0033959245068824664	0.0036447586580667323	0.002894972465177459	0.002925082181412067	0.002462836614070989	0.003271841087031495	0.00251693531487994	0.002298646167124099	0.0030933050062559326
13	0.0025748841960555775	0.003402490880422813	0.003110753704944258	0.0029578774911978582	0.002939287537454465	0.0033778687411597503	0.0023003561514849205	0.003489489055327324	0.003164873477452609	0.003197678995246259	0.0029998541439213264	0.003290994768226452	0.002569099058919428	0.002694306690594621	0.003631689766389961
14	0.002613876205348603	0.003575204129714875	0.002126121240982215	0.003054014110562665	0.0024945732559072628	0.003106202982839203	0.0022703473832262084	0.0035482052539309627	0.0024784236615319703	0.0028893292460394518	0.002164644924308501	0.0020882669793613915	0.0022729164047589783	0.002298468438171958	0.0033159486005675818
15	0.003116296501453807	0.0025688787705997174	0.002558672409319221	0.0024918507429452785	0.0027316507799371448	0.003187640070315986	0.0023005323133186016	0.004007556223237855	0.0026111739538717546	0.0029900257043248774	0.002206722831526107	0.0027095033067588846	0.0023745814894272892	0.002371851516306652	0.003347263345740627
16	0.0024810586436236986	0.0021401021697200597	0.0018664326504770994	0.002183036002279458	0.0026067270547189534	0.0027390877168514747	0.0023315146541616786	0.003231922185773949	0.002201360824305256	0.0026998574634246285	0.002612680698513547	0.0019244010509958545	0.002339288821734523	0.0020494285618423164	0.0027189337666559347
17	0.002613599156896723	0.003307719751369974	0.003169715357283658	0.00277147857289701	0.0025751171075994025	0.002853453658109711	0.0021913729870206363	0.003460839390144875	0.0020548274144581175	0.0025879049671875733	0.002454059470007242	0.0030758887247645697	0.0021676292976405835	0.002183807354138786	0.0027831307174121895
18	0.0025064329934945083	0.0026541428100400584	0.002103581004330808	0.0020621593272652223	0.002346665237386373	0.002830597848273431	0.0021160392644172786	0.0031771110390160936	0.0020873830799034844	0.0025221271702949113	0.0022593234704464775	0.002952608292026742	0.0020354643253596	0.0017027158439033635	0.002591701286000652
19	0.002738367472847862	0.003616793537707437	0.0019001529628225188	0.0022570173533700815	0.002488863663171028	0.0025527064913641985	0.002446525888502836	0.0030657033059070223	0.0017048720619264118	0.002499540162295951	0.00239199816394698	0.0027714232776442998	0.002083999245086381	0.0024569537482761468	0.00263978584101466
20	0.002801332932270507	0.0027432121561993374	0.0018144818674318034	0.002079642847352052	0.0022506947301270406	0.0025266623645852546	0.0017460196852468453	0.002879917191621379	0.0017161051055658975	0.002926661388173522	0.00191791452131715	0.0025971953716246226	0.0016641572239333253	0.001975702987374849	0.002435337207356667
21	0.0027594103777195326	0.0030889792087577606	0.0017693991204737211	0.0019315204627295079	0.0026710447238274056	0.0021594732029882446	0.0016868978089943922	0.003043124166065739	0.001713399674673529	0.0025693913610952183	0.002064777171181533	0.0025626715992732424	0.0020299316550471884	0.002509109880045955	0.0028309766479280418
22	0.0026960376355203227	0.0024094485774650053	0.0017672646377414026	0.001838523785597856	0.002019342413024236	0.002510675717139429	0.0023223536188660483	0.003338752721643963	0.0024445925945641607	0.002848497213533952	0.0019528415292887978	0.002345424265488657	0.002421287552571485	0.0016792319504862201	0.0025877426381806564
23	0.002076439496034188	0.00236644810774522	0.0017640605455329305	0.0018036941548593601	0.0019104725364327624	0.0027045550203335833	0.0017662039792219295	0.0025125530919559865	0.0016342650253420089	0.002736831550171126	0.0025051959708208005	0.00255917016450015	0.001587329769274698	0.0015836018657137132	0.0029894759472214733
24	0.0025358616506691582	0.0025120670140538997	0.0016474678780157878	0.0019628608548737264	0.0018137949116891622	0.0017830771397239378	0.002065495995000255	0.0022283719559755533	0.0017752742383707594	0.0029650941546620615	0.0023091600452197396	0.0022038349690233893	0.00154925052876986	0.001715449147189875	0.002247888183487047
25	0.0025406979786826954	0.0023819560431116577	0.0017977142369228231	0.0019755213460855387	0.0018629397602932104	0.0018643480528745238	0.0012023847310211556	0.002493990836452771	0.0018295528789667942	0.0028323894357005297	0.00227600114924397	0.0021962564332742066	0.0013818215807732896	0.0015945043061724486	0.0022602447234446187
26	0.002511134178035087	0.002095845040235256	0.0015408288800303515	0.0019223929217235965	0.0016846376189611	0.0020121644996640964	0.001259196706902052	0.0023860936958502196	0.0019823204437884913	0.0021068270963358273	0.0019096672505592243	0.0020611588220192057	0.0014698183257859157	0.001963832518637023	0.001721500053822783
27	0.0021796068971661124	0.0018421328978418033	0.002121795981564636	0.0017287940030300188	0.0018790590024991315	0.0016062069138388316	0.0011476789180533326	0.0023015874571188488	0.0017247649848793954	0.0022517669762877907	0.0021064843390185117	0.0018203397159478963	0.0014923892389583167	0.0014055117821499925	0.0017101782284384035
28	0.0015501188123941507	0.0020297882064351444	0.0020671782388779892	0.001688021702000182	0.0018256787247854104	0.0016261477850971694	0.001091752872436922	0.002459861253748269	0.002044370413519472	0.0022756079572707937	0.0019935448416063726	0.0019001136101424846	0.001423795590317713	0.0013059391068841418	0.001901950040732811
29	0.002115270499617842	0.0020825228898827966	0.001386621586049812	0.0016936578583143	0.0017460911078887092	0.0014125412656989715	0.0011937559007362908	0.0024120767634582233	0.0017685474573457224	0.002442892403917562	0.002090619327916476	0.0016597741778818591	0.0013718854869818882	0.0013602546967348477	0.0015940655746249336
30	0.001830395692381437	0.0020712782441395616	0.0013175549779956774	0.0016584708173796102	0.0017727168335455864	0.0014275441125713338	0.001138976738994091	0.0022002779242336944	0.0016311690993738638	0.002002584485875188	0.0022777491746817967	0.0015732875007090346	0.0015768156580003726	0.0016783563554485274	0.002071988666489597
31	0.0018246380375022974	0.001903378533270342	0.0018440051857656274	0.001452270353663288	0.0016399773777541011	0.0012002236554796214	0.0011653950603776897	0.0023743438940934587	0.0017597274598025884	0.002307940619914368	0.0018164468888527605	0.001641104901035259	0.0012881745759255035	0.0016528110770194905	0.0015228829169826896
32	0.0019620424330469483	0.001863646948466414	0.001103565410001776	0.0017471057625746513	0.001520759848902102	0.0010499087054840768	0.001175194492482652	0.0027342047163743145	0.0013007194946865234	0.0020817998661626937	0.00198908857396902	0.0015080210118729748	0.0011543837382473466	0.0016816428425805907	0.00170636813389571
33	0.0018831366049782334	0.0020157623329545445	0.001598999331181991	0.001417837918443507	0.0020725228223390313	0.0010210611065315967	0.0010606163580996998	0.003028310682201808	0.0014412416832292436	0.002578544690520959	0.0019403915748777163	0.0013666420482298565	0.001149879934600472	0.0016713928532462307	0.0013131894925882742
34	0.0014721954431608719	0.0011908844802733692	0.0016225291556475783	0.0020393128399631213	0.0015521236688517232	0.001075833349710403	0.0010452418259455812	0.0025106959860768598	0.0014138841146778547	0.002105528806603201	0.0020266923560912507	0.001541699065305837	0.0011571311261051535	0.0015646043006325111	0.0013880262200398293
35	0.0015618241405695424	0.00107116549868936	0.0015988753350399923	0.0013565282350699525	0.0013917529392563329	0.0012590871278903388	0.0010231097079723217	0.0023519591811078018	0.001175187955432655	0.0019750729099593882	0.002052005657147553	0.0015511168106138325	0.0011555444872980206	0.0012992060758130197	0.0012923657268967862
36	0.0016100360218946961	0.0011661646480552038	0.001494907088624058	0.0016247163323952977	0.001367665687283811	0.0011137466778508166	0.0010348388073999374	0.0022398187925265975	0.0012482821484733925	0.0021651101001920817	0.001718562987099008	0.00162854236261258	0.0012201349416963872	0.001565053756295111	0.001347763957040954
37	0.0014791511311480884	0.0011531157528411004	0.0011870588444815703	0.0015695820486433037	0.0013507621750504667	0.00100148875008815	0.0011184666727579724	0.0026221180843263615	0.001225008259553284	0.00206762172696502	0.0017731033477652789	0.0013046996807651024	0.001252256951906352	0.0012767885196800796	0.0014031194774576394
38	0.0014051092728258254	0.0010600911641361261	0.001	0.001665897383642445	0.0012774501801415972	0.0010245389247860288	0.001025794569068053	0.002752129849065445	0.0011483170439199623	0.0014501404217920433	0.0014902166983331738	0.001624336368230969	0.0012078905419280303	0.0013152182109094617	0.0014409887641155868
39	0.0013588945038583915	0.001	0.0015673720632904161	0.0010698498866987	0.0013857925919197873	0.001	0.001026518776519734	0.002448744162977025	0.001082292150992289	0.0013360452877838485	0.0016563262822527484	0.0016219026508032222	0.0010076889356026154	0.0011571773649029146	0.0012303284184393797
40	0.0016188996305033863	0.001	0.0015510775066180731	0.0015580991602108362	0.0011950568259037567	0.001	0.0010605388110132194	0.0025671310649330397	0.001	0.0015229485818962002	0.0012859693437221207	0.0013006545495023347	0.0010641981084445183	0.0012363831370042879	0.001342813182423657
41	0.0015106147251667283	0.001	0.0014397320676960803	0.0017589667055678323	0.0012090367143034718	0.0010046086247021805	0.001	0.0026463202342667446	0.0012685538137124197	0.0014553664698086378	0.0013310612896173506	0.0016313171516377418	0.001	0.001252262303366636	0.001152921110402077
42	0.0016961695864622733	0.0010774879610002635	0.0012523573100848052	0.0013247743255695086	0.0012911178863970075	0.001	0.001	0.002566238015570473	0.0012718602666687774	0.0014722108122185505	0.0010652011256765375	0.00184428741692838	0.001	0.001243776552134282	0.0011602671526627843
43	0.0014564819125883325	0.0010318522041296025	0.001	0.0015894266049585387	0.001567002128170792	0.001	0.001	0.0022604180619331792	0.001079231612785697	0.0012141268624898864	0.0011983877339803903	0.001056201818499219	0.0010095565072127755	0.0011188158089458675	0.0010853778992691333
44	0.0014933124587071897	0.0010640388608997061	0.001	0.0016942972307672543	0.0012796336990633678	0.001	0.001	0.0021823957205893557	0.0010970073756668389	0.0013972864999556881	0.0011978593916317773	0.0011393509184705274	0.001056393372970065	0.0011908102550960626	0.0012165841412633634
45	0.001346711363325327	0.001059305204820781	0.001123594540181106	0.001766661893855072	0.001275002394004297	0.001	0.0010383143182149403	0.0024386348209633	0.0012718903363899726	0.0011043442900235526	0.00106330209469877	0.0010574313606875202	0.0010370934314515023	0.0010363014605742657	0.001119166506070717
46	0.0011593633938913567	0.001	0.0010020991094615503	0.0015414820127945485	0.0010855339591963852	0.001	0.0010583578022087341	0.002432868777533033	0.001	0.0016264001298425018	0.001127511602328353	0.0013441593436442176	0.001	0.0010425641217579108	0.0012089176538631254
47	0.0012001016182073335	0.001	0.0010636644039659338	0.001706784197373951	0.0011555105572008011	0.0011185869175396295	0.001	0.0021428338372962703	0.001	0.0011232106313216568	0.001122371400625576	0.0010872642861450355	0.001	0.0010925256518126093	0.0012437855225333532
48	0.001292422171909389	0.001	0.0012275641715835737	0.0014342229269371058	0.0012516603429705057	0.001	0.0011656057280286915	0.0023978699956070594	0.0011595303747751477	0.0011008485162920497	0.001	0.0014518388722467948	0.0010580639901888143	0.0011843374264842714	0.0011863324517031324
49	0.0010829857369856627	0.001	0.0011493320510913014	0.00148859376063883	0.0010253484310271362	0.0010637076711209814	0.001015739917299139	0.002114192808384222	0.0010266190967201782	0.001348868848922295	0.0010485831820897123	0.0010653956243820554	0.001	0.0010582140023764482	0.0014828872993338823
50	0.0010638588374167032	0.001	0.001126080175942103	0.0013182596248635019	0.001	0.0011484920466709684	0.0010382037176311532	0.002324231478940828	0.001262691130106106	0.0014228784069275245	0.001	0.001108204100564974	0.001	0.001073427201075879	0.0012134835958337096
51	0.0010710582561081518	0.001109906189656774	0.0010762234546216759	0.0012238425631986647	0.001	0.001	0.001089099801370375	0.0017564480565623764	0.0013276176003828254	0.0010706428695627993	0.0011119309961060962	0.001	0.001104425275612347	0.0011426413302076308	0.001
52	0.0011255636140937535	0.0011158527377583538	0.0010218789481064533	0.0012490953243930686	0.001	0.001037067178522751	0.0011053618839753554	0.001344370269388914	0.0013742994801915576	0.0014363734846282012	0.001	0.0011809530813822252	0.0010310874973319978	0.001080885782700448	0.0010709157883398478
53	0.0011576484122451012	0.0011416052086113426	0.001	0.001377952207941669	0.0010056423335096678	0.0010427166125863386	0.0010718059186417604	0.0017920310882219817	0.0013812932962970238	0.0011593879321197945	0.0011048399066157031	0.0011433003208949897	0.001	0.0010667725469649786	0.001005466617970951
54	0.0010688788790264305	0.0011877100219344495	0.0010553084361769611	0.0011002813114862277	0.0010256800200145661	0.001	0.001	0.0014766296595317085	0.0011784645104237958	0.0011642004187903993	0.0010099808409422277	0.0011137357980678128	0.001039832476603353	0.001	0.0010145021616826551
55	0.001	0.001080753525926883	0.001	0.001	0.001	0.0010310193816537674	0.001	0.0017919035260048457	0.001149575483317643	0.0012710910685826019	0.0010629144851910604	0.0011620692460047666	0.001	0.0010522195961856643	0.001
56	0.0010380031733554433	0.001	0.001	0.001	0.0011257563139181247	0.0011838941141082478	0.0014179044750246563	0.001890995848715111	0.0010364529016395187	0.001438342748126803	0.0010905909860101216	0.0013875960416808817	0.0011660998081157615	0.0011658908666128272	0.001092985667570095
57	0.0012636365046020859	0.001107087117321187	0.001	0.0011395320084921974	0.001	0.0011375367473166111	0.0010139167882768473	0.0014636691660650585	0.0012011007432506371	0.0013213427505962055	0.001	0.001175353257987873	0.0010926117564408963	0.0010382511671065953	0.0011536563145523402
58	0.0013073356549616654	0.001202455034221104	0.0010265435993220384	0.0011738037587976607	0.001	0.0012411798412228208	0.0010511782985066945	0.0020968911930672584	0.0012423298115817355	0.0012435876471335087	0.001	0.001172239330779067	0.0011205464181779756	0.0010445349381412125	0.0011307442635002688
59	0.0012037123968984492	0.0010429337167054884	0.0012352881759916184	0.0010413570956880657	0.0011260271398804756	0.0010160309838091392	0.001	0.0015354427975085908	0.0013065225619166476	0.001022742336936194	0.001	0.0010588043337720577	0.0011524216651889643	0.001	0.001
60	0.0012752477379759763	0.001	0.001000475708043322	0.0010487295355040213	0.001	0.0010016519980611276	0.0011424812840226707	0.0012909944655168696	0.0011079538275233524	0.0012675434887488624	0.001	0.001295389707144941	0.0011512166571901363	0.0010723513693027993	0.001049595954288435
61	0.0010647452022317495	0.001	0.0010390682861168557	0.001	0.0011443972055372184	0.0010646457714413467	0.0012996676461214534	0.0012584573039175284	0.0011773326433504212	0.0012515835462835886	0.0010471621180697234	0.0010201230992453853	0.0011509320641708409	0.0011889015471234067	0.001
62	0.001	0.0010468484013060261	0.0011923486561158905	0.0010174151889557033	0.0010299715985722414	0.001251974512470049	0.001	0.0013680350941326035	0.0012409141122117066	0.001180413303052215	0.0010763665525176426	0.001055023938467047	0.0010919689643830207	0.0010323143458390162	0.001054122607385215
63	0.0010306831990091116	0.0011915444932990122	0.0012382286892311158	0.0011647698786323277	0.0010709227824921886	0.001	0.0012839040177425912	0.0011881196276164315	0.0010590667160961247	0.0013548629178843738	0.0010749973644177055	0.0010201049666600866	0.0010430981918430552	0.0013998331341456601	0.001
64	0.001038634113332577	0.001294533852831854	0.0011064500169337796	0.0012855019963888825	0.001046073284095596	0.0011104833538927094	0.0011729675183574444	0.0011865539040876475	0.0010383623586464083	0.001256769265171935	0.0010911507235161861	0.0014206045200084783	0.001059446204835235	0.0013759746542876725	0.001
65	0.0011804221594651722	0.0012179989966808352	0.001170606132220203	0.0010134910272472796	0.0010181619923783068	0.001150226380977647	0.0012794956869348587	0.0011522383296905326	0.0012378841571389159	0.0014121070052893181	0.0010490865249550842	0.0014349819065914069	0.0010165621234619008	0.0011863930875094968	0.001013083790146372
66	0.001152352912266923	0.0010265496148763559	0.0011284050896944444	0.001	0.001	0.0012177929940749052	0.0014466690525238538	0.0011166454114055662	0.001041535206001032	0.0012429464926545805	0.0010427258373328365	0.0011522307970276136	0.0010130001675566352	0.001	0.001
67	0.0010614184245402204	0.0010036177468542493	0.0010091364882758534	0.001	0.001	0.0011458558244139883	0.0011032848107920031	0.0015192107888338654	0.0011179937258205114	0.001119908357116244	0.001136004478754571	0.0011838746118822796	0.0012203902213591769	0.0011002758051785666	0.0010135184812386001
68	0.0010370298523279307	0.0011699599467995918	0.0011108957409861138	0.0010563211664047342	0.001	0.001	0.0011994518449705842	0.0011068521257283025	0.0011990811209863224	0.001294120844709573	0.0010756457944538103	0.0011278125372182958	0.0010992841232928868	0.0010629183111608236	0.0010507217479998146
69	0.001029558258267373	0.0010167587036648462	0.0011302409132588386	0.0012097628390076685	0.001	0.0010294503476616485	0.0012889352218016397	0.0011334275737103756	0.0013236534189926563	0.0013576114158946858	0.001	0.0012134046931877515	0.001	0.0012491544618013597	0.0010171085696928572
70	0.001	0.0010718784206878646	0.0010434373426579384	0.0012932060110297902	0.001101034911537537	0.001	0.0014354024671108406	0.0011110772167268793	0.0010173275405201338	0.0013839016669843437	0.0010407210570837343	0.0010134405784333281	0.0014161834899076972	0.001	0.001
71	0.00101126248166549	0.0011790017129450388	0.001	0.001045846273705976	0.0011895637332903543	0.001	0.001159215760222663	0.0012018587153550832	0.0010235323457233852	0.0011935613035610616	0.0011123921877706114	0.0013541806533159037	0.001	0.001	0.001
72	0.001096275237762119	0.0010506817649922797	0.0010358164266885358	0.0010421780027678564	0.0010448223797640758	0.001	0.0013478648042979456	0.001118952883393581	0.001121520242546398	0.0011099792958016636	0.0010432292390635282	0.001443489864643068	0.001	0.0010971688703495803	0.0011182553830460507
73	0.0010957662574795635	0.0011377257726167874	0.001	0.0010491736908590208	0.001044890895567039	0.0010355028063944885	0.001	0.0011554916761837074	0.0012830922997412177	0.0010103618671363284	0.001178652006827922	0.0011116716253531335	0.001039616818907418	0.001007007363271933	0.001
74	0.001	0.001279097516071686	0.001	0.0010647603017951558	0.001	0.0010157366490040507	0.001010964118985838	0.001129011812506546	0.0013437289799129103	0.0012872770503512064	0.0010206842538439162	0.0011087246816517782	0.0011021732616820874	0.001	0.001
75	0.001	0.001	0.0011193104776636737	0.001	0.001108413530700741	0.0010209251491483298	0.001	0.0012672558728153013	0.0012854628442933195	0.001141183603871514	0.001	0.001	0.001	0.0010485713855551543	0.0011871609569602986
76	0.0010767773370838904	0.0012092681564706731	0.0012499215114224879	0.0010242751745567294	0.0011329281212478495	0.001	0.0010279998899458884	0.0013852333006032565	0.00131735460381585	0.0012200072588967271	0.0012521107970104534	0.0011186966585011676	0.0010768749402493402	0.0010164970538416402	0.0010240262591464557
77	0.001	0.001	0.0010218680989423645	0.0010050247736616378	0.0011624016638229684	0.001	0.001	0.0010394789730771143	0.0013469910258386438	0.001	0.0010137370316405587	0.001	0.001116786884296262	0.001	0.001
78	0.001	0.001	0.0011182955909375845	0.0010319419030581194	0.001	0.001084432981874486	0.001044055162755802	0.001	0.001242238659408503	0.001	0.001	0.0010025212089402582	0.0011935298304778339	0.0010162625512350298	0.0011127199310846444
79	0.001	0.001	0.0010037480921876853	0.001052202458669124	0.0010617892311684596	0.0010683990705839719	0.001	0.001	0.001086130914388553	0.0010572490647425992	0.001	0.0010743392266038976	0.001	0.001057994334370122	0.001
80	0.001045528017096563	0.001	0.001	0.001	0.0011115582809441574	0.001	0.0010573466426848028	0.001106446097745113	0.001	0.0010298650395444138	0.001	0.0010315480846186784	0.0010606597919868273	0.0010836146300320982	0.0011588481925874582
81	0.0010597970072706315	0.001	0.0010423774824878226	0.001	0.0011004672487978317	0.0011011629176319248	0.0010896936767948316	0.0010235767290420498	0.0012641275612982849	0.0010457774301977152	0.0010470124162513888	0.0011512027898916237	0.0010897336556343095	0.0010042098281756188	0.0010381368708086195
82	0.001	0.0011496081382564357	0.001	0.00116940955752486	0.001199227388758183	0.001	0.001	0.0010601042329135093	0.0010387771272733378	0.0011384937300200492	0.0010012082286079893	0.001	0.001	0.001	0.0010887830666905707
83	0.001	0.001171269384096897	0.0010475553462638758	0.0011554806883298924	0.001119234060421224	0.001	0.0010221566842933513	0.0011152632031828681	0.001	0.0010062830126266052	0.0010008975513776234	0.0010031683048636385	0.0011207595992654385	0.0011084274060104862	0.001059404837843709
84	0.0010248046478064886	0.0010414663753379669	0.001	0.001	0.0010768530025972512	0.001	0.0010129732595148178	0.001	0.001	0.0010642029909757162	0.0010181033294760697	0.001029363993875564	0.001	0.0012019438209852063	0.001
85	0.001051945659018173	0.0010304135480671184	0.0011247269412238724	0.0010507236502087134	0.0011411194306629258	0.0011501755761066175	0.0010003770745446404	0.001	0.0010687879787103871	0.0012191755035592803	0.0010463649850180163	0.0010895057532233922	0.001	0.0010998402280680449	0.001
86	0.001	0.001	0.0011655875300255513	0.0011710691002311832	0.001	0.0011998688779475111	0.0012814547507913664	0.001	0.0011578752034793096	0.001	0.001	0.0010659513866397017	0.001	0.001	0.0010626864001697606
87	0.0010973395765136098	0.0011617436762466537	0.0012096617316856026	0.0010585770739940388	0.0011053178784520804	0.0013310796653720498	0.0011199213263128663	0.0010206550848791132	0.0011061204331493867	0.001250841633562366	0.0010159806088136318	0.001123768652415534	0.001056504616310957	0.001	0.0010814502884219273
88	0.0011513095939746916	0.001	0.001244601217659158	0.001027479626443819	0.001	0.001083511638176599	0.0010408147089690698	0.0011566209812036625	0.0011667436210658732	0.0011790621772227304	0.001	0.001	0.0010425387287830998	0.0010064319418366114	0.001
89	0.0010547378175954493	0.001	0.0012423665554486566	0.00114947597087065	0.0011720065844954238	0.0010286916213041281	0.0010867344116262563	0.001	0.0011473831409625564	0.001065140468209239	0.001	0.0010167080889870819	0.001071846217606143	0.0010088722979390446	0.001
90	0.0011632359304184626	0.001	0.0012815819847257182	0.0014124088320170416	0.0012822184859713405	0.0010489026994963673	0.001038117540059118	0.001021266439438476	0.0011559964749213289	0.0013054299792706599	0.001	0.0010367565957124414	0.001048177006845246	0.001	0.001
91	0.001036527713130915	0.001	0.001	0.001371625616394702	0.0010092971870255937	0.0011218536420366204	0.0010613882510949713	0.001036771068348182	0.001157587383291106	0.0012536756995058403	0.001	0.0010961570844374169	0.001	0.001	0.001
92	0.0011930716919885608	0.001096930415824361	0.001	0.001433736599156324	0.0011788404375601288	0.001	0.0010580247558370547	0.001	0.0012557199739351007	0.001117562917876401	0.001101447714642095	0.001073363050263757	0.0011704747030436482	0.0010300052224071444	0.001
93	0.0011732406718874073	0.001	0.001	0.001305283423539167	0.001039271140135031	0.0010727334935906419	0.0010596625458685841	0.001	0.0013408335500984603	0.0011401308507310263	0.0011230383298185388	0.0010240431223286358	0.0010845596405938066	0.001031969709389753	0.0010124553233707204
94	0.0012084874284207757	0.0011245951443907955	0.0011224626459608138	0.0013568547367361124	0.001093919649259459	0.0010314409668240646	0.0010501858633505327	0.0010448800903522886	0.0011842376444715706	0.0011641657232337658	0.00110214153889437	0.0010237000732747656	0.001	0.0011264704342038789	0.0010757903817031629
95	0.0012598814083517279	0.0011158879786701856	0.0010724476660125273	0.0014131552275125114	0.001	0.0010249848177046994	0.001	0.001	0.0012308315909252555	0.0011834660220692529	0.001	0.0010461919121082166	0.001044212394790754	0.0010769368892486876	0.0010204366916418978
96	0.001346161292855879	0.0012088320301384232	0.001	0.0012904292861796376	0.0010279207430748335	0.001	0.0010491875696293897	0.0010498098520001222	0.0011768549374306418	0.0012116151511306415	0.0011703731552082362	0.001	0.0010375691750276364	0.001	0.001
97	0.0010933539293468562	0.0011047462478966674	0.001	0.001	0.001	0.001	0.0010713893637754534	0.001	0.0010973225319151363	0.001040276041055776	0.0010059188385511232	0.001006510132423229	0.0010255532782338292	0.0010622744985257033	0.0012267606754146154
98	0.0010659836208532461	0.0010280389855761862	0.0010962615192872365	0.0012517695422821858	0.0010004280074025795	0.001072621993837027	0.0010718669644333967	0.001	0.0013862054369880262	0.0011196584748501225	0.001	0.0010523982493559065	0.0010760447970407146	0.0010046182227336805	0.0011745799220732344
99	0.0011271443863825697	0.0011577795842102059	0.0010593005908260446	0.001332785783870766	0.0010510722592579564	0.0010392389279100145	0.0011011898701005457	0.0011238765276829698	0.001130947624463445	0.001108007539160954	0.001	0.0010133760747924948	0.0010815273728483623	0.001	0.001219909262444252
100	0.001093699352255893	0.0010120143243019758	0.0010032216003514058	0.001035739355489834	0.0010510402968365211	0.0011078095629753282	0.0010950640832418374	0.001099021162569158	0.0011965246922628614	0.0012869610694316077	0.0010402660186914154	0.001	0.0010714457450875438	0.0010473299930723262	0.0011893865813920447
101	0.0010533105181647772	0.0010982442654800337	0.0010568572752757523	0.0012439955107909594	0.00102718000073258	0.0010948060775125554	0.001100535121300331	0.001067457322637713	0.0013069128603101447	0.001223659643077184	0.0011463945410235773	0.0010768572160691743	0.001	0.0011567819227088685	0.0010607301021431977
102	0.0010171496983665716	0.0011337882180800154	0.0010218400806514274	0.001079452367342792	0.0011220194297686958	0.001050725292830798	0.001091985525173501	0.0010982726894804389	0.0011674673868535721	0.0011589289688291203	0.001	0.001099760912545755	0.001	0.0014204785109913328	0.0010525854289436607
103	0.0010643068467917744	0.001002754646983824	0.0010527791006345077	0.0011299891652343888	0.0010507061333605392	0.0011442560281801901	0.0010061120613220707	0.0010002939207888464	0.001022801134214442	0.0011508002728828283	0.001	0.0011644846489198973	0.0011237974255062409	0.0010817633009329313	0.001009827531265455
104	0.001	0.0012270106077967153	0.0011313720098764684	0.001	0.0012629271496360861	0.0013890089495399098	0.0010722044016820082	0.0010178234433107778	0.001170158613452805	0.001185917604470176	0.0013304730315486582	0.0010754013107778719	0.001014530112848886	0.0010597148270789349	0.0013314933165317316
105	0.0010905936566720786	0.001	0.001	0.001097120225463414	0.0010161559469995145	0.0010270784433813575	0.001	0.001	0.001	0.0010789544104307706	0.0011233234546936181	0.001085065101558493	0.001	0.0010232567779326184	0.0011033068393644261
106	0.0010667973667230824	0.0010743405272038156	0.001	0.001052471034540515	0.001	0.001	0.001064690501897169	0.0010375741527104104	0.001	0.0011752428503120477	0.0011209721736796657	0.0010350115831739839	0.001	0.0010688752134628743	0.0010828951764575248
107	0.0010794573226731005	0.001	0.0010957261072312833	0.0010326236351712024	0.0010726545587863982	0.0011078166031421042	0.001016458228347298	0.001176554574936063	0.001	0.001103285907164559	0.0010406001358947662	0.0012352854927956958	0.001	0.0011293110716792403	0.0010643459765986515
108	0.0010602702674034428	0.001	0.0011598389621407547	0.0011786147869705297	0.001000387960773468	0.001051347741321987	0.001	0.0010356932626206967	0.001	0.0011114776611894684	0.001226536579414529	0.0011331260680852195	0.0010679687649173906	0.0011817413257671414	0.0011433526945714945
109	0.0010697947026962462	0.001026211978874618	0.001264488289055764	0.0010574134012574187	0.001	0.0010750874607314742	0.001	0.0010892379651013839	0.0011592073248894352	0.001	0.001	0.0011047138117281374	0.0010271837809800231	0.0011236050961624684	0.0010004014802425809
110	0.0011368799737439732	0.0011135137816517106	0.0014624834544021293	0.0010101582922304889	0.001	0.0011680217307171964	0.001	0.0010420714083103665	0.0010796363431653311	0.001	0.001	0.001027841020483266	0.0010337716918972944	0.001250921373719421	0.001
111	0.001	0.001	0.001045000029058143	0.0011082106231517217	0.001008128965434702	0.0010976377265162955	0.0010728987246993655	0.001038102040606797	0.0010073842394524115	0.0010826754282801825	0.0012380978973278352	0.0010119648712508438	0.0010676725028308188	0.001148169630959925	0.001
112	0.001	0.0010710448862258448	0.0011498382745529314	0.0011070275068287875	0.001	0.0010075502997968005	0.001	0.001	0.0010822164733434207	0.001	0.0010954353305504983	0.001215254687031539	0.0010631700287287405	0.001083954536582991	0.0011488892004354794
113	0.0011131471818055989	0.0010553936737714245	0.001068604489949443	0.0013911425626142507	0.001	0.001	0.0010726998615108144	0.0011125428969294001	0.001	0.0010404017342314704	0.0010367722317966926	0.001127247498475787	0.001010809415067937	0.0011798357318409107	0.0010582653956857327
114	0.00100056697846238	0.0011096063130195003	0.0010320706876216568	0.001	0.001	0.0010997428075492947	0.001090549676338147	0.0010001051872926116	0.001141598584157092	0.0010283485305195965	0.0010783725422159193	0.0013530865683927084	0.0011206605019611106	0.0010165881524465624	0.001
115	0.001	0.001	0.001	0.0011851652685360657	0.0011367840455935637	0.001	0.001	0.001	0.001040057379210687	0.0010399027520381283	0.001121808401739712	0.0010324931538678974	0.0010291043183816618	0.0011884943822439784	0.0010057079199306113
116	0.0010538149288246105	0.001139722686642415	0.00102670343333203	0.0010232843810708471	0.001	0.0011354148674262592	0.001040555752666816	0.0012076321105917518	0.001082268127948019	0.00116796192585961	0.001019771794740194	0.0011052792121453356	0.001107816828101707	0.0014378118406892038	0.001
117	0.0011284610549262507	0.001	0.001	0.0011686893226854843	0.001014781093953108	0.0011786460220424438	0.0011215967380796396	0.001017273588147236	0.001092634933801365	0.001	0.0011926823902795119	0.0011308538745684283	0.001017058392703796	0.0011872305142960184	0.001
118	0.001	0.0010632230440518536	0.0010188726516244888	0.0011408397416816439	0.0010378478338752574	0.001	0.0010523496755874672	0.001	0.0010943489921740135	0.0010428055397116054	0.0010417098865529845	0.0010443160911222168	0.0012246041760724893	0.001275478116429279	0.001
119	0.0010844718878209793	0.001079683493063618	0.001	0.0010235202484441494	0.001	0.001026606514705746	0.001	0.0010992647675189596	0.0010861753035603095	0.001048309802240819	0.0010503976022673992	0.0010298162765228504	0.0013538598107444427	0.0012524294696506287	0.0011271468511684247
120	0.0012069024817511105	0.00112593338956143	0.001	0.0010035173026359658	0.0012304233734482858	0.0010173753390098628	0.001	0.001071498226972513	0.0011071888697574055	0.0011076039721052862	0.0010329484212356704	0.0011423358243259428	0.0010597777097234894	0.0013318884203427225	0.00107309711257312
121	0.0010168397632678557	0.001096320920645884	0.0010254982582152787	0.0010289290177779096	0.0013605909040208008	0.0010112914577344119	0.001	0.0010277091004328948	0.0011341916956818462	0.0011313950643179994	0.0012143903774730085	0.001141812475707308	0.001116980084988367	0.001	0.0010942120097768143
122	0.001170758603988792	0.0010259735345010486	0.0010729211195608893	0.001	0.001	0.0011197355362820459	0.001043341047426014	0.001	0.0011173064544075734	0.0010286192529544989	0.0010541673252460015	0.001151008767815961	0.001	0.0011237451957592638	0.001067956086636076
123	0.001	0.0010101587686662183	0.001046649698800419	0.0011599574299555597	0.001	0.0011391210001694967	0.001	0.0010287029825176675	0.001	0.001	0.001068413672908707	0.0010298095189611688	0.0010724186839287846	0.001	0.0011311055188330812
124	0.001	0.0012112667341614045	0.001	0.0010193504093726682	0.0010776671241197891	0.0010927295587671118	0.0010528850998037962	0.001	0.001	0.001	0.0010081014984962174	0.0011098721397802991	0.0011332000225136793	0.001	0.0011086785842979354
125	0.0010809670278612994	0.0010989625712731854	0.001	0.001	0.001077778585003181	0.0011030021974387063	0.0010779055904328236	0.001	0.001005182139813525	0.0010767295220371392	0.0010396770091784494	0.0010216150347345015	0.0010261966843533572	0.0010008153884656257	0.0010349888213208383
126	0.0010292565739343253	0.001	0.0010949118320227446	0.001	0.001165077682176048	0.0011620873911645595	0.001	0.001023684272359495	0.0010008981876231237	0.001	0.001225623847485838	0.0010592774795870688	0.001	0.001	0.0011587677886623726
127	0.0011051048931612901	0.0010006562169181646	0.001	0.001	0.0010914332436106479	0.0011289196028501848	0.001	0.0011153120514739545	0.0010016888263157761	0.0010364780605541662	0.0012603790345100843	0.001	0.001060764118710445	0.0010414404478078711	0.001
128	0.001157715416003798	0.0012476756085531616	0.001101507371142151	0.001	0.0012968277129657348	0.0010466353645804457	0.001	0.0011854524350743574	0.0010438302713365172	0.0010442427804001231	0.001	0.0010841685883513704	0.0010202220108351918	0.001	0.001
129	0.0011160099776580743	0.001248095749910067	0.0010213895423612622	0.0010949972496483427	0.001057873035215592	0.0010382520336755232	0.00104131109339327	0.0012333396145352965	0.0010011233572818576	0.0010778338948697654	0.0011110358720581412	0.0010112252926813428	0.0010311383334307435	0.0012434967455286223	0.001
130	0.0010671875436290635	0.0011883346259092145	0.0011382192391881899	0.001077058220127324	0.001356660836655501	0.001	0.001	0.0010408257046807447	0.0010355143420261138	0.001093232300583016	0.0010671204596688242	0.0010561220813890128	0.001	0.0012101167466744786	0.0010007505154502477
131	0.0010689418468204065	0.0011390218394917997	0.0010216157366816929	0.0010552692696050258	0.0013299968938683116	0.001	0.001	0.0011346389744592339	0.0010196716152679358	0.0010999907089022354	0.0010322288535294013	0.001005402985669104	0.001	0.001	0.001097739065634985
132	0.0011206051396651074	0.001	0.001085407088704886	0.001	0.0010050651667129532	0.0010332968772303755	0.001	0.001077472891228722	0.0010252473102876395	0.0010931926216844296	0.0010152596066630708	0.0010301437726235037	0.0010123291692566599	0.001	0.0012279000491418278
133	0.0011871720821521297	0.0010868232407854124	0.0011311714866226443	0.0010045057611663276	0.001	0.0010819910068598831	0.0010559029948890698	0.0010175204561313595	0.0010116417729544441	0.0010129005327204914	0.0010952406401204635	0.001	0.0011346162423449288	0.001	0.0011534992264406654
134	0.001	0.001314018976633057	0.001	0.0010285847095009204	0.001	0.0010540119899600355	0.0011043235975901839	0.001	0.0010777480383893806	0.001	0.0011031600113268565	0.0010410471460008109	0.0012243755606288118	0.0010527455716378001	0.0011334488370499508
135	0.0010972559510172696	0.0013472102840880265	0.001	0.001	0.0011072572283939463	0.0010056624527342121	0.001	0.0010485972407249114	0.001	0.001087630577359795	0.0011122989009359028	0.0012460783246580607	0.0011385572748339597	0.0010372918986234585	0.0010606411581441449
136	0.0010092146280654872	0.0011167373635185595	0.0010974459823290693	0.0010611121725396674	0.001	0.001	0.0010142203409067767	0.0010954370442844289	0.001071612924910166	0.001	0.0010507337107865645	0.001	0.001	0.0010525462734152114	0.001060549193507157
137	0.0010924761712266713	0.001	0.0012933738110198036	0.0011935436270257196	0.0011291395742790951	0.0011252471023974475	0.001	0.0010532253726221648	0.001154123147974871	0.0010386382908360817	0.001	0.001006294202898611	0.001210720685271922	0.0010645144388639555	0.0010050057207745561
138	0.0010568621373689214	0.001	0.001092000354819156	0.0010686436642429091	0.0010700475695310343	0.0011895756291177577	0.0010563516121900503	0.0011545423349665167	0.001	0.0011046287398311261	0.0012580960297960807	0.001028133402493603	0.001034229087135796	0.0010053245858195746	0.0010410119353237812
139	0.0010849218523034105	0.0011549183426875168	0.0010384251399047125	0.0011467781571700174	0.001	0.0012081327923416194	0.001	0.001	0.0011071972652685448	0.0011796495550244978	0.0013004290205553748	0.0010422165490604866	0.001034564126578455	0.001	0.0010485457499454784
140	0.0011631110761849883	0.0012463616139976978	0.0010436636663365944	0.0010495566186969885	0.001	0.001	0.001	0.0011936861255181226	0.001	0.0012282608480441504	0.0010088856166610963	0.0010019738362570861	0.001	0.0010948253822321496	0.001187974564395894
141	0.0012579865213046485	0.001	0.0010126032952724002	0.001	0.001	0.0010549028153000327	0.0010802491254352934	0.0010074081628383485	0.001120159368626389	0.001	0.0012486711395942138	0.0010036892479839696	0.001171581609619525	0.0010769475707794421	0.0012353864127187752
142	0.001281860021075567	0.0010835345014501931	0.001006759874079557	0.0011012300803604094	0.001	0.0011727014473629407	0.0011199562972316335	0.0012783634985701002	0.0010026233381032173	0.0010102311617475963	0.0010256781971114928	0.001	0.0011851198159562096	0.0010149800652219294	0.0011850917244151306
143	0.0012066985879367273	0.0010634353036683016	0.0010753854202508004	0.0010338951880627556	0.001009829465755707	0.0011133493938940964	0.0010392178403271608	0.001	0.0010496208095488481	0.0014772856639463196	0.0010508746594079315	0.001	0.001	0.001	0.0013977273500632998
144	0.001234378204524751	0.0010461843849530672	0.001	0.001178206530889227	0.001	0.0010689420879011664	0.0010540546987064113	0.001	0.001	0.0011596002722716332	0.001	0.001	0.001	0.0010235082949140446	0.001363323138698061
145	0.0011270004943984733	0.0010849522719532981	0.0010120271281283042	0.0010977967080979454	0.001037078845649071	0.001178368095499597	0.0010166878618861547	0.001	0.0010494498499525238	0.0011765063584975395	0.0010095519286656013	0.001	0.0012430410515674132	0.001	0.0012815885473874875
146	0.0011866346907324174	0.001087937277070974	0.001	0.0010836617907031187	0.0011255135473046591	0.001	0.001	0.0014241901427609709	0.0011520309765898809	0.001	0.001211389325913866	0.001	0.001091437019048738	0.0010814508918934925	0.0012453676079933597
147	0.0010341577199958376	0.001	0.0010091848043035788	0.0010699049758827535	0.001	0.0010194231282951854	0.0010290216071234097	0.0010975946932925864	0.0010786219705510042	0.001	0.0010455836003880655	0.001	0.0010780023048208947	0.001	0.0012292342233688875
148	0.001	0.001	0.001	0.0010556910537580146	0.0010912445329427497	0.001	0.0010123420179009267	0.001	0.001	0.001089938554065793	0.001	0.0010223172766370004	0.001	0.0010366922277085658	0.0012269259331291822
149	0.001	0.001	0.0010372912426316284	0.001065320473004439	0.0011159427530670514	0.001054579777278712	0.0010016919529305546	0.001	0.0010994093076504257	0.0010344312157654525	0.0010751324876132572	0.0010363662629079523	0.001	0.001110894648023181	0.0013660045212986543
150	0.001	0.001	0.0010392764606402818	0.001	0.0012606794238950497	0.0010301832042442106	0.001	0.0011176278717399922	0.001	0.0010558405220137308	0.0010356983403405366	0.0010835336654080826	0.0010588036292338396	0.0010443717318422395	0.0012487660678655932
151	0.001	0.001133507438791268	0.0010142345719501846	0.0010342040140305332	0.0011678804719545037	0.001	0.001	0.001	0.001	0.0010973025808026686	0.001155690564489636	0.001	0.001	0.0012010775390621543	0.0013739404591517283
152	0.0011101557251756216	0.0012137958687248292	0.001	0.001	0.0010550060304534046	0.0010624394774969266	0.0012180471442001372	0.001003858207077616	0.001117694912166471	0.0010769948779734855	0.0011170678662326462	0.001	0.0010206751354510004	0.0010208359472767131	0.0010134871474974467
153	0.0010805044723369013	0.0012710766569476225	0.001	0.001	0.0013224669184642615	0.0010179189962357842	0.001061780936116529	0.0010340355443218274	0.00109969574545784	0.001057607696354098	0.001058004929294013	0.001	0.0010049879322779176	0.001105095015405303	0.0011419207804025636
154	0.0011584657353249357	0.0010236685799182748	0.001	0.001113541025733066	0.0010927757066195283	0.0010833900998043265	0.0010473024569933112	0.0010694142344729756	0.0010757684206132245	0.0012593540443003003	0.0010319128276070288	0.0010421350490810238	0.0010161949589105777	0.0010159211691941293	0.001
155	0.0010367368459358736	0.0010115276174106622	0.0010059045084050108	0.001	0.001004460298690541	0.001003881790746813	0.0011425002688007775	0.0010589822107688065	0.001	0.0012814793970491282	0.001	0.0012453187325325468	0.0010815724336508071	0.0010383451142621826	0.0010144362893726169
156	0.001	0.0010511984973109493	0.0010170741769028656	0.001	0.001048393135046689	0.0010087667503457533	0.0010097546889468031	0.001	0.001	0.001141481118588358	0.001	0.001	0.0010407633428573162	0.0011514120104962765	0.0010146451367745945
157	0.001	0.001	0.0010650706538705352	0.00107670006854733	0.0010683407043547237	0.0010343663386235176	0.0010751232682933308	0.0010182257454794384	0.0010389990260629405	0.0010854324959066915	0.0010273654164989136	0.001	0.001	0.001	0.0011319523374312419
158	0.0010267324984063163	0.0011438600952868977	0.001033718139692985	0.001	0.001	0.0011284506513792986	0.0010045902808602692	0.001	0.001033576264263327	0.001050054078011483	0.0010440186784579889	0.0011137249490382457	0.0010455136262883607	0.001072123966247646	0.001
159	0.0011452567128884584	0.001	0.0011163869123153418	0.001110308968183146	0.0010474214276522957	0.0010778257036056912	0.0010171377657732534	0.0011987545141267351	0.0011330120994562814	0.0011866008448525778	0.001	0.0010006480104927744	0.001	0.001209268552550633	0.0010101311318381205
160	0.001	0.001099741436452332	0.0012785902250709686	0.0010560972014351344	0.001088963730696191	0.001	0.0010080542567528523	0.001097535943140149	0.0011235490236307336	0.001015785142258948	0.001082670616120189	0.0010350959991877625	0.0010320076389194405	0.001047156122132138	0.001
161	0.0010391805583515933	0.0011588542771873828	0.0011290284557670875	0.0010138165919876092	0.0010719415536499487	0.001	0.001	0.001155268416417619	0.0010846944913354157	0.001	0.0010861997811405359	0.0010455681768613773	0.0010209939816666232	0.001086288708292055	0.001
162	0.0010507186555847553	0.001038127133309158	0.0010630501952683493	0.0010954115734477068	0.0010341600836034435	0.001	0.001	0.0010323675891172532	0.0010056792183467216	0.0010095542871324452	0.001	0.0011443022663572599	0.0010640367543707176	0.001	0.0010178793545495475
163	0.001	0.001	0.0010118031945987218	0.0010263229412424267	0.001	0.0010558883714706045	0.0011511602629132268	0.0010359105835732836	0.001	0.0012085863879562693	0.0010144778842725002	0.0010550399891242834	0.0011305631805992949	0.0011522712962092258	0.0010363077491272338
164	0.0010614729119711886	0.0011179512297919824	0.0010426661188872126	0.001057652656866576	0.0010086571610159697	0.0010248346716261979	0.0011641709790551373	0.001051784664858053	0.001188768201152682	0.0010819004093005856	0.001	0.001	0.0010158329952703355	0.0010475191238112874	0.001
165	0.001047911030630216	0.001051544029521182	0.0010709720574047666	0.001093749226917147	0.0010302186249820176	0.0011507107391635282	0.001	0.001085357316716694	0.0011845433947562558	0.0010983387024027338	0.0010245701628319639	0.001	0.0011530731148384284	0.0011050229034297128	0.001
166	0.0010535683396325146	0.0011384225945853784	0.0012356740022422545	0.0010781234324477417	0.0010591965517572355	0.0012162099026293907	0.0010718654607135922	0.0011407852697577305	0.0011692849357971625	0.0012937814955670645	0.0010817098411851688	0.001	0.001137657521047408	0.0011340068987498986	0.001118829352835503
167	0.001062607082950572	0.0011137108540628165	0.0012313700354384376	0.0010122720939363782	0.001	0.0012608006796128416	0.001	0.0010984797218099836	0.0011680420278407516	0.001	0.0010859520855703245	0.0010492555950365056	0.0010282457232415516	0.0011244317936930028	0.001
168	0.0010512881657475113	0.001017618291585333	0.0012245926077453161	0.0011997720047956836	0.001	0.001293700163069441	0.0010017876920745056	0.001	0.001239522976950077	0.0010683043099189618	0.001124307525728421	0.0010368579912421985	0.0014123096730762742	0.001	0.001
169	0.001	0.001	0.0012822753180555735	0.0010354103142317462	0.0010681174169739148	0.0011596013222500848	0.001015617648142157	0.001103068191836333	0.0011358996404380991	0.0011182596750219577	0.0010201643073709456	0.0012084105003090794	0.001	0.0011049620437389588	0.0010387225949372938
170	0.001	0.0010484218702555143	0.0014205501830146035	0.0011073581613338232	0.001	0.001	0.0011235145885969697	0.0010853078854304204	0.0011483495587685962	0.0011408465049042576	0.001033769458915885	0.0011067180478221068	0.0010623294964119299	0.0010684688890949536	0.0011055064253994852
171	0.0010019737443014674	0.0012411222247824924	0.0011554366258843876	0.0010995179215333706	0.001072721013042131	0.001	0.001013500331912217	0.0010125724174084004	0.001125304515549648	0.0010594536159990598	0.0010950962093069887	0.0010107733280663729	0.001068848624816074	0.0010499397996504198	0.0012716151574958896
172	0.001	0.0010092558108188078	0.001106138926703418	0.0010096175295488587	0.0010845551970131177	0.0010174354501874202	0.0010269803027509454	0.001	0.0010560202031744065	0.0011304882476754353	0.001	0.001	0.0010778042859397427	0.0010270937079348884	0.0010518595757151236
173	0.0010723211500847352	0.0010139280518583257	0.0011272660260123531	0.0010449431127494053	0.0010933924629112218	0.0011251082163375172	0.00120271018636975	0.0010635492092720962	0.001	0.0010920138585217064	0.001	0.001	0.001	0.001	0.0011489540279660986
174	0.001112259714790576	0.0012334674439459222	0.0011588670338568896	0.001009651783215731	0.00103435106266861	0.0010468088991400918	0.0010538808530109651	0.001069301800099656	0.001088129910852954	0.0010694497443569926	0.0012330598893109947	0.001	0.001	0.0010973653838519631	0.0010829213362755503
175	0.001	0.00116388538309983	0.001046202076689984	0.0010005493913271433	0.0010756648639061142	0.0010863563355781414	0.0010855492727701041	0.0010095507999628084	0.0012579074730292455	0.0011735992989412951	0.0011081990867558029	0.0010546882472533114	0.0010927589338427406	0.001074385827378045	0.0010134081633927186
176	0.001019830425257641	0.001024338531813708	0.001	0.0010596417773925078	0.0010030024726824663	0.0010796213453976662	0.001031358379559215	0.0011565610758761014	0.0016289555818730659	0.001123048091270894	0.0012605437914030861	0.0011987147739587788	0.0011600066461984818	0.001	0.0011012127192846569
177	0.001	0.0010083675434775963	0.001	0.001	0.0010809591008702742	0.001111383546748431	0.0011469596389918975	0.001030941476312735	0.001222344599845253	0.001230985883853841	0.0012678499501644525	0.0010755470840274738	0.0010477266680225849	0.0010206030931346481	0.001
178	0.001	0.0011653791196495555	0.001	0.001	0.0010527456776887472	0.0010337108477144424	0.001039024024508841	0.0011542438021437315	0.001254743533722681	0.0012507351276577997	0.001	0.001072195530476595	0.001	0.0010447830032218098	0.001
179	0.001	0.001039960725161612	0.001	0.001	0.001	0.0012007007520177604	0.001051976722625341	0.0010405812376238	0.001116726171904238	0.0010456813307361049	0.0010222961498625722	0.0011234445466913922	0.0012167557895801393	0.0011641031013481734	0.0010132658656854267
180	0.0010322950249192072	0.001062061782184677	0.001062354451469867	0.001	0.0010876092597324426	0.0011069893787616122	0.0010202509536450493	0.0010092416881228867	0.0013357444553064061	0.00102202795501916	0.0012050526936902704	0.001154791990445943	0.0010846993424063949	0.0011268333191905239	0.001
181	0.001	0.0011511859800428933	0.0010028376975534498	0.001	0.001	0.001059270708982054	0.001	0.001125330442178992	0.0011819550377344893	0.001	0.0010353379034228087	0.001	0.0011396687697539975	0.0010259814516889974	0.0010014159020368622
182	0.0010387388561530976	0.0010419113188724779	0.00101357626971132	0.001076929531434885	0.0010382114756543627	0.001	0.001095908999183992	0.00111784487024844	0.001054143309290927	0.001	0.0010444025665201195	0.001	0.0010228231943659222	0.0010592518013874883	0.001
183	0.001	0.001	0.001	0.0010938258854380502	0.001	0.001	0.0011452858757107442	0.0010409784821240565	0.0012246925390347729	0.001	0.0011305270024580623	0.0010199617919210363	0.0012339422070140734	0.0010182945511809807	0.001050281494384741
184	0.0010214871178505411	0.0010872723244253854	0.001080933244850609	0.0010197662023541812	0.001	0.0010447366567576987	0.001	0.0010333231258513435	0.0010847602363617448	0.001	0.0010640518140650256	0.001	0.0010360241433912468	0.0012670084913381963	0.001
185	0.001	0.00101257245734116	0.001	0.0010191565305364804	0.001	0.0010114828234126067	0.001	0.0010822182891085206	0.001040937805145071	0.0010332861263448662	0.001	0.001	0.0011045730791328626	0.001	0.0010946199069493299
186	0.001	0.0010708462904799286	0.0010196968929687938	0.001	0.0010066997214581927	0.001	0.0010740625767630785	0.00100509632002065	0.001	0.001	0.001	0.0010197394207693963	0.001	0.0010268462811391307	0.0011016498073336462
187	0.0010706192196226804	0.001	0.001033062251761983	0.001047584096703952	0.001	0.001061183459149127	0.001	0.001	0.0010474530887607596	0.001042702108433109	0.001065071090685693	0.0010040164831027281	0.0012064540669894555	0.0010881417374780575	0.0010129620471272627
188	0.0010502818036093227	0.001	0.0010143084399075169	0.001	0.001	0.0010370282633413595	0.0010395760163924542	0.001181181116522129	0.001	0.0010271108490682369	0.001041046691077633	0.001	0.0010251831364470824	0.0011098397087171094	0.001074915050042874
189	0.001	0.001074462779108342	0.001	0.0011429911633171978	0.001	0.001	0.0010097424212626618	0.0010056122005841516	0.0010821687636975216	0.0011114218716222768	0.0010326411032988115	0.0013697677952424492	0.0010573882787428804	0.001	0.0010091252118108868
190	0.001000332217525114	0.0012263380659895485	0.001	0.0010107962666217258	0.001	0.0010426903657867741	0.0010145980894036093	0.0010795389723618066	0.001	0.0011161032020051572	0.0010085096779511038	0.001498836517489227	0.0010859489002333599	0.0010458073589147538	0.0010008000994776477
191	0.0010906540115488332	0.0012128470536895686	0.0010211737004087347	0.0010306854647074005	0.0010542335468580635	0.001	0.001	0.0010125769970983469	0.0010629139599173075	0.0010990313610733222	0.0010293830319481549	0.001474937748696983	0.0010226753323240758	0.001177159230952506	0.001
192	0.001	0.0012180862719310523	0.0011146354769436713	0.001	0.0010724497222640214	0.001	0.001	0.0010452513960897151	0.0010982113831222223	0.00112318993704197	0.0010329238145331359	0.0014833906434531484	0.001	0.001	0.0010141658968305205
193	0.001082822347455519	0.001008190554803703	0.0010730161456256593	0.0010411836339343783	0.001	0.0010994391995933933	0.001174846635894824	0.0010172039419499756	0.0012288750564221661	0.0010169886574833743	0.0010350176710487362	0.0012492875477275683	0.001	0.001	0.001
194	0.0010584695564870863	0.0012075018652536898	0.0010163135829759228	0.0010363652153047743	0.0012063600378107414	0.001	0.0010752840973846575	0.0011687030921989428	0.0010122963797436595	0.0010729476221150295	0.001000525652603236	0.001	0.001012523160597511	0.0011604016920175129	0.001
195	0.0010000780160514214	0.0011084009085967053	0.001	0.001	0.001	0.0011010816809092962	0.0010687899278845993	0.0011902347021595272	0.0012198438770749521	0.0011384046789316234	0.001	0.001	0.0010847637895396432	0.0010107652212947731	0.001061903637452265
196	0.001032213274281087	0.001	0.0011271281520540354	0.0010689470898701096	0.001	0.001127225328659293	0.001	0.001	0.00103128192208058	0.0011080458426797489	0.0010180247152705084	0.0011988388437617584	0.001	0.0010540497148248966	0.0010890244064502798
197	0.0010525342052640095	0.001	0.0010587187970560587	0.001	0.0010121471911140843	0.0010931856473113213	0.0010368540212757993	0.0011361913821020047	0.0012480635142266335	0.0011622955067524187	0.001	0.0012421817743987244	0.001028317053445132	0.0010676526881561149	0.0010022406038478367
198	0.0010580771493166657	0.0010198141655556113	0.001	0.001	0.0010111024484418538	0.0011145622057890806	0.0010566709612772687	0.001	0.0014511910826200704	0.0011650013768822972	0.0010067295043968399	0.001	0.0011057813698950314	0.0010786116680809221	0.001
199	0.001004635290747725	0.0010218176387769894	0.001	0.001187837325056113	0.0010107215748715419	0.001	0.0010108343027262032	0.0011454385093857594	0.001217366527558142	0.0011957099415136946	0.0010057766571066956	0.001172136615768906	0.001008811263555964	0.001	0.001136274759879067
