# Supplementary material for: Improving the performance of mutation-based evolving artificial neural networks with self-adaptive mutations
Source: PLoS One. 2024 Jul 15;19(7):e0307084. doi: 10.1371/journal.pone.0307084 (PMC11249216; doi:10.1371/journal.pone.0307084)
Supplement: S1 File — (ZIP) [file pone.0307084.s002.zip › S1 File/data_Ant-v4/SA-MBEANN/link.csv]

Gens	Trial_0	Trial_1	Trial_2	Trial_3	Trial_4	Trial_5	Trial_6	Trial_7	Trial_8	Trial_9	Trial_10	Trial_11	Trial_12	Trial_13	Trial_14
0	216	216	216	216	216	216	216	216	216	216	216	216	216	216	216
1	216	217	216	217	217	216	217	216	216	217	216	216	217	216	217
2	217	216	216	218	217	216	216	216	216	216	216	216	217	216	217
3	216	217	217	217	217	217	216	218	219	217	216	217	217	217	218
4	217	217	216	216	217	219	216	218	218	216	219	217	217	217	220
5	217	218	217	216	217	217	216	219	218	217	219	218	218	217	220
6	220	218	217	217	218	218	217	220	218	217	216	216	219	217	220
7	216	218	217	217	218	219	217	221	220	218	224	219	219	219	219
8	216	220	217	218	222	218	219	222	220	218	225	219	220	219	220
9	216	221	218	222	219	218	219	225	221	218	219	218	220	220	220
10	216	221	218	218	220	222	219	222	222	217	225	220	219	220	221
11	224	222	218	220	221	218	219	222	226	218	230	220	222	220	221
12	224	220	219	219	222	219	219	228	220	218	228	219	222	225	223
13	226	221	220	230	220	219	223	230	220	219	236	221	222	222	223
14	225	224	223	220	221	219	223	233	221	218	230	221	222	221	224
15	227	225	221	227	222	222	223	231	221	219	231	221	221	221	224
16	224	226	225	224	222	222	224	231	221	220	233	222	222	221	224
17	227	224	227	220	222	222	226	231	221	220	235	222	223	223	224
18	229	224	226	224	222	222	228	231	222	220	234	222	223	221	224
19	229	226	227	224	223	223	227	231	222	223	236	221	220	222	224
20	231	224	229	226	223	223	228	232	222	220	238	221	224	222	224
21	232	224	228	225	224	224	228	233	222	221	237	221	223	224	224
22	231	224	228	227	223	223	234	234	224	229	238	223	221	222	224
23	233	224	233	226	223	223	229	239	224	222	238	223	223	228	224
24	234	224	230	229	224	224	227	238	223	223	238	225	223	229	224
25	234	224	232	230	223	224	230	239	223	222	240	223	224	222	224
26	236	224	230	229	223	227	229	242	224	231	243	225	224	224	224
27	237	224	232	231	226	224	231	239	224	233	241	226	223	224	226
28	238	224	234	228	223	224	232	242	224	234	245	226	224	224	224
29	238	224	232	229	225	224	235	246	224	234	246	228	224	224	227
30	240	224	232	228	226	224	235	243	224	238	245	227	224	224	224
31	241	224	232	231	227	224	235	245	227	235	248	230	224	227	224
32	241	224	236	228	229	224	235	245	224	239	249	230	224	224	224
33	242	224	234	233	224	224	236	248	224	238	250	230	224	230	224
34	243	224	234	231	228	224	236	246	224	241	252	232	224	230	224
35	244	224	234	232	228	224	235	248	224	241	255	232	224	224	224
36	245	224	236	232	228	228	235	248	224	243	252	232	224	224	224
37	247	224	236	230	229	228	241	252	224	243	251	232	224	227	224
38	248	224	236	230	229	229	237	250	224	246	255	232	224	227	224
39	245	224	236	234	229	228	243	253	224	245	255	232	224	229	224
40	245	224	237	230	230	228	243	253	224	247	257	232	224	234	224
41	247	224	234	231	232	231	248	253	224	248	257	233	224	235	224
42	248	224	239	231	232	229	248	254	224	248	254	234	224	237	224
43	250	224	238	232	234	228	249	255	224	248	258	233	224	235	224
44	251	224	241	233	232	228	252	256	224	247	261	235	224	237	224
45	252	224	241	230	232	228	250	256	224	249	262	235	226	236	224
46	254	224	242	233	232	229	251	256	224	253	257	239	224	243	227
47	254	224	242	234	232	228	245	256	224	249	259	235	224	240	224
48	254	231	246	234	232	233	254	256	224	254	258	242	229	241	224
49	256	231	243	243	233	229	246	257	224	250	259	237	224	240	224
50	256	224	247	246	236	230	247	258	224	258	259	237	224	243	224
51	261	232	242	243	237	232	247	262	224	254	259	238	224	243	224
52	257	235	246	234	234	229	247	258	224	259	261	239	231	240	224
53	257	224	242	239	238	233	254	263	224	258	262	239	224	243	224
54	258	232	242	237	239	236	255	261	224	257	260	240	224	242	224
55	258	224	245	239	240	235	249	264	224	262	260	240	228	246	224
56	263	224	245	240	240	233	254	264	224	264	260	241	224	244	224
57	265	235	243	241	241	236	254	265	224	261	263	241	224	243	224
58	263	235	244	240	241	238	251	265	224	261	261	243	224	244	224
59	266	224	243	240	247	233	258	274	224	264	266	243	224	251	224
60	267	224	248	243	241	234	253	267	224	269	267	243	224	250	224
61	267	224	247	241	244	237	262	268	224	271	266	244	224	245	224
62	266	224	244	243	252	240	253	268	224	270	266	243	224	258	224
63	270	224	244	243	247	237	259	271	224	274	272	244	224	248	226
64	271	224	244	243	247	238	254	268	224	271	273	245	224	247	227
65	271	227	246	245	254	236	260	270	227	275	273	248	224	252	224
66	271	224	245	246	248	239	260	269	224	271	274	246	231	262	228
67	273	224	247	246	250	239	260	272	233	278	275	247	232	263	228
68	271	224	245	246	254	238	263	269	226	285	275	247	231	265	228
69	271	224	246	249	257	239	264	277	224	286	276	248	231	267	228
70	280	224	245	250	254	240	263	270	224	286	276	249	231	266	228
71	280	224	248	252	254	240	268	281	237	276	276	250	231	266	228
72	274	224	245	251	252	238	266	279	224	279	280	250	234	267	231
73	278	224	245	251	254	239	280	279	229	281	279	247	231	271	228
74	279	224	246	254	255	241	265	280	229	278	280	249	233	269	228
75	279	224	247	251	254	242	265	286	229	279	281	249	233	270	232
76	280	224	247	254	254	242	265	290	229	278	279	247	233	272	229
77	279	224	251	263	255	244	285	290	229	285	284	250	235	269	230
78	280	224	248	255	258	242	292	285	233	286	284	250	235	278	234
79	281	224	258	258	256	242	296	287	239	285	286	249	235	278	234
80	281	224	260	260	263	245	292	290	238	287	288	249	237	280	238
81	284	224	262	262	258	244	268	296	239	289	290	253	237	282	234
82	286	228	262	269	268	242	268	296	243	286	290	250	235	283	235
83	282	224	260	268	260	247	298	297	245	288	287	255	238	288	235
84	286	224	266	267	267	243	302	298	249	289	288	251	236	289	236
85	284	224	262	267	266	242	303	300	245	291	289	250	236	292	237
86	287	224	265	270	268	244	312	300	253	294	291	252	239	283	236
87	286	224	266	270	268	243	313	308	254	296	299	252	238	287	237
88	287	224	268	273	269	242	313	304	254	297	293	254	238	286	237
89	286	224	268	278	268	253	314	308	256	299	289	254	248	288	239
90	289	224	270	280	270	244	315	308	259	299	294	255	238	289	238
91	290	224	273	284	271	243	320	309	259	303	296	254	250	291	238
92	297	224	270	280	275	245	335	315	257	300	290	254	249	291	238
93	298	224	273	284	273	242	324	316	258	304	296	254	240	292	240
94	295	224	274	290	279	243	326	318	259	305	294	255	244	292	239
95	303	224	281	286	272	246	328	318	259	307	295	256	244	295	240
96	305	224	284	292	279	245	332	327	260	305	297	256	246	297	239
97	303	224	285	293	274	244	330	320	260	309	301	256	246	295	238
98	304	224	276	289	275	246	354	324	264	308	295	258	244	298	238
99	308	224	288	289	275	245	358	329	266	310	296	259	244	302	239
100	306	224	296	289	278	248	356	329	268	311	295	260	246	300	239
101	312	224	281	288	277	250	358	332	266	312	299	261	247	304	244
102	316	224	290	293	278	250	368	334	270	311	303	258	253	301	240
103	310	224	291	289	279	245	358	330	272	312	301	259	248	301	243
104	318	234	292	289	278	246	368	331	271	312	301	261	247	303	240
105	320	224	295	294	281	246	367	340	278	313	308	259	248	302	242
106	322	224	295	298	282	261	372	335	279	314	308	259	249	303	242
107	310	224	298	294	281	256	382	337	274	319	308	260	249	306	243
108	323	224	288	297	282	264	367	340	278	320	312	260	248	308	242
109	328	224	303	300	281	248	371	346	278	320	308	262	254	308	244
110	328	224	304	303	283	249	369	344	288	320	309	263	255	310	244
111	327	224	302	298	285	248	370	347	287	323	317	263	256	312	245
112	331	237	307	299	286	251	384	349	290	321	310	264	259	312	243
113	327	224	309	305	291	251	379	352	292	327	314	262	260	313	248
114	331	224	309	301	286	259	372	363	295	328	313	265	260	310	247
115	331	224	318	313	292	254	392	346	302	335	317	266	265	316	245
116	338	224	321	310	296	258	375	356	298	329	314	264	266	321	248
117	335	224	311	315	295	258	380	369	305	330	317	265	269	317	249
118	343	224	321	317	292	258	382	368	307	334	315	265	275	325	246
119	345	224	314	313	298	260	385	372	304	337	319	266	268	320	246
120	343	224	317	315	293	260	386	369	304	331	323	264	266	320	246
121	347	224	318	326	294	260	392	375	309	338	322	265	268	321	249
122	349	224	318	318	303	260	393	382	303	336	329	266	267	322	249
123	350	224	324	320	303	260	394	380	308	338	326	266	274	324	250
124	349	224	323	321	309	260	396	386	310	344	331	267	277	325	251
125	357	224	323	324	317	260	398	389	311	339	333	269	277	328	249
126	355	224	325	324	299	260	402	391	311	346	333	269	287	327	253
127	358	229	328	329	309	265	406	392	315	347	327	268	274	333	254
128	355	224	328	328	303	266	409	394	317	344	338	269	284	329	252
129	366	224	333	335	311	267	403	395	314	350	334	269	287	336	252
130	360	224	336	335	303	266	405	397	318	347	342	268	291	343	250
131	380	224	332	340	304	262	404	402	319	352	345	269	282	330	253
132	365	224	333	339	311	274	408	401	320	354	341	269	290	333	252
133	383	224	333	341	311	273	415	400	326	354	341	268	297	335	252
134	368	224	351	342	316	275	415	408	325	355	346	269	293	335	252
135	373	224	352	347	316	277	421	408	323	356	346	269	299	333	253
136	369	224	338	349	316	279	415	411	323	361	350	269	295	337	254
137	373	224	340	348	316	279	417	411	325	362	358	269	308	337	255
138	379	224	342	351	318	279	423	416	328	363	353	269	303	336	255
139	380	224	346	348	320	281	422	416	328	357	351	269	306	338	256
140	385	224	347	350	320	284	420	414	336	370	377	269	306	342	260
141	388	224	343	348	322	286	429	423	328	372	359	269	304	342	256
142	392	224	353	350	322	285	427	423	330	366	385	269	306	340	263
143	394	224	349	358	321	286	429	427	337	376	389	269	308	342	266
144	394	224	348	355	321	286	436	428	341	377	387	269	311	344	270
145	382	228	351	353	324	286	441	434	338	381	391	272	312	347	270
146	403	224	352	357	334	287	437	427	343	376	398	273	311	341	271
147	388	224	353	355	332	298	443	436	344	376	389	271	316	343	272
148	390	224	360	359	333	302	451	440	346	381	392	273	314	344	278
149	390	224	359	362	336	297	455	447	346	382	395	273	315	344	278
150	390	224	360	369	341	299	450	441	356	385	396	273	317	349	281
151	393	224	361	365	343	308	458	452	352	385	400	273	318	349	281
152	395	224	364	372	338	309	457	452	349	390	399	273	318	350	285
153	397	224	363	366	351	309	468	450	352	391	402	273	319	350	282
154	396	224	365	364	347	310	470	447	353	394	406	273	324	351	286
155	399	224	374	369	352	317	472	458	359	396	411	275	324	352	289
156	399	224	370	369	352	314	469	456	360	398	413	274	333	355	286
157	399	224	370	372	350	316	472	455	363	402	413	274	334	359	290
158	408	224	371	380	357	316	480	456	364	403	419	275	335	353	292
159	408	228	373	374	364	324	482	455	365	401	424	281	335	353	295
160	404	228	373	378	365	323	488	464	364	400	430	276	334	359	293
161	405	228	376	373	360	326	489	462	365	405	429	276	344	365	298
162	408	230	377	377	362	327	495	466	371	410	433	279	335	359	293
163	409	224	379	379	366	327	489	470	373	406	433	276	336	367	294
164	427	224	382	383	368	331	491	470	371	408	438	280	338	361	298
165	427	224	384	382	373	329	490	472	373	414	441	277	340	363	302
166	413	224	383	388	370	334	489	472	375	411	442	279	350	369	301
167	417	232	384	387	383	334	497	479	376	426	445	279	340	368	307
168	434	232	385	384	375	336	505	475	379	429	451	279	341	368	309
169	438	224	392	389	378	338	501	482	379	416	450	279	344	373	305
170	439	224	395	393	378	347	514	485	387	440	462	282	347	374	309
171	445	224	389	391	385	353	513	484	383	442	455	282	349	373	310
172	446	224	390	391	382	359	521	485	391	420	458	282	350	380	311
173	446	224	392	397	386	355	522	488	392	420	462	282	349	376	306
174	450	224	395	402	386	358	533	489	392	443	463	283	352	374	315
175	455	224	395	399	395	363	514	492	386	448	477	283	354	379	313
176	454	224	402	402	397	365	518	494	390	452	473	282	355	375	316
177	452	224	410	407	400	371	520	495	394	455	476	285	357	376	318
178	457	224	411	405	403	371	521	503	393	456	473	285	368	377	321
179	459	224	412	408	389	373	526	499	396	462	478	289	365	381	321
180	466	224	416	410	391	374	530	502	399	462	480	287	368	381	321
181	467	224	414	412	407	376	534	511	402	463	484	284	371	382	325
182	467	224	417	410	416	379	532	514	403	467	486	291	371	383	326
183	477	224	419	408	412	383	535	512	402	468	491	287	379	381	329
184	472	224	429	417	413	386	535	513	410	469	495	293	372	382	330
185	473	224	424	416	417	388	544	511	406	470	500	288	376	387	330
186	477	229	426	419	420	383	534	515	408	473	502	289	373	386	332
187	480	224	430	419	422	391	538	519	408	474	507	298	375	391	338
188	480	230	426	425	426	394	542	532	407	481	507	291	379	388	338
189	479	231	426	423	436	399	550	517	415	484	510	300	386	392	343
190	495	232	428	423	437	403	558	525	414	486	513	298	387	394	345
191	489	232	435	424	441	401	554	537	417	488	520	299	388	397	346
192	497	232	433	426	443	404	557	541	417	493	520	301	384	391	347
193	492	234	432	427	439	408	567	540	419	491	522	306	394	397	349
194	520	233	438	429	446	411	558	546	416	490	526	304	396	398	350
195	501	234	435	428	450	410	560	548	418	492	532	306	392	395	350
196	522	234	454	433	444	411	565	543	419	502	534	309	397	396	346
197	503	234	439	430	444	416	570	549	421	501	532	311	401	400	349
198	507	236	440	435	458	409	569	544	424	510	538	306	400	400	352
199	529	236	438	433	445	420	569	550	430	513	541	309	404	402	355
