# Supplementary material for: Improving the performance of mutation-based evolving artificial neural networks with self-adaptive mutations
Source: PLoS One. 2024 Jul 15;19(7):e0307084. doi: 10.1371/journal.pone.0307084 (PMC11249216; doi:10.1371/journal.pone.0307084)
Supplement: S1 File — (ZIP) [file pone.0307084.s002.zip › S1 File/data_Ant-v4/NEAT/fitness.csv]

Gens	Trial_0	Trial_1	Trial_2	Trial_3	Trial_4	Trial_5	Trial_6	Trial_7	Trial_8	Trial_9	Trial_10	Trial_11	Trial_12	Trial_13	Trial_14
0	1064.0685827150166	1098.3614541157306	1097.3057315048593	1067.0446682256988	1076.8775792090673	1073.7012421239729	1075.2933556816624	1223.7464053183041	1085.0200986150714	1112.9385480275216	1041.997755952729	1069.9701776138595	1038.7027044051692	1047.7121757647049	1181.5512085839184
1	1172.3216201601706	1171.262122271354	1164.8107346345444	1095.1222175604707	1265.6404716444854	1062.8833731024797	1157.4679709866864	1235.1971302096779	1176.9738207611629	1299.561072745112	1182.8658934673308	1183.8986634492212	1116.292366144108	1117.594923076227	1239.9654137570883
2	1131.6896382691457	1299.1427273623265	1201.0116621386567	1229.9583416140204	1213.7906017914513	1122.4430013043893	1175.657521562279	1269.7726104645135	1216.3833410157067	1301.0223259583342	1183.33396689474	1265.445232039081	1293.9297743368174	1270.131961165098	1239.8899175434806
3	1156.5556125641747	1311.5814477682081	1164.680354356185	1327.428634412907	1156.373892423266	1114.8151311994727	1311.341574559787	1279.1455644951202	1317.5488534081132	1204.6182879925002	1209.2335893273932	1420.965325839499	1239.8656430043673	1159.2717650093248	1185.0559653640307
4	1234.882445392368	1494.6880522841811	1153.5134328833253	1327.0811536798508	1210.6961580820575	1095.4518791104947	1210.203195012982	1251.025441446168	1211.5131982484518	1155.999103698865	1140.8540553789987	1231.736206026839	1225.8933269063173	1265.3640363413945	1215.9113616152358
5	1220.7649897619942	1345.5687981586852	1237.7279558433734	1189.8895948400764	1203.6614760789757	1160.4809620919075	1338.2713532676485	1208.9630166394666	1227.1411062930745	1170.4860017932756	1264.884606656241	1200.1892684438933	1204.2437651461742	1291.6031320806112	1219.6498341541426
6	1191.9878570680014	1437.1060310282373	1227.9961851525338	1308.7352084594015	1340.5235736840275	1415.2103733369547	1260.722004667846	1164.8851218072666	1229.9237547153703	1156.1549995816106	1262.9086572814283	1162.6529538615034	1169.2167485254404	1195.2566801743008	1249.9203774840269
7	1207.5594808460544	1304.0112710040223	1281.2030749635478	1281.2140444035535	1262.0708427818556	1258.111887916152	1385.4296365232074	1161.545639166795	1266.1200996375	1212.912049944511	1238.5591872781656	1155.3347544787123	1128.9079607064011	1296.1938645267546	1242.2449580703405
8	1410.561021549312	1388.6772778097945	1324.3833685912698	1361.340966778695	1254.6155177800617	1235.8848117221712	1245.487948691175	1114.0868820884914	1225.2264106904925	1314.5969603943558	1254.5906858240821	1273.584008891799	1213.4482188747652	1295.826569407195	1265.3764579417216
9	1205.9524953257046	1256.9076405738597	1289.2790265935473	1329.7851552064174	1190.6524355048018	1176.8269494582307	1254.268252787635	1217.5536181612197	1220.1165742479648	1187.0466106217152	1246.7731598130363	1263.983798680939	1201.3056637484908	1249.7575259039893	1233.8238742661113
10	1253.0501611845286	1204.0375369209003	1203.5482454563157	1252.4662261237672	1306.786863095977	1148.6054344642441	1193.28322165543	1209.6374551809195	1238.144541594534	1215.7713530268077	1211.6827843084766	1228.111186854416	1185.2937054735194	1308.9027266470764	1222.4423548667269
11	1233.7781540510832	1295.3227164787584	1323.5894748436215	1168.7661159553656	1311.1824547759845	1188.8775797811204	1331.8735628736686	1162.38188288045	1234.2532360058842	1255.3246222041323	1232.7915663305503	1277.7014391084795	1343.1163261172521	1212.4669509472587	1166.2380155383032
12	1206.1894798081441	1245.658063667792	1286.6242758293683	1385.1167764018617	1221.4436865396524	1302.0506922759223	1386.2086597512885	1220.0956226919238	1240.8771229198799	1252.9888829094987	1378.8730480506554	1353.621875053478	1388.1506583490318	1309.3750852051846	1194.965534025321
13	1299.805313473077	1317.600532535832	1307.7974003704846	1268.301236073853	1194.281230184142	1247.7224489835544	1380.5300366256492	1212.402554288907	1207.7817704164581	1154.807458443628	1251.1477154133468	1426.0350217540786	1383.0617487102145	1283.0092838619676	1196.0556305308437
14	1179.7781352452337	1330.1590426791042	1213.6611013465504	1291.4724131636303	1176.6978115372408	1337.344071373589	1350.1639160442012	1401.3362204805126	1285.1494256950316	1206.0157717314019	1275.4829198277039	1413.9258281687387	1451.4672409515626	1293.9136903006488	1233.9951324059182
15	1224.153606769183	1389.2600802135964	1309.5910352599158	1276.6314947855785	1226.8201705672623	1169.04131049768	1305.1046858765528	1298.3940602503396	1191.3676302334104	1191.8052765711395	1292.5174045911535	1138.7484584237332	1286.6776976989422	1269.2648610015688	1213.462188713053
16	1180.794263407517	1365.6420112986946	1286.8346781308237	1262.1068833107995	1200.472271326982	1370.4134929609759	1416.373036391153	1381.402771867063	1153.7628321555796	1273.4981855399824	1233.7271327620772	1170.52769356203	1357.5969215995553	1234.7726840320786	1197.3513276710437
17	1261.5151774565811	1419.277336764297	1291.4319111832197	1288.6224975809102	1414.6208339890318	1367.850473013126	1527.6533847284707	1207.9033238243258	1183.4943135007609	1138.5633314182955	1294.1638100755465	1282.2296208345142	1285.4386473047255	1247.7245483536738	1194.9565307381954
18	1283.9455304377982	1293.9984436985428	1271.0815976333342	1268.272471831829	1372.0348654381312	1187.190343000763	1382.7368244474303	1206.9667724302194	1171.7663149131397	1197.7824173932895	1266.7361772687073	1202.5910152115894	1441.5609098455668	1240.5515874359785	1165.7269914713129
19	1247.5212068500014	1207.9267672732503	1240.5337297008286	1302.9520171437218	1327.4091300316477	1244.1154512064377	1386.5207006791882	1216.5586861866548	1209.3509615366227	1199.0239027915904	1323.0117774001246	1192.9565317470463	1455.6390493350825	1230.312511534412	1195.8284090888942
20	1213.9341357771968	1340.0895057561395	1318.312562356431	1338.7235700058814	1330.0571049066698	1294.0673071009471	1387.931341876952	1259.3668985632744	1248.8587299789117	1148.8187193605627	1242.7300511463368	1153.6540975343478	1321.4635020940073	1230.9511190247351	1240.9067049210196
21	1276.995230648735	1335.8011201352099	1213.0970037398702	1315.4352247550673	1296.0383725633185	1167.9591396842945	1391.0987608888297	1275.108570903848	1185.7577695965751	1223.477298654341	1366.9271992990848	1167.015590471405	1570.7493866796592	1237.234347100686	1290.1359174924178
22	1165.4160311033345	1290.4324801964458	1329.639439630219	1297.5944070722005	1325.8000548212233	1142.1438239711315	1386.3901602096144	1161.390095468415	1203.1902410660728	1209.627031771332	1252.2231836346728	1342.1929929312023	1290.9122404723903	1207.0870067415228	1268.9348657889796
23	1227.28144114603	1323.568295299366	1197.5438686963091	1330.0416171157271	1248.5900747714293	1195.3146830040241	1425.759029292578	1290.682115512248	1212.3268123410528	1177.7182262309848	1211.926359820293	1732.0676810017126	1319.6116949681418	1257.2573957772647	1178.6995874548593
24	1239.8426493488182	1298.5921898305742	1239.435065720631	1292.2324153710044	1307.501725496317	1156.0018673218713	1288.1759734360146	1206.5307389624907	1196.2575886934465	1329.974952097742	1313.8324050050032	1329.9714720722172	1316.4050974717031	1256.9412619438642	1209.720447662176
25	1263.816020325731	1296.953549330062	1414.7370046059957	1311.8761198890468	1370.9098756298831	1222.4014447533627	1375.0088079709349	1230.6457388033482	1301.6455648765466	1441.4006278824377	1235.1902348290685	1317.4882614353035	1438.0887093944111	1240.340801612668	1243.4656196858805
26	1215.2601090154772	1274.313339280233	1252.873092081868	1322.8634911392699	1394.5586381623311	1211.930227978079	1262.7418941811932	1327.9963004042986	1266.5008909827022	1352.2550784492119	1247.8393455756202	1234.586578174112	1301.56045169349	1276.7806840351764	1252.430841749383
27	1220.7083999740769	1326.1353619917952	1208.8468152963155	1281.7213477293847	1262.5204325132618	1337.9089575116122	1386.4921204593882	1199.3319911276096	1259.5567919137407	1328.127743677389	1257.5862215497687	1256.5520120256124	1510.5731714469791	1446.9260344884947	1158.830710401933
28	1291.1790907788552	1293.962490467741	1237.9839981200157	1402.0910086306337	1333.4485762757467	1334.3635440604921	1333.7771736323446	1311.2540435964704	1290.384999156836	1430.1029192708904	1280.3981433387714	1162.103737705199	1508.8843548919976	1202.3220112550025	1206.0238627371455
29	1182.1669382302462	1348.029939803859	1230.3194286083497	1383.5076670484298	1286.332680481822	1234.2683152460493	1324.477480138239	1259.19829317193	1262.1455338415774	1235.823901985316	1265.76365595341	1153.3108344436162	1313.9311392451593	1241.071045819312	1272.626543445728
30	1235.125727946053	1265.9089319553598	1202.029454775389	1262.9804496269182	1322.508902694605	1316.800746365237	1260.2477542041856	1239.4469035902544	1203.8602371971144	1423.0662388194303	1266.654629675715	1265.8010876110081	1298.80332306741	1399.8720456881929	1255.477307387276
31	1248.7362118016963	1324.9315095022112	1234.7748696506048	1312.7961330834005	1338.4935374705708	1276.0141587174937	1283.4442675720475	1226.2503831400534	1272.495788865193	1389.4192482050848	1300.4619292767002	1328.3193022412836	1289.0619726163368	1385.3039485750946	1211.7529181166597
32	1201.6044813262854	1329.9443130870927	1236.1767087149553	1328.7672241845894	1149.7855159975206	1226.9862707393959	1315.8803036617126	1322.0967195693324	1335.6038834690116	1390.5355982295346	1306.9540211374663	1269.219781482781	1520.4372600658237	1380.676378937596	1224.1326651653592
33	1395.5724325479084	1265.7407830576412	1246.7355455420266	1275.9196856523267	1251.9226798028494	1235.051086521114	1313.06336762616	1264.3965100296305	1287.9065630856571	1301.0840674605995	1341.3495458989426	1190.1319743517051	1393.1535475682062	1393.7830002579126	1307.9367174983183
34	1395.0729982872724	1318.5778227773606	1250.232498853488	1376.6952038259187	1277.1014983625173	1203.560746228621	1316.5508133818996	1251.4665135586265	1366.7012874563893	1328.7327574699998	1247.709953913617	1288.4711419690761	1452.913216650168	1284.9977814510635	1251.814526265407
35	1461.7860525734518	1387.1479963830886	1280.1748090246401	1240.573024110375	1260.6845129107483	1248.4778394507305	1289.9577731410152	1295.522286144301	1302.1711863919384	1214.4107592399048	1288.7231199882629	1209.8628566322793	1503.0291658644376	1297.465356305782	1239.6480636122196
36	1365.1611150307	1278.4719777196126	1248.6366695912518	1229.9449658685273	1176.6020113545699	1262.7868618455946	1393.3370207548735	1262.598887705944	1353.338595277225	1395.2648685274194	1275.3087372423802	1176.5543724031004	1335.022023920678	1222.2026683011818	1237.0844617667062
37	1402.6287366300899	1312.3219293296834	1323.7275633353727	1225.2398347297317	1233.116936502974	1271.6611880635144	1284.2977457795873	1270.6898138742033	1268.4781053252414	1389.05814119071	1332.3108993376418	1214.6568291624176	1476.3785086634507	1297.7435706768397	1265.843932942947
38	1378.2929119491366	1292.0525948430547	1318.2169969350155	1205.9725733258756	1331.3066439570957	1352.2492766148303	1363.2360788451963	1284.2721902490175	1381.00057243583	1399.031159806424	1256.5827425823866	1232.6941795859336	1370.3486779964521	1396.2240145909454	1273.629296963846
39	1367.679264283321	1287.6244776575304	1362.1951167091468	1204.604409522742	1156.6017004711798	1301.0110896581684	1259.1224706619034	1304.2607236101223	1291.207535475233	1419.414850378498	1321.0308327683713	1204.4095025898841	1509.9276975049222	1296.2893598262294	1258.762982746093
40	1386.4869043111087	1341.388563993284	1411.9463753408581	1238.442320685169	1301.1654545910244	1298.5000758230447	1366.8811745722885	1252.8864841801555	1386.0580802168663	1473.4223809501132	1316.1966806218354	1289.0938107186753	1323.2923052529832	1231.181681761842	1247.635677767519
41	1379.6323781291976	1290.4138557401536	1383.0281478343775	1229.547811099226	1177.080014990352	1270.5639343715454	1367.2675543603857	1196.9171829070756	1276.340354685707	1429.240899550562	1298.8907297663077	1191.6391890037764	1552.64648668051	1240.9298917292685	1204.006135567239
42	1392.5044275096873	1309.2059142571425	1378.6188269460395	1327.1803851247216	1288.0170041540177	1246.0954534064806	1524.0925801328294	1233.9603232927825	1237.598939414254	1260.9757407327613	1354.3082800481982	1207.159791931768	1423.3642826539735	1343.2828099955736	1160.0294817479532
43	1387.1396845142444	1347.9638199720769	1557.0161561275452	1308.373317334324	1280.671623370599	1346.3037987128648	1401.2922241949052	1225.1914800487505	1298.0510872387295	1404.1996950190166	1262.7222416554507	1282.662584514391	1431.8114992885598	1350.2767773325752	1299.6665656315774
44	1346.379140068172	1282.369217824168	1209.584223319537	1420.1608692074692	1298.586501834007	1208.5368432929374	1445.6670766125374	1284.9256712686763	1279.8353253642945	1341.2892167367995	1309.5388882743425	1255.935317560237	1443.353345828792	1346.2517885061302	1212.1883257682985
45	1399.0353561499026	1278.0168193251604	1366.3010339293091	1318.7501989170698	1362.29448851711	1468.0876018016602	1318.9001028404475	1298.4518086140074	1360.9884314021099	1318.2589668823227	1349.1437175039093	1237.8652707271194	1334.4510931275406	1327.3842079747415	1182.5396523445222
46	1394.8765010677703	1336.3580824450503	1313.4002747262523	1428.71034153792	1374.0278600845782	1303.588258036209	1453.7036780862907	1215.9659457035832	1391.3299114337597	1330.087007311757	1348.247299277957	1340.0700142793162	1445.2848963356266	1318.4918573923903	1195.8084849576467
47	1396.1845272272265	1289.4847578663025	1293.3343866936732	1363.2005308309997	1344.5273196678104	1203.2076626102146	1443.1097896556646	1227.3140813021287	1297.4641569598982	1362.2482608970695	1291.8853791245742	1227.8780702758368	1437.3808905269116	1314.5412440480793	1308.2137888034304
48	1365.7587154509977	1281.4719912472174	1331.1622284826597	1238.910210830642	1358.3101283744736	1227.6338432377568	1333.3289191277497	1257.9577299890102	1479.1851308935225	1392.5873116819314	1328.8416026591258	1276.3398157872432	1450.1274016490502	1311.00114062901	1278.7640489259325
49	1432.3949207911996	1372.6556302238967	1446.5566444111253	1243.473611215897	1363.073087057727	1386.374577658473	1372.5890698012465	1255.6783005968084	1481.7191618959491	1371.3523289251448	1247.2634424648866	1212.1108201495065	1540.2596902598455	1386.1091825674664	1238.3114717895296
50	1395.908089669662	1349.1371502477302	1434.6017623749353	1244.643901049206	1364.2761827945906	1219.3519114175897	1413.5908324036304	1294.499469403099	1274.230336694287	1345.1985099158383	1290.2933341089558	1279.1377473019843	1493.899687921114	1406.1796302329315	1209.699736760284
51	1390.2381863607875	1256.1599091837506	1377.9039239241401	1257.2135717459055	1345.9086632989347	1210.2691978493472	1361.05718192188	1299.9526035255972	1397.2159447716444	1339.9381920522903	1282.2523891946962	1236.3019451698356	1267.082346618056	1316.5564500505257	1215.718356527057
52	1362.0905215618511	1294.3801332783037	1411.6882618470083	1244.5631020990734	1339.7951074314524	1270.2688951444734	1383.3479161015243	1343.2292733610784	1208.185912006802	1401.3108615079677	1326.836330636715	1237.714915064314	1302.3840374063363	1296.0740974422558	1241.424294701604
53	1402.1176499499034	1382.742733207474	1402.057829969459	1344.6517845464793	1391.6693966338194	1336.975648321938	1392.9695242436248	1363.5036901308388	1320.559879215368	1399.707048756169	1437.4843245268828	1273.697029051275	1273.8144396952603	1342.5960833576235	1239.5461467039556
54	1380.7281723729182	1374.1918913180239	1396.2156830074705	1274.8299876424887	1376.6451830130973	1304.4777104252987	1329.5219871654479	1329.9124737482846	1205.306031274656	1369.071545086839	1288.8716574503046	1276.4601052884755	1262.948113229793	1301.8037786465875	1204.5382206393635
55	1367.437288823317	1339.4833677673485	1418.2390429247207	1226.7374252761447	1537.6652610606811	1229.572486503907	1357.0314490830028	1357.5582463299525	1259.8112432390726	1426.6197016580934	1304.9488832025152	1230.0469528103283	1341.9614729890313	1300.9977988271844	1227.0201412021454
56	1395.4178492973924	1322.3104487568776	1441.4388759208082	1239.4264788625483	1364.998563816533	1310.3764789342424	1334.4386873694366	1370.2134787470707	1329.975903311182	1321.4846065401268	1305.2524260601392	1265.2997740616324	1274.0454745073998	1268.214204535501	1211.3892864936317
57	1437.3673488869272	1433.8034360070587	1392.6216902242588	1271.2065162204071	1360.8045418645056	1592.9827732375018	1311.5480671669854	1288.529212471042	1360.3008640014887	1327.744831620257	1250.3431885375874	1316.7574312546676	1321.8001931525625	1208.022140887375	1370.7125502867386
58	1458.6532992716136	1381.159171838681	1413.3812205207648	1240.1952833633886	1326.8927643254729	1433.3083991273131	1364.6337487333449	1355.7582464809245	1360.5493452058893	1420.901756043842	1296.8709689671693	1211.3549709204287	1341.96221355319	1227.0682382685538	1488.6827152825515
59	1437.796544456758	1377.873314742105	1370.822076583228	1233.066262856935	1350.4324217082249	1180.0207083006467	1387.08363153373	1306.1369298558454	1291.6960308298696	1347.0586348829247	1523.828707011749	1291.880664375154	1320.1924809382529	1236.7953429274485	1402.0043185815941
60	1403.5799526743726	1282.187998306739	1391.3352595667918	1226.9171278813224	1422.0443900014338	1276.5750413080302	1416.72777097949	1354.9477318850088	1286.545556455507	1295.7737193441963	1443.6873395484008	1388.4662818082911	1295.5191904330554	1225.90699189828	1247.707325664874
61	1383.155098896734	1383.5908387123109	1340.5634272553357	1238.428681479334	1359.7929926198096	1293.533013127789	1424.8142545269093	1268.8541088429884	1389.1179025904848	1257.1597166525023	1381.1095994302257	1316.8684764905427	1330.397490187267	1186.6522263017075	1313.741470823946
62	1414.7949145062635	1359.8181534548482	1398.2287849147451	1293.423680658005	1457.045312574913	1187.3116207337923	1433.6846169783096	1307.316434168434	1366.2733985272453	1347.583374528402	1324.7352168946188	1509.0123965543492	1311.2442917086412	1213.016474682657	1519.2835389419613
63	1415.2765908680979	1291.790839504648	1390.7301401145787	1257.2630985099213	1442.9912727750286	1286.8367086875892	1343.323906893191	1330.2954014950383	1561.1575345562078	1408.660331725705	1311.4957750408332	1356.583545533555	1270.1465399998558	1217.8432103596137	1518.1478931200506
64	1414.5449773016621	1378.9726665176893	1395.7543243341006	1305.3493246318244	1372.4004840505954	1269.9345440284776	1353.404184036446	1223.2101416710998	1375.2685352213803	1380.5763350519517	1327.4562607411438	1299.7316750406467	1296.70158463208	1203.2966701294126	1262.6249936724817
65	1457.543896129629	1267.7706815509566	1304.9000272893188	1209.508943144634	1316.409629596243	1245.24007637256	1380.6311027013894	1302.6535369065814	1373.3890916145494	1379.3933639271538	1286.2179101421957	1331.945748949618	1303.182182279272	1225.085251807669	1331.5910477565697
66	1408.0001337345836	1405.6527668497497	1401.7856963494196	1329.536595717255	1422.0060906906826	1275.9958476917698	1295.6993333674245	1309.0087724998014	1228.865114761238	1345.4594440107742	1291.6176421120617	1345.8512161939695	1364.0477899939592	1197.3994494695337	1598.719834548572
67	1388.1658586180652	1382.1391744431257	1392.9254260805633	1286.2452919508949	1437.5500846600278	1262.0903642859544	1361.831049140898	1348.9761671504848	1201.1267759272828	1384.5412132072245	1290.0468564281211	1270.505363670911	1348.5315439735614	1224.5814428493195	1322.9821964747684
68	1473.9198896328855	1445.3722353563446	1352.3923724578374	1351.3294376161618	1484.6925438807611	1215.1697839171516	1337.1527746514123	1376.3220273120103	1292.5711299061036	1400.43196787423	1319.105557453564	1366.5850849240414	1451.271350471478	1235.6776752551623	1430.418255880547
69	1409.9228597085848	1414.1329442998808	1415.397376178223	1275.1322182289548	1388.3579985094623	1242.4709373447208	1338.3339465893089	1326.879295534206	1234.533155599713	1294.176954332272	1323.8462232435961	1393.588207965023	1334.6382347164256	1262.8072821177013	1281.996088065387
70	1420.6758387568002	1421.4053947485572	1278.97860478404	1299.9155100453656	1418.394932758105	1208.9870563885872	1405.5124655634481	1234.1102558411	1338.9745513395392	1360.1169377491628	1280.9096273245418	1360.3812333230326	1329.0616119264123	1206.5084223624112	1328.049965994389
71	1543.91099932072	1462.5742919638988	1306.9770997372123	1330.1821883646573	1502.4126071045962	1263.9531867182925	1356.9276456397558	1281.027671435595	1270.6725661338858	1314.8748889388876	1277.5912096163715	1323.3080624881936	1401.1265484962817	1246.1114190527635	1499.2526138932767
72	1378.0155840601735	1303.0507153748808	1294.6030322818958	1485.8413059588197	1483.8004721451985	1410.750678486773	1388.6986020267939	1239.7998513027048	1278.090049634363	1398.0271628990818	1309.3901185600052	1350.751396529169	1464.2530524243111	1231.9115984921677	1395.9377327606844
73	1452.250868848769	1386.1289318242643	1402.460074268785	1410.0262754708608	1436.7725257954025	1215.762506215527	1343.7196011133362	1324.6200523284351	1297.533865223411	1351.4484745652496	1278.9500282232295	1355.9848635668272	1429.698667571096	1211.232519908936	1321.797567536188
74	1526.3203847513291	1292.3889252999777	1321.631933460871	1392.8232499171302	1329.9593904571825	1283.37853852396	1335.1308284684076	1331.9959021165275	1260.1796781641776	1406.190909135422	1313.442171696441	1323.5929967571178	1332.833049112988	1250.765933790305	1358.803972559857
75	1652.9202108309782	1392.4934088618002	1427.3993021512665	1390.1154124530447	1334.5761718200088	1259.6697248296746	1493.180484315043	1349.682720909768	1279.1714582858758	1335.7845294342305	1376.4540657808066	1329.6154105266369	1443.9028469500604	1240.5299980962204	1324.4561347840781
76	1701.940780205076	1358.2870225520405	1404.954129231282	1400.667149317971	1339.149432276945	1296.1810062594454	1461.502808029574	1232.0736557830508	1291.6667944763847	1273.7064747966322	1300.998293402525	1350.3582381368456	1435.2269720556474	1180.982513762498	1340.564358245216
77	1630.2746667401789	1422.4371625328097	1349.6150683632907	1350.505270551667	1457.7218782044733	1219.492382634905	1489.5384798618018	1293.0790214652654	1340.418914914935	1354.8633807431718	1293.2145585553558	1321.9474410102769	1347.5490057769691	1230.5381014227594	1270.28214694844
78	1518.1528327247154	1260.0010288441345	1353.1676343226318	1393.0576226279438	1407.2885833424427	1210.2997026660046	1453.4129640637677	1275.5709203669355	1259.139276352663	1378.0575783590073	1357.6791080465537	1385.616587824569	1331.9281137705082	1239.2704067542643	1394.3676917600308
79	1585.893207850683	1391.6309041673774	1317.341476192692	1377.5009537739904	1378.7422218822574	1226.6030059213663	1502.9440555896113	1339.3722728948585	1369.6168095068892	1360.7737179044766	1328.7952857595262	1348.1705314874287	1355.1621170766007	1198.1707058232228	1324.2114186553636
80	1511.8887305502692	1439.0476744138791	1309.5320072837126	1369.9027079230336	1363.294686070705	1257.912694219078	1498.7992537156365	1337.9986805038882	1308.0608086443287	1409.5168369796468	1325.3617021130283	1358.7211446487897	1317.1662318448994	1204.0336119032277	1414.1267599841417
81	1487.710630995486	1315.684782882779	1346.7209427920445	1370.831920201557	1419.237297109657	1259.39583270051	1495.8959320382749	1395.6061900905895	1298.7219983332557	1393.9097953391292	1296.8222544937937	1281.7234245837128	1313.6574794957332	1255.1304012856606	1427.369575479663
82	1549.359061657809	1318.8185477090185	1309.9903038557927	1345.491140485997	1445.1101796005157	1411.6736310803303	1462.9428756021239	1274.6080206293648	1365.7711417499102	1228.7434469301652	1308.4356151259701	1404.848929590721	1317.4123293223433	1277.0821632696823	1203.6798899466103
83	1503.5059945805283	1372.5914765739444	1335.3710027624024	1348.7578596002274	1423.4147995213038	1404.690889591132	1479.4133547137874	1462.4110257221917	1333.203320914601	1365.219870353512	1304.235676029317	1341.3396219218928	1304.159714590225	1218.9801706507226	1228.8860765223853
84	1597.5590945189374	1501.5092594727578	1389.2256524181582	1384.5024633412647	1470.753883916309	1312.9930844513874	1466.8672173056727	1487.8529525362542	1314.5085634655377	1280.7029445107742	1345.0635149871928	1371.3175077873225	1308.9367929267803	1347.6574908486455	1297.7044762511796
85	1557.3003301742767	1465.071093314493	1426.6378297910558	1369.2095203972099	1429.2397514731192	1240.859720221287	1497.1312098954743	1393.7030671099944	1320.4031667168554	1415.027647832757	1261.6969376272464	1314.5484733468907	1309.787506891805	1243.4654187300473	1259.3024070102201
86	1550.4727559323703	1433.5653391750589	1335.8774592246089	1411.2100231464344	1470.5387696035914	1244.7610016407796	1507.2934305521364	1336.169885172705	1308.5348776290407	1325.0268721647114	1288.6987741047026	1344.535852120187	1389.5893047861741	1245.708062447648	1258.2857064302377
87	1558.6514456483148	1487.4896388665873	1386.617115530902	1369.9027066396156	1454.6104121402948	1226.099977087697	1502.0886965737186	1394.100433288374	1444.5899773644867	1346.330801531144	1291.5623874523003	1290.7729627166134	1270.414195872317	1220.2172678376705	1233.5294423819462
88	1541.38933258631	1505.1966423958395	1321.2872898726293	1351.066255530524	1418.7937504614122	1541.6722869352543	1474.042302445167	1363.8922305018032	1268.519875443612	1354.3476156230968	1360.8085918500033	1331.223728820963	1331.5254332973343	1240.7692341247255	1280.4062702446251
89	1599.749383485899	1448.1688313273007	1276.3684338660705	1359.15552330108	1458.5008155076175	1354.088824129449	1563.9821863217292	1461.6231427690832	1319.9975917415818	1326.7571186895973	1322.802066365063	1418.188156934169	1318.1777837975205	1283.665481218532	1342.5909185854196
90	1687.2418204434434	1480.8754504934057	1380.7571616884527	1387.378400621426	1399.943920798874	1400.9545356166886	1463.6994689095864	1389.8045519273774	1330.1836985534867	1336.028059183606	1310.396114948512	1355.8393635997234	1372.416751790506	1317.0114404240817	1301.9902609573621
91	1981.2617565955618	1480.2655062024428	1389.4899686902725	1338.2195384613701	1466.1968891209453	1353.9673246877198	1523.9255979483169	1435.0655989788154	1304.568410919343	1364.042568373701	1338.2914570596265	1294.8843182235028	1425.6628921894733	1341.5839536305205	1403.0659915399121
92	1738.2810179326816	1502.7416707333475	1396.6796552599856	1396.7297364922586	1532.3542023175287	1348.7600845327845	1533.0826884661328	1343.8121625476692	1375.0334986504006	1358.9032725617599	1552.2212842599756	1286.9983342439489	1284.1451777701636	1283.4097893126195	1392.2753549318006
93	1901.9890116486472	1506.7765302681203	1370.0382987759338	1351.1539508130293	1457.4120004158626	1338.0995784143806	1515.231431073001	1375.3062908146585	1300.7731660688169	1421.5389920430966	1497.9363587227406	1384.5869735761225	1353.1148404212438	1492.366927404847	1331.21717340941
94	2020.7764168651386	1482.8162022526376	1371.7218277108107	1387.4745447183645	1476.6034405420046	1342.6936476722296	1499.2814332400467	1344.9014594961563	1305.80368047618	1346.3411597853706	1343.36165132414	1394.274940583745	1432.8510010215286	1416.6929461099282	1404.6177160865027
95	1968.7207920814828	1482.514278647504	1381.41983732981	1378.9024151257784	1590.727743411869	1327.336848684325	1542.228158483054	1368.6933980964325	1329.632526166934	1399.0063136904987	1456.9370275229965	1424.933989988614	1378.2369728693127	1429.8457723042288	1353.3799247782083
96	1838.0991741404914	1489.1102687925543	1389.4349228477595	1416.0447126919196	1633.706592340729	1396.8299245217427	1515.828072869625	1381.4576006560856	1329.5370012600306	1381.8563474575624	1402.680317308182	1437.526955894516	1436.2970448002502	1429.419462917445	1359.3158987635973
97	1877.1905909045922	1477.7435232283754	1393.0602757451782	1396.6776505483904	1596.783380562094	1335.4495583497826	1491.5726591632317	1519.8665035963932	1293.4819270592075	1307.7676710401404	1458.6776851996842	1428.6997223702006	1475.2904822635135	1380.9259040394263	1428.524455924857
98	1867.3557751209362	1498.0606050623965	1405.1589352106037	1411.5037386646295	1576.12244455944	1286.6258879487305	1499.1362541558065	1391.5373237599288	1343.4608349103926	1417.7768154235034	1505.1426559229856	1402.3491571861568	1429.220221955566	1337.2064174572404	1395.102518315924
99	2084.7142781858834	1502.2542586175587	1391.4144888582655	1384.2051879106032	1553.0393416874035	1407.1877833822768	1469.0000217256936	1378.9389246115031	1331.6424161945417	1402.1817078908437	1399.5805687397262	1345.5484044686264	1531.6820088680256	1384.3794728793177	1412.335876421932
100	2129.9511955565217	1511.976203749176	1418.9140319427404	1421.737505597462	1555.1135289149936	1352.6586170063206	1512.5906284406954	1338.9586217145704	1384.7468231351481	1353.9151751792106	1489.5426763539158	1353.7529909862874	1428.3012684720572	1522.2110307373766	1284.8445859053356
101	1861.9099838710947	1597.1471542832471	1463.033291939696	1425.4369981200093	1514.4595476847683	1439.5222922558764	1536.8308120056208	1336.9767825784875	1397.0946661660582	1425.9506290373492	1364.3473016549224	1311.6611850473	1417.5447052011561	1365.3945534600512	1279.8077699597059
102	1972.1627201755962	1584.1943860682927	1550.0349950337504	1390.9567794279142	1624.5311685907532	1509.3097191618401	1586.6662395925782	1356.3462235302375	1320.058502028197	1379.4449643901949	1507.7036534266165	1431.293091659372	1369.0447540897385	1375.976158374506	1311.8572797683987
103	1921.6666603411318	1583.2158628305929	1576.5900987151688	1389.5137376271591	1623.2683355594488	1349.8688130296794	1561.1434658721994	1303.9749657571208	1398.368793136348	1476.9144313701993	1334.112833770945	1303.388214846805	1581.6141627222514	1408.5836912317436	1348.7245768356086
104	1835.5682993086766	1643.720981811919	1420.2391280488753	1441.5480484094664	1601.519497918029	1395.4221283604743	1541.2598709928889	1359.7961625812882	1385.933889697059	1387.1188593785555	1565.6818876466152	1292.9916834777741	1562.089078194712	1402.5347060998142	1321.81000356937
105	1855.1029202775048	1644.397420637963	1437.2140133356095	1388.8052418532259	1598.443652200383	1418.853585582068	1746.248820122657	1269.6699273433287	1412.9488940116119	1404.7485279087039	1625.0026408359433	1311.1521407974258	1563.8496679873235	1348.412870965272	1440.2854367879133
106	2091.2339505914397	1564.7493830384926	1434.323738778228	1387.1753994976382	1628.6865706874337	1375.8513039259954	1584.2284627459937	1426.3593425045806	1368.33691201774	1390.5418463319254	1577.8977571274656	1336.018973910845	1560.9071993511902	1356.497491238764	1412.624969434582
107	2047.549158460759	1681.1442318106276	1491.5076203483397	1372.4825810102082	1615.2371772257065	1426.0789094498025	1582.962661590587	1429.946418837129	1374.3034939235054	1357.1210189831002	1621.017742634417	1356.4896160927158	1570.6833169536071	1445.083855705231	1390.016680739435
108	1821.566275556755	1567.4589205401078	1448.8520244113572	1396.6561461171266	1589.91933206078	1345.3248428001618	1593.9043310124982	1345.715039175082	1387.1121004605805	1381.108390115432	1563.4624215533265	1305.9671002937973	1544.6985689742282	1374.9285923085272	1425.347237560551
109	2049.2784558291532	1661.0304176252437	1476.506192196028	1387.6574160654702	1620.7945137127308	1353.9969931237808	1555.0838300233652	1269.5783979488701	1456.6974969962687	1362.0226154564682	1619.1049744136774	1338.5020723583284	1512.2201970509284	1370.7839970629148	1371.5529461398723
110	2014.8649565092283	1658.6296486540775	1461.8091326838314	1385.9906725100684	1683.5308819481265	1409.7170889891408	1553.3004204547422	1329.3368814245446	1520.1295437176284	1406.6837026045125	1617.9425711575034	1335.1539551017497	1572.222860818848	1477.1304189546127	1428.0619388334635
111	2153.0154681858057	1657.7742715403922	1435.722880662137	1404.9813590510869	1667.364238597994	1381.0776312225676	1639.9099124537715	1408.103526544553	1461.4758269682777	1477.895835513101	1586.7867010156199	1314.3328564554004	1568.6473436835072	1533.4393401623597	1363.841697372573
112	2111.806476266728	1685.8360281205582	1461.8220897924753	1405.7685485271372	1644.4911017306258	1416.0229487134925	1637.5642058273388	1404.5468800884455	1423.9992705722273	1355.394267571551	1585.7398027022357	1347.5361239555896	1564.073025062215	1527.2480935338172	1459.6050009977791
113	2041.5632278789183	1656.3944214708863	1463.4530870499073	1397.689919183131	1842.1348181710623	1452.138131269838	1566.4199306157793	1431.1291615743928	1430.406091559171	1403.0351497511474	1564.2794274212895	1362.335379966581	1534.9986841978568	1514.9385947320418	1516.4414858956109
114	2096.1431927227054	1768.109531682266	1450.942738157891	1398.2695287197528	1747.230318674441	1325.0557095094662	1565.5243164065714	1417.2802992332038	1433.7482563198992	1399.9742469386015	1669.2086026604557	1328.0578243034468	1590.1164357646228	1385.7554159277147	1408.0924745262246
115	2112.1229778762104	1757.7350584180913	1457.3660640004591	1589.2652196428562	1636.3805833086249	1363.7383085722379	1592.3925220026524	1533.5607074988077	1473.8516057187192	1422.399056145149	1505.5107920551632	1438.9587342884026	1523.171699293936	1488.1862296442641	1446.783679848415
116	2159.390135543608	1689.549833492346	1480.7570351978336	1576.1532192780046	1692.320360342318	1484.7068103405838	1677.3732785078116	1349.9099869550907	1466.0967131053353	1378.7370356044505	1536.0620321757965	1377.662867501849	1610.5992079739874	1450.6895190766988	1319.4854374918189
117	2083.560830258703	1788.7636076048202	1464.5878970246708	1583.635446662542	1651.0704980877629	1365.5010568332127	1677.6253256434698	1488.9094238197256	1417.5795240229556	1687.2312242633543	1614.848509981367	1386.61292614998	1569.9188413914596	1455.433331509601	1401.0793964688596
118	2128.698912493096	1746.277087023769	1469.2825618959757	1702.4815396649863	1683.910868093911	1664.7533161972049	1635.0249640348613	1431.7790066711025	1526.3752818354217	1864.9604097493304	1612.939199462709	1488.6857326612542	1550.3364995019008	1473.745001591036	1373.835044142951
119	2169.308960362136	1790.3590605690947	1477.3819177410987	1585.5179997386058	1681.5832877980515	1624.076759474797	1571.3007642369037	1439.6868430580905	1455.3149847130608	1724.4926966863675	1593.2663185255071	1408.0949676660248	1548.7663984005274	1487.4246394357372	1358.609040328887
120	2123.7355933758836	1748.902263506788	1480.706124844163	1678.254526765337	1658.0517249613683	1609.6130600845106	1712.628733702848	1471.3396837141784	1438.0799683144025	1394.6337796497294	1585.4758440211526	1404.107000273698	1547.362737876085	1485.3052065293723	1337.0878045231161
121	2043.8886244137254	1768.0954738298394	1445.4327700842127	1596.3090828180273	1776.128281201158	1528.6431737425328	1712.1583486484333	1503.687027012624	1490.8651651950258	1554.4791251215422	1557.7267416283808	1428.8117855934336	1628.9037013092163	1492.3418691012378	1358.2852177114498
122	2113.0195078057186	1764.2786368968752	1470.554557369392	1599.5031756915732	1753.778406634861	1529.4588077707629	1650.2526787540212	1589.4454930619884	1453.735183588234	1560.404269961107	1555.2450925581281	1426.0669835903384	1571.4228664607363	1481.120916412622	1418.8964540751958
123	2138.063080400979	1761.4764895554265	1458.4750246818464	1841.8449229368189	1815.5577218585229	1451.1302591550616	1667.75836619692	1423.0848893729165	1501.2461788744063	1501.0933869074145	1615.5595597802132	1466.454913339709	1560.1043953144458	1426.8748412266252	1335.6022193624299
124	2061.6721832542867	1790.2841052854633	1466.391085959398	1857.2001546589306	1755.3956963090832	1514.8990981141417	1649.9358382790308	1551.0342920308708	1486.6815820277645	1508.4294332551483	1680.9052214921524	1458.7025415318956	1572.441166038615	1505.5656481164883	1349.6069970020462
125	2072.1708316222325	1740.3444940587026	1484.9535663846962	1611.7058085392532	1815.3730219139097	1479.7140698212274	1664.4558101472048	1618.5411632496234	1473.2358775448706	1515.108097819408	1740.8876349608913	1404.136792259046	1582.1834733407156	1506.8280306112947	1462.6821463966166
126	2105.168722487385	1795.2701142181704	1471.9503258553198	1690.2680582915405	1727.9700991698414	1546.6571131504163	1656.6904627652618	1489.6245161640736	1481.8838887489642	1569.7335514007411	1824.2207228558475	1679.114092148976	1607.6834859442906	1528.3681680861903	1368.9158511985142
127	2003.2575013018911	1783.960118422641	1502.4631642113598	1605.4630651611378	1891.5726534361327	1603.228183874297	1661.822768605251	1495.28832088211	1508.5536717344219	1518.8168108790164	1763.0818257801488	1466.272092511167	1627.7178387591277	1513.125195543249	1422.2399095298742
128	2136.6510210165284	1766.0573781042042	1516.6218917201672	1657.4546374263878	1810.438908902268	1582.468658827657	1672.3494402297451	1581.3822640382255	1456.6313534442584	1649.8070209333202	1788.6656789310755	1592.65611647799	1612.0911297368757	1491.7092675237964	1434.0018982040685
129	2092.6843191836924	1825.4041415845008	1454.193242993161	1661.4041538533177	1868.1863894581757	1616.682613272015	1719.3856719447797	1557.7387377693938	1464.5590563259002	1777.7219957139384	1814.9600500991858	1542.3232121206406	1634.2193167597484	1509.7594770249468	1470.4870198708857
130	2150.2956817321083	1781.0093339606958	1478.6271808493861	1736.1520210238355	1798.8466469422879	1516.167331282767	1694.8149513112558	1693.801914894753	1518.1760069842185	1795.5741597936394	1738.7077921329571	1546.0726423398035	1590.4017399422419	1552.2447678605756	1536.8823735166027
131	2090.7496135425945	1756.4724155581803	1477.7833730247285	1689.0427302452597	1941.256830624483	1747.3074586198338	1675.1101924671166	1546.798604285253	1479.702199374461	1655.7879149572814	1707.2242745921612	1465.9056986599119	1574.7751741444606	1542.9713951190954	1497.199775557854
132	2047.8158168765958	1778.3037690165534	1478.8798366118363	1758.4438575736979	1825.1450805249299	1723.090244324032	1714.0952030820586	1631.795349075205	1537.9102546575307	1695.5942054719676	1737.3562119861622	1642.7622013432	1640.5563530792444	1605.3700534059303	1583.976535338502
133	2127.0432050730205	1839.6641150775104	1716.5657966762126	1847.9406410948607	1844.269058107375	1619.155649203082	1713.7983362568243	1590.4769077127135	1562.920728038516	1693.9663031122066	1730.4257909371277	1636.022773341121	1606.5870096330295	1590.6663995187785	1602.6850037537642
134	2057.431851578369	1860.9225889368756	1490.1217873543685	1763.9877274852486	1821.6096401841344	1702.237549462773	1749.571152339107	1483.6227380617938	1463.4267190369042	1696.240140701397	1666.4760556649908	1544.8784954087446	1778.3607200402284	1593.2697978233964	1509.007578603097
135	2074.585738580486	1848.3157228332293	1440.8353388022501	1899.0555816988715	1890.8592134042756	1716.8442437859974	1705.0929893760297	1509.8669132054856	1484.1847847345396	1736.4810860547818	1654.1455027659274	1661.2706596927937	1756.3332295841353	1615.1422696861353	1600.5428481921779
136	2127.9580005573753	1819.349729755535	1533.8217060087038	1943.2412094726824	1895.5159846048123	1611.0306605506235	1736.555066455896	1592.6967007222347	1476.00792928015	1715.4458915707273	1724.2513771550985	1651.32580339259	1799.1391916240877	1614.049669408302	1615.5694384746814
137	2216.2919629041376	1859.2240910313242	1496.2664948504566	1858.2463670183668	2049.45083091722	1732.5395185558864	1722.7797294061725	1563.42085487403	1506.4571972187262	1812.5986825209595	1728.1472601395235	1732.9119392101422	1688.8512274397026	1554.2949297373932	1554.2029552432612
138	2173.1667682516595	1902.7283090353487	1450.0933930606818	1902.6142785251031	1864.17695895582	1764.864787727352	1734.712455333235	1549.6807638739865	1497.224880487899	1710.9926447718842	1759.648889515086	1690.5908792708597	1792.89230956374	1618.6194699300927	1590.0403936540638
139	2162.905589737196	1886.4370712629197	1493.878179371058	1886.8805828801267	1902.887649892077	1747.4490666223155	1716.357993929978	1581.6248339732917	1506.8208652460396	1691.2816440644713	1801.0698863762416	1764.4698471574807	1675.1193474899724	1579.4303308272345	1569.8876850148579
140	2190.8433724100328	1862.4228268908253	1444.5160672383058	1871.7857259367554	1868.0261916004877	1684.4590593737785	1727.5338697364448	1585.1395512694478	1500.8565003243239	1834.642524476238	1950.4039195140876	1750.0418492543938	1753.393157078758	1626.8498056993928	1605.2964841411285
141	2116.817714248034	1863.2860813116727	1472.7809626504802	2061.5194366467126	1864.2263905952857	1787.7103741991502	1743.3903936020595	1549.558594007339	1491.179919161407	1808.6172238739296	1816.4914138573745	1697.757751903586	1639.8054020745676	1743.4522740947507	1485.8897292314607
142	2142.4914156236623	1836.170067062836	1469.4170491157945	1966.912998155294	1821.1443204883124	1820.1999230172694	1752.6563629306465	1668.5912569580855	1549.6857956391725	1837.8609847506916	1766.6736424604057	1744.5983266246124	1757.6608052256151	1688.98484297218	1653.2871345757928
143	2190.1101862015407	1865.3511801953823	1463.0741045869968	2001.3248472687117	1973.993554907109	1799.7923274901784	1833.4924454954498	1727.7430623485907	1662.3435898799853	1852.545318644186	1724.3349555559366	1738.4678928276958	1683.2309975467606	1723.2174568019886	1550.9262471005813
144	2162.0973850621704	1879.9416471364968	1451.805914054943	2128.2158228701005	2052.0601938308023	1827.2689452176983	1803.922123258771	1869.4433488002508	1678.5493622773815	1810.8902778851768	1800.6325103260672	1710.2161230937927	1692.7478913681068	1753.4997670472367	1530.0114799582927
145	2199.7625994851373	1862.0126206000416	1450.8406388135488	2012.8150426502727	1931.973103260135	1903.6950833950389	1764.8122395290488	1887.163935717862	1598.7951294206541	1799.6364043322062	1765.1603623520534	1858.372595181336	1750.466584004382	1790.3449780022481	1556.2424767905347
146	2158.010704270931	1839.3313151718676	1457.0402472881324	2135.071633071666	2004.9489510919288	1740.2238392924794	1817.2286470963118	1859.2083498396678	1494.7737658291476	1841.1208710388428	1710.4014075180994	1690.5239276578964	1812.4185121951098	1715.3434245135434	1510.7366386177619
147	2106.4787264934125	1884.450241948978	1441.8668638426398	2052.095716605726	2058.0194842367177	1841.3715984427304	1774.682653511004	1911.8392040133801	1563.7556094883728	1786.6107427083994	1775.332369674075	1710.8559855770375	1804.3647243710134	1725.3945811848184	1529.507379595392
148	2153.19640856686	1853.1184549802174	1443.287076315925	2098.4295976058597	1995.6071961823304	1852.608338348401	1766.5529397364608	1767.6461034544175	1544.685020984362	1827.0212236081125	1814.3608479309362	1754.6013184322135	1762.2564988681067	1721.8432447681932	1558.9017818124335
149	2204.39497513776	1884.689068417648	1459.0297375756365	2091.652327735486	2071.2212068487215	1834.2103144921552	1779.0015232666556	1743.1040029183705	1533.4818279553162	1824.4648606913531	1945.2492176748024	1752.6513555344873	1798.686102580856	1788.1389362029324	1647.676103600736
150	2155.729831240563	1928.465851511481	1471.5226745754162	2133.062173720467	2180.1176585938647	1844.5548714213523	1794.4706987332302	1846.0485286747582	1527.1069607998209	1865.08426002017	1896.2010893249458	1701.7420096704157	1749.4812011606516	1722.8483437316575	1640.098530377488
151	2198.89406829729	1861.1642962788958	1452.5400087163205	2109.7206420817843	2058.278489124751	1880.5617042248077	1835.1117089506176	1815.1753149780643	1544.1687470511763	1862.5466307758834	1820.3399202314324	1744.0205455487412	1737.2752233561512	1744.5505609835352	1655.6955097363918
152	2266.298134083497	1861.1614986661568	1449.108760641251	2115.1712158137093	2162.776675650213	1851.7686210414126	1790.3258873682717	1876.799176064377	1553.7318519951966	1983.9972877266323	1985.3681382085656	1729.4999521405123	1787.2174562541204	1765.8427519782126	1573.510567238613
153	2155.7884523955536	1871.4230131617142	1454.6378255207787	2272.8563823622553	2084.9691096867355	1923.8268700733577	1790.929351592887	1879.0656429943829	1564.9308489231894	2037.7564346260674	1922.9414576817953	1756.883042682948	1829.3661046733641	1787.7057999819617	1654.6265352056728
154	2206.5059741332925	1867.0526131683587	1464.0874640439597	2264.2121133494074	2139.7409396023263	1967.738697447023	1773.741918526243	1896.8786285047022	1576.522159836241	1991.4322669203277	1978.3282913956255	1767.9784192468683	1796.8372053263336	1823.139828684394	1708.0948186270261
155	2298.9226048801847	1876.8564034339638	1430.8868260742436	2345.6722024697488	2235.3308556329307	1943.6885500742867	1747.6018727397218	1930.1194296108476	1579.0415556666012	1953.4174307811707	1884.6724712412401	1754.989415443387	1756.6480058349543	1801.7146241996804	1658.1737875783251
156	2269.2766955614843	1860.6914500980902	1454.6671285596278	2206.756580378547	2189.07364493741	2010.6321630843972	1773.3999416454815	1903.1351131148792	1624.4470287709282	1996.752426925594	1879.181730933259	1788.8671565658094	1764.9715775667894	1815.3949909609703	1697.6752647271649
157	2163.499806695636	1833.9112199756016	1454.8279542136324	2323.6215912195894	2125.637020488696	1984.62686939674	1786.4278563496252	2069.4365057374193	1558.5160524977723	1983.4137468042657	1876.40313976435	1846.5287250827373	1796.6289145699939	1831.6401507806727	1873.8185728039139
158	2208.658685428877	1842.233319655052	1460.875564764334	2350.782485648483	2257.661979414102	1984.797507831714	1784.6575655673269	1960.2805958126496	1571.22636903465	1911.713554124519	1965.1030191863863	1821.478039388922	1783.180041159873	1776.2052813672465	1896.8728271595987
159	2271.2548291672974	1826.8083194761143	1459.3191720384423	2182.822387053402	2345.2259259348452	1987.5268559694898	1779.6081567566614	1902.2300539126343	1615.6680465741351	1987.3000616166955	1951.439699207731	1921.733020719186	1807.4828861722663	1792.0898671834032	1896.435328668309
160	2233.6907116267307	1914.6438371144	1471.5587150829797	2390.0698278554173	2197.2364893134313	2007.4326298763522	1805.5376600616987	1930.9773071835025	1588.9837187716055	1939.5151001573734	1907.1864090010565	1840.1371621342694	1778.7445964338253	1785.5816000930934	2022.2501950694414
161	2222.5010875968273	1922.9543396276201	1474.2179571100808	2212.933394161559	2305.4365430958737	1975.3524822752995	1762.6235371378687	1884.1741436292443	1649.962383735589	2020.2716574883036	1954.5026978892083	1762.2579942898776	1795.1680726436216	1802.3399854342601	1937.3940864392257
162	2197.154735110566	1863.21384364853	1472.60982386254	2207.8032645140884	2202.7871719825	2007.578912781075	1771.4136203229766	2110.089087242001	1564.8792871679984	2004.0594632530967	1920.2282196618112	1890.6770030150053	1804.7423302445743	1839.2185084492887	1966.6996417701164
163	2193.1118109819354	1900.5715380722254	1475.799054406095	2196.071173110893	2253.5699577852843	2040.6876426477102	1803.608878372109	2001.4463156627924	1613.2169344149534	2011.5873370446602	1933.8077612437576	2101.014829308572	1795.2675278045365	1773.158326251539	1950.529067360792
164	2204.0674033697	1886.153276962612	1448.9053404347	2178.0732350852295	2314.51944359497	2002.2443473742233	1768.1497953405305	2082.9572192055834	1612.708392193734	2027.8698582380748	2011.6489397581936	2048.7712796746073	1772.770099584487	1828.9342071481467	1957.9330378543368
165	2234.7120265066565	1900.5028128351862	1469.3095581205519	2311.2415005067105	2198.879964072746	2028.0261060787252	1781.9251448419302	1915.479145449296	1542.1253018648613	2039.6887600713437	1926.7965864975572	1920.9450868502645	1784.8206651230053	1928.0098700800897	1989.1397983813233
166	2315.9610878760313	1861.8437596641122	1438.456452131216	2165.680021433254	2208.8544269233853	2086.190692963904	1783.1437543230134	1993.3560951759605	1657.5098435316424	2033.1361606314706	1939.0245006228245	1963.090229774786	1776.4119272933615	1866.7745641833512	1959.8327842232795
167	2271.1894940015513	1888.2606678169798	1477.2028678695283	2169.2559143931353	2219.2065416262885	2056.6473148294813	1803.8349597347892	1971.3194165440427	1583.3554105058208	2002.9061126894405	1973.0359087669033	1934.1207650095243	1763.2644763143169	1887.5743512771653	1968.904831093528
168	2214.233530659137	1926.9264935480273	1458.4560774642778	2370.8429872950674	2305.168156591321	2082.4187510659613	1796.2823306326447	2044.394356296212	1641.281765944138	1983.4054762075993	1884.4094321742095	2019.5287650703835	1793.0066470617487	1911.2776496936517	1969.3481839778756
169	2320.3169867682204	1962.5353753117306	1439.826143005836	2240.6501502536453	2253.175825814451	2125.738835706846	1873.994773391606	1945.160698712919	1585.6929819685688	1947.7674714666018	1915.4193958164324	1939.2640609048806	1822.5575847871328	1901.7642657292913	1940.558944062926
170	2251.26361235257	1939.539882616679	1459.715032954664	2248.043624564565	2319.923177099992	2060.762587260272	1795.811562106362	2005.1217133743446	1648.7890590822506	1939.3406369835802	2086.2869884035085	2000.4326356126007	1798.9877424157903	1914.1013253711742	1861.5998255109382
171	2407.472379355329	2018.6370067482576	1508.386814768552	2249.9104288491944	2220.5619882378737	2071.431816046123	1796.964106576879	1934.5570785113898	1617.945001518627	1956.146704727735	2115.033077359347	2013.3436578174624	1859.159729718192	1861.5452547287075	1736.2415606485863
172	2510.752126731538	1968.4418315478904	1415.636977819897	2255.6883803470705	2375.2778206055277	2095.0186395423034	1802.7810091533188	1984.6588790474389	1622.0301259671019	2033.8767114051866	2095.428184307094	1961.3861615780525	1789.0156232943764	1909.357739841052	1752.8232949562905
173	2312.5302512790195	1916.8898386043454	1422.3513981390138	2401.835011370126	2347.4574205651525	2127.3453206043855	1788.8997903835998	1923.9480393920767	1648.8887445283208	2009.447607811002	2140.514260108672	2004.0124866990016	1836.0482597444604	1902.2784353453994	1809.6189315783165
174	2396.652599616966	1955.0920764936404	1434.8668247767932	2351.404620572499	2452.7895622539795	2171.738144707024	1809.621613601008	2121.0039015329517	1609.9028169460494	2006.5623888241248	2106.6451193434773	1975.682775947709	1854.2018520625877	1961.043669395345	1825.528514220346
175	2321.1728208420564	2006.1543821825212	1474.1960132954935	2309.1540706189435	2371.9080383725404	2179.0637565563015	1844.0377438203589	2122.2372891256177	1704.2748535416074	1931.5841116292297	2190.347211905078	2003.2070355516382	1848.6410106699411	1923.2749502991046	1799.0212661507787
176	2258.790136472881	1961.7028844131678	1468.1609467207986	2254.7657319294813	2396.4889028751563	2176.09445344018	1806.3934080702736	2123.2401487262578	1759.9045662533629	2060.473772385246	2069.433371376472	1910.7859751407304	1868.0683991081441	1915.1601525136157	1806.3273700264556
177	2362.44822948108	1926.214524518586	1474.5957182604673	2293.6330762575676	2338.8751855830183	2208.0607281210932	1866.0243009162916	2102.029382823126	1673.0444874548336	2015.6166466103155	2097.5885579766787	1993.7870457805566	1871.1521516714124	1993.3921776433801	1765.5677184091512
178	2358.5395448151157	1938.2825930433087	1646.1440877772643	2281.9877423423986	2389.164256987742	2195.198414435135	1864.206428569293	2112.418461877858	1776.6751223037754	2039.840778215254	2158.6075221358374	1960.2936724309684	1876.4066830965558	1950.67897889789	1846.0319204733955
179	2453.257176269263	2003.0870719763825	1617.7151992312952	2233.1914096766163	2354.552527169481	2217.439934997037	1832.2931050290433	2111.947019628456	1619.8304171163868	2059.564518391938	2103.8634453258037	1900.7354230448689	1866.1521651692933	1937.8165921671766	1764.5007875514373
180	2632.705594766863	1948.7320836154302	1480.1073527812123	2358.0404392003366	2485.6619455643654	2233.4533154124556	1792.0933830121783	2126.692963599475	1791.688666960377	2100.421100624974	2296.063515504776	2026.4496924259531	1906.2897144783024	1939.74132872154	1833.8488039739677
181	2527.140870067744	1944.5052895868407	1550.2766057887777	2390.7055671824864	2417.7483983472976	2180.30675370111	1801.2230153710216	2173.843513520294	1777.6141122570382	2147.2615839308232	2153.4796533120343	1976.1009527477952	1876.1562473808085	1916.4403407557006	1802.453327203499
182	2418.411796958456	1972.7528371712299	1574.1374680255267	2494.8536359840696	2436.0826047834344	2220.691486736833	1792.2118316958695	2086.814449039278	1637.1820431089618	2212.1669826515677	2098.050080939714	2050.40263058222	1938.050273902785	1894.266822036372	1854.0952075196128
183	2390.86007699673	1978.8975545972328	1480.6794125369127	2449.5880918399466	2482.8151564817435	2272.4923042957967	1818.1580323400724	2046.710709640266	1674.8904966235466	2179.588849510448	2096.966655587037	1992.0161215247956	1912.1826007356638	1888.0649619284231	1812.1842562607883
184	2455.0670181046235	1976.879625963368	1654.079076751785	2342.6864906722226	2406.289404407218	2296.3501848232545	1849.3426489451447	2018.80493500855	1680.7730921956986	2103.324426881211	2234.567581769794	1957.8794005968782	1848.1604426668682	1930.0679136968627	1742.3412552910686
185	2360.307612541794	1975.9840273078973	1500.4530367624832	2337.974957581866	2319.0287779713535	2333.1651584131155	1809.4240410801356	2245.001912471635	1810.4380028960572	2113.921522629058	2135.251903966798	2024.9196461741292	1886.9908729778958	1907.533639297341	1769.830336695887
186	2424.925038024945	1980.4735691285032	1501.991369917128	2267.072227317758	2401.101389645925	2248.80147993143	1832.8528377372584	2041.67054748323	1752.3826470735555	2188.700919658756	2149.5082136922965	1993.2748263566773	1913.6971858194179	1925.4908909934236	1847.5104558479331
187	2383.805857079534	1905.807635110625	1512.8074877153826	2387.8148774191172	2340.062430282715	2250.911253357261	1888.2460686832437	2088.5797255639873	1900.8567188419972	2164.3991463231337	2224.8629945313146	2045.4442644914086	1903.3052751417492	1945.2579927597683	2007.850974321313
188	2474.1873282353295	1971.0830947489783	1522.8570660047828	2354.2716912128153	2402.4918972589685	2359.5789373186753	1835.4068777351556	1976.9865481808652	1775.342410605293	2183.533923623955	2104.3639894810935	2092.7302678000187	1893.277259126226	1895.4218238001943	1927.255979192066
189	2276.0778960479206	1968.279392859683	1735.6774644211694	2433.984452922395	2481.9145924717877	2563.0273818405117	1866.0650672966326	2054.2765236747773	1814.3202794683323	2099.7899525639255	2154.0594958431093	1986.6590470572849	1911.882032449873	1941.8936282138518	1931.9381097171226
190	2399.69035578881	1974.334728174005	1695.8286646588485	2481.0491656124127	2414.792000235045	2388.345602858555	1925.6422393525693	1973.9463536370697	1829.6475917009627	2111.2339441255717	2213.529049626102	2014.2620739216652	1921.027476001314	1901.3380152241762	1923.270222461129
191	2360.7566583192047	1942.6739923449966	1753.338015328049	2389.9172372107737	2321.8807819013578	2332.740289822164	1889.0862402327143	2117.708531640782	1748.821369944231	2186.782354195162	2263.106319231935	2096.7814530148125	1913.7804188285088	1964.201831601269	1918.6244095656832
192	2434.7592476534555	1960.4539611918253	1693.4289003905947	2486.439104421682	2476.660879319657	2363.31721161047	1923.9732170059583	2078.4573922916284	1991.8997543452879	2162.0979716038396	2252.2766263841213	2011.4374229011382	1919.869833363552	1924.5798323337292	1908.6638865981624
193	2691.0249236810273	1923.607892568592	1787.6862425981888	2397.2355807254303	2511.1502312917282	2366.721549296123	1987.4182750475115	2090.481009853866	1911.8881932825357	2243.886177063871	2288.9694123283575	2101.122417342211	1886.1516715851728	1899.7705500952454	1850.4400096222248
194	2503.4544212573987	1940.6263178705613	1766.8541815985225	2408.0276190349878	2545.7887695529657	2404.393035037259	1931.0981615609508	2107.6999485240694	1850.2311149423945	2162.4882338539583	2130.2610127694948	2175.2861411359927	1895.647751783409	1919.2120194633553	1832.6590000068504
195	2472.460282995889	1952.0807554812404	1724.6699502475165	2434.643886920998	2574.921533069848	2418.171713626236	1908.712811766251	1976.4853889102533	1824.5968208297143	2149.4430502559094	2300.6614488838213	2089.811277413801	1906.9439994834643	1883.6386190877433	1856.2382790524555
196	2433.8875855130145	1945.8675569971908	1724.6955671267142	2501.612338752242	2489.0347469777807	2359.632620043636	1898.6863241932285	2202.67129075366	1783.4642495972548	2172.56260482033	2230.0416905314146	2237.0589190935775	1926.7571166659652	1969.7367941329599	1871.177053894099
197	2486.85957753722	1986.5716422538108	1791.3748164786423	2446.571387080317	2444.4265243842974	2434.653389991486	1921.8283204876257	2246.2116526734326	1950.8525500143282	2160.320254249517	2162.2888495133957	2191.7701921783464	1995.3709228312298	1921.1177749748176	1875.359001871693
198	2623.861582160789	1928.5340626298334	1836.7414890270252	2428.9105474992516	2500.4604081227667	2368.393905158059	1907.3617421733331	2409.171567662018	1902.9115217194346	2178.1819093894946	2277.867237061945	2061.4287926366524	1974.490566321799	1880.9807083026378	1839.5666735265881
199	2421.1398987094067	1977.309290896964	1687.5697508508647	2406.1607081489333	2472.688712339498	2372.8726516267216	1872.7567176589314	2229.4211814427804	1878.3888081114844	2150.9798006402243	2254.4409822344232	2190.3728044977265	1988.3389106095224	1912.8198176223461	1866.0128042210072
