# Supplementary material for: Improving the performance of mutation-based evolving artificial neural networks with self-adaptive mutations
Source: PLoS One. 2024 Jul 15;19(7):e0307084. doi: 10.1371/journal.pone.0307084 (PMC11249216; doi:10.1371/journal.pone.0307084)
Supplement: S1 File — (ZIP) [file pone.0307084.s002.zip › S1 File/data_Ant-v4/NEAT/node.csv]

Gens	Trial_0	Trial_1	Trial_2	Trial_3	Trial_4	Trial_5	Trial_6	Trial_7	Trial_8	Trial_9	Trial_10	Trial_11	Trial_12	Trial_13	Trial_14
0	35	35	35	35	35	35	35	35	35	35	35	35	35	35	35
1	35	35	35	35	35	35	35	35	35	35	35	35	35	35	35
2	35	35	35	35	35	35	35	35	35	35	35	35	35	35	35
3	35	35	35	35	35	35	35	35	36	35	35	35	35	35	35
4	35	35	35	35	36	35	35	35	35	35	35	35	35	35	35
5	35	35	35	35	35	35	35	35	36	35	35	35	35	35	35
6	36	35	35	35	35	35	35	35	35	35	35	35	35	35	35
7	35	35	35	35	35	35	35	35	35	36	35	35	35	35	35
8	35	35	35	35	36	35	35	35	35	35	35	35	35	35	35
9	35	35	35	35	36	35	35	35	35	36	36	35	35	35	35
10	35	35	35	35	35	35	35	35	35	35	36	35	35	35	35
11	35	35	35	35	35	35	35	36	36	36	36	35	35	35	35
12	35	35	35	35	35	35	35	35	36	35	35	35	35	35	35
13	35	35	35	35	35	35	35	35	35	36	35	35	35	35	35
14	36	35	36	35	36	35	35	35	35	35	36	35	35	35	35
15	35	35	35	35	36	35	35	35	35	35	35	35	35	35	35
16	35	35	35	35	35	35	35	35	35	35	35	35	35	35	35
17	35	35	35	35	35	35	35	35	35	35	35	35	35	35	35
18	35	35	36	35	35	35	35	35	35	35	35	35	35	35	35
19	35	35	35	35	35	35	35	35	35	35	35	35	35	35	35
20	35	36	35	35	35	35	35	35	35	35	35	36	35	35	35
21	35	36	35	35	35	35	35	36	35	35	35	36	35	35	35
22	35	36	35	35	35	35	35	35	35	36	35	35	35	35	35
23	35	36	35	35	35	35	35	35	35	35	35	35	35	35	35
24	35	36	35	35	35	35	35	35	35	35	35	35	35	35	35
25	35	35	35	35	35	35	35	35	35	36	35	35	35	35	35
26	35	35	35	35	35	35	35	35	35	36	35	36	35	35	35
27	35	37	35	35	35	35	35	35	35	36	35	35	35	35	35
28	35	36	35	35	35	35	35	35	35	36	35	36	35	35	35
29	35	36	35	35	35	35	35	36	35	36	35	35	35	35	35
30	35	36	35	35	35	35	35	35	35	36	35	36	35	35	35
31	35	36	35	35	35	35	35	35	35	36	36	35	35	35	35
32	35	35	35	35	35	35	35	35	35	36	35	35	35	35	35
33	35	36	35	35	35	35	35	35	35	36	36	36	35	35	35
34	35	36	35	35	35	35	35	35	35	36	35	35	35	35	35
35	35	36	35	35	35	35	35	35	35	36	36	35	35	35	35
36	35	36	35	35	35	35	35	35	35	36	35	35	35	35	35
37	35	36	35	35	35	35	35	35	35	36	36	35	35	35	35
38	35	36	35	35	35	35	35	35	35	36	35	36	35	35	35
39	35	36	35	35	35	35	35	35	35	35	36	35	35	35	35
40	35	36	35	35	35	35	35	35	35	36	35	35	35	35	35
41	35	36	35	35	36	35	35	36	35	36	35	35	35	35	35
42	35	36	35	35	35	35	35	36	35	36	35	35	35	35	35
43	35	36	35	35	35	35	35	35	35	36	35	36	35	35	35
44	35	36	35	35	35	36	35	36	35	36	35	35	35	35	35
45	35	36	35	35	35	35	35	35	35	36	35	35	35	35	35
46	35	36	35	35	35	35	35	35	35	36	36	35	35	35	35
47	35	36	35	35	35	35	35	36	35	36	36	35	35	35	35
48	35	36	35	35	35	35	35	35	35	36	35	35	35	35	35
49	35	36	35	35	35	36	35	35	35	36	36	35	35	35	35
50	35	36	35	35	35	35	35	35	35	36	36	36	35	35	35
51	35	36	35	35	35	35	35	35	35	36	36	35	35	35	35
52	35	36	35	35	35	35	35	35	35	36	36	35	35	35	35
53	35	36	35	35	37	35	35	35	35	36	35	35	35	35	35
54	35	35	35	35	35	35	35	35	35	36	36	35	35	35	35
55	35	36	35	35	35	35	35	35	35	36	36	35	35	35	35
56	35	35	35	35	35	35	35	36	35	36	35	36	35	35	35
57	35	35	35	35	35	35	35	35	35	36	36	36	35	35	35
58	35	36	35	35	35	35	35	35	35	36	36	35	35	35	35
59	35	35	35	35	35	35	35	35	35	36	36	36	35	35	35
60	35	35	35	35	36	35	35	35	35	36	36	35	35	35	35
61	35	35	35	35	35	35	35	35	35	36	36	35	35	35	35
62	35	35	35	35	35	35	35	35	35	36	36	35	35	35	35
63	35	37	35	35	36	35	35	35	35	36	36	35	35	35	35
64	35	37	35	35	36	35	35	35	35	36	36	35	35	35	35
65	35	37	35	35	35	35	35	35	35	36	36	35	35	35	35
66	35	37	35	35	36	35	35	35	35	35	36	35	35	35	35
67	35	37	35	35	35	35	35	35	35	36	36	35	35	35	35
68	35	37	35	35	35	35	35	35	35	36	35	35	35	35	35
69	35	37	35	35	36	35	35	35	35	36	36	35	35	35	35
70	35	37	35	35	35	35	35	35	35	36	35	35	35	35	35
71	36	37	35	36	36	35	35	35	35	35	36	35	35	35	35
72	35	37	35	36	36	35	35	35	35	36	36	35	35	35	35
73	36	37	35	36	36	35	35	35	35	36	35	35	35	35	35
74	36	37	35	36	35	35	35	35	35	36	36	35	35	35	36
75	35	37	35	36	35	35	35	35	35	35	35	35	35	35	35
76	35	37	35	36	35	35	35	35	35	36	35	35	35	35	35
77	35	37	35	36	36	36	35	35	35	36	35	35	35	35	35
78	36	35	35	36	36	35	35	35	35	36	36	35	35	35	35
79	36	37	35	36	36	35	35	35	35	36	36	35	35	35	35
80	36	37	35	36	35	35	35	35	35	35	37	35	35	35	35
81	36	37	35	36	36	35	35	35	35	36	36	35	35	35	35
82	36	36	35	36	36	35	35	37	35	35	36	35	35	35	35
83	36	37	35	36	36	35	35	35	35	36	36	36	35	35	35
84	36	36	35	36	36	35	35	35	35	36	36	36	35	35	35
85	36	36	35	36	35	35	35	35	35	36	36	35	35	35	35
86	36	36	35	36	36	35	35	35	35	36	37	35	35	35	35
87	36	36	35	36	36	35	35	35	35	36	35	35	35	35	36
88	35	36	35	36	35	35	35	36	35	36	36	35	35	35	35
89	35	36	36	36	35	35	36	35	35	36	36	35	35	35	35
90	36	36	35	36	35	35	35	35	35	36	36	35	35	35	35
91	36	37	35	36	35	35	35	36	35	36	37	35	35	35	35
92	36	36	35	36	36	35	36	35	35	36	35	35	35	35	35
93	36	36	35	36	35	35	36	35	35	36	35	35	35	35	35
94	36	35	35	36	35	35	35	35	35	36	35	35	35	35	35
95	36	35	35	35	35	35	35	35	35	36	35	35	35	35	35
96	36	35	35	35	35	35	36	35	35	36	36	35	36	35	35
97	36	35	36	36	35	37	35	36	35	36	35	35	35	35	35
98	36	36	36	35	35	35	35	35	35	36	35	36	35	35	35
99	36	35	35	35	35	35	35	35	35	36	35	35	36	35	35
100	36	35	35	35	35	35	36	36	35	36	35	35	35	35	35
101	36	36	36	35	35	36	35	35	35	36	35	35	35	35	35
102	36	36	35	35	35	35	35	35	35	36	35	36	36	35	36
103	37	36	35	35	35	35	36	35	35	35	37	35	36	35	35
104	36	36	35	35	35	35	35	35	35	36	35	35	36	35	35
105	37	36	35	35	35	36	35	35	35	36	35	35	36	35	36
106	36	36	35	36	35	36	36	35	36	36	35	35	36	35	36
107	36	36	35	35	35	35	36	35	35	36	35	35	36	35	36
108	35	35	35	35	35	36	35	35	35	36	35	36	36	35	35
109	36	36	35	36	36	35	35	35	35	35	35	35	36	35	35
110	36	36	35	35	35	36	35	35	35	36	35	35	36	36	35
111	36	36	35	35	36	36	35	35	35	36	35	35	36	36	35
112	36	36	35	35	35	35	35	35	35	35	35	35	36	36	35
113	36	36	35	35	35	36	35	35	35	36	35	35	36	36	35
114	36	36	35	35	35	35	35	35	35	36	35	35	36	35	35
115	36	36	35	35	35	36	35	35	35	35	37	35	36	37	35
116	36	36	35	35	35	36	35	35	35	35	35	35	36	37	35
117	36	35	35	35	35	35	35	36	35	36	35	35	36	35	35
118	36	35	35	35	35	36	35	35	35	36	35	35	36	35	35
119	36	35	35	35	35	35	35	36	35	36	35	35	36	35	35
120	36	35	35	35	35	36	35	36	35	35	35	35	36	35	35
121	36	35	35	35	35	36	35	35	35	35	35	35	36	35	35
122	36	36	35	35	35	35	35	35	35	36	35	35	36	35	36
123	36	35	35	35	35	35	35	35	35	35	37	35	36	35	35
124	37	35	35	35	35	37	35	35	36	36	37	35	36	35	35
125	37	35	35	35	35	35	35	35	36	35	37	35	36	37	35
126	36	35	35	35	35	37	35	35	36	36	35	35	36	35	35
127	37	35	35	35	35	36	36	35	35	35	35	35	36	35	35
128	36	36	35	35	35	37	35	35	35	36	35	35	36	35	36
129	36	35	35	35	35	35	35	35	36	36	35	35	36	35	35
130	37	35	35	35	35	37	35	35	36	36	37	35	37	37	35
131	37	36	35	35	35	35	35	35	36	36	37	35	37	35	35
132	36	35	36	35	36	35	35	35	35	36	35	35	37	35	35
133	36	36	35	36	35	35	35	35	35	36	35	35	37	35	35
134	36	36	35	35	35	35	35	35	36	36	37	35	37	37	36
135	36	36	35	35	35	35	35	38	35	35	37	35	37	35	36
136	36	36	35	35	35	35	35	36	35	35	37	35	37	35	35
137	37	35	35	35	35	35	35	35	36	36	35	35	37	35	36
138	37	35	35	35	36	35	35	35	36	35	35	35	37	35	35
139	37	35	35	35	35	35	35	35	35	36	37	35	37	37	36
140	37	35	35	35	35	35	35	35	37	36	37	35	37	35	36
141	37	35	35	36	36	35	35	35	35	36	37	35	36	35	35
142	37	35	35	35	35	35	35	36	36	36	35	35	37	35	35
143	36	35	35	35	35	35	35	36	36	36	37	35	37	35	35
144	37	36	35	35	35	35	35	35	35	36	38	35	37	35	35
145	37	36	35	35	35	35	35	35	36	36	35	35	37	35	35
146	36	36	35	35	35	35	35	35	35	36	37	35	37	36	35
147	36	36	35	35	35	35	35	35	35	35	35	35	37	35	35
148	36	35	35	35	35	35	35	35	37	36	37	35	37	35	35
149	37	35	35	35	35	35	35	35	35	36	37	35	37	36	35
150	36	36	36	35	35	35	35	35	35	36	37	35	37	36	35
151	37	35	35	35	35	35	35	35	36	35	37	35	37	36	36
152	37	37	35	35	35	35	35	35	36	36	37	35	37	35	36
153	37	35	35	35	35	35	35	35	36	36	37	35	37	35	36
154	36	36	35	35	35	35	35	35	36	36	37	35	37	35	36
155	36	35	36	36	35	35	35	35	36	36	37	35	37	35	36
156	36	35	35	35	35	35	35	35	36	36	37	35	37	35	36
157	37	36	35	36	35	35	35	35	36	36	38	35	37	35	35
158	36	36	35	36	35	35	35	35	36	36	37	35	37	35	35
159	36	35	35	35	35	35	35	35	36	36	35	35	37	35	35
160	36	36	35	36	35	35	35	35	36	36	37	35	37	35	35
161	36	36	35	36	35	35	35	35	36	36	37	35	37	35	35
162	36	35	35	35	35	35	35	35	36	36	35	35	37	35	35
163	37	35	35	35	36	35	35	35	36	36	37	35	37	36	35
164	36	36	35	35	35	35	35	35	36	36	36	35	37	35	35
165	37	36	35	35	35	36	35	35	36	36	36	35	37	36	35
166	37	36	35	35	35	35	35	35	36	36	35	35	37	35	35
167	36	36	35	35	36	36	36	35	36	36	37	35	37	35	35
168	37	36	35	35	35	36	36	35	36	36	35	35	37	36	35
169	37	36	35	35	35	35	35	35	36	36	36	35	37	36	35
170	37	36	35	35	35	36	35	35	36	36	37	35	37	36	35
171	37	36	37	35	35	36	35	35	35	36	37	35	37	36	35
172	37	36	35	36	35	36	36	36	35	36	37	35	37	36	36
173	36	36	37	35	35	35	35	36	35	36	38	35	37	35	35
174	37	36	37	35	35	36	36	35	36	36	37	35	37	36	36
175	37	36	35	35	35	36	35	35	36	36	38	35	38	35	36
176	37	36	35	35	35	35	35	35	36	36	38	35	37	35	35
177	37	36	37	35	35	35	36	35	36	36	38	35	37	35	35
178	37	36	37	36	35	35	36	35	36	36	38	35	37	36	35
179	36	37	37	35	35	35	36	35	36	36	38	35	37	36	36
180	36	36	37	35	35	36	35	35	36	36	38	35	37	36	35
181	37	36	37	35	35	36	36	35	36	36	38	35	37	35	36
182	37	37	37	35	35	36	35	35	36	36	38	35	37	36	35
183	36	36	35	35	35	37	36	35	36	36	37	35	37	36	35
184	37	36	37	35	35	37	35	35	36	36	38	35	37	36	35
185	37	36	37	35	35	36	35	36	36	36	38	35	37	35	35
186	36	36	37	35	36	36	36	35	36	36	38	35	37	36	36
187	37	35	37	35	35	36	35	35	36	36	38	35	37	36	35
188	37	36	37	35	35	36	35	35	36	36	38	35	37	35	35
189	36	37	37	35	35	36	36	35	36	36	38	35	37	35	35
190	37	36	37	35	35	36	36	35	36	36	38	35	37	36	35
191	37	37	37	35	36	35	35	35	37	36	38	35	37	36	35
192	36	36	37	35	35	35	35	35	36	36	38	35	37	37	35
193	37	35	37	35	36	35	35	35	36	36	38	35	38	35	35
194	37	36	37	35	36	35	36	35	36	36	38	35	37	36	36
195	37	37	37	35	35	35	35	35	36	36	38	35	37	36	35
196	37	36	37	35	36	35	35	35	36	36	38	35	37	36	35
197	37	36	37	35	35	36	35	35	36	36	37	35	37	35	37
198	37	36	37	35	35	35	36	35	36	36	38	35	37	35	36
199	37	36	37	35	35	35	36	35	36	36	38	35	37	36	35
