# Supplementary material for: Improving the performance of mutation-based evolving artificial neural networks with self-adaptive mutations
Source: PLoS One. 2024 Jul 15;19(7):e0307084. doi: 10.1371/journal.pone.0307084 (PMC11249216; doi:10.1371/journal.pone.0307084)
Supplement: S1 File — (ZIP) [file pone.0307084.s002.zip › S1 File/data_Ant-v4/NEAT/link.csv]

Gens	Trial_0	Trial_1	Trial_2	Trial_3	Trial_4	Trial_5	Trial_6	Trial_7	Trial_8	Trial_9	Trial_10	Trial_11	Trial_12	Trial_13	Trial_14
0	216	216	216	216	216	216	216	216	216	216	216	216	216	216	216
1	216	216	216	216	216	216	216	216	216	216	216	216	216	216	216
2	216	216	216	216	216	216	216	216	216	216	216	216	216	216	216
3	216	216	216	216	216	216	216	216	217	216	216	216	216	216	216
4	216	216	216	216	218	216	216	216	216	216	214	216	215	216	216
5	216	216	216	216	216	216	216	216	217	216	216	216	216	216	216
6	217	216	216	216	216	216	216	216	216	216	216	216	215	216	216
7	216	216	216	216	216	216	216	216	216	218	216	216	216	216	216
8	216	216	216	216	218	216	216	216	216	216	216	216	216	216	216
9	216	216	216	216	218	216	216	216	216	218	217	216	216	216	216
10	216	216	216	216	216	216	216	216	216	216	217	216	215	216	216
11	216	216	216	216	216	216	216	218	218	218	217	216	216	216	216
12	216	216	216	216	216	216	216	216	218	216	216	216	216	216	216
13	216	216	216	216	216	216	216	216	216	218	216	216	216	216	216
14	217	216	218	216	218	216	216	216	216	216	217	216	216	216	216
15	216	216	216	216	218	216	216	216	216	216	216	216	216	216	216
16	216	216	216	216	216	216	216	216	216	216	216	216	216	216	216
17	216	216	215	216	216	216	216	216	216	216	216	216	216	216	216
18	216	216	218	216	216	216	216	216	216	216	216	215	216	216	216
19	216	216	216	216	216	216	216	216	216	216	216	216	216	216	216
20	216	218	216	216	216	216	216	216	216	216	216	217	216	216	216
21	216	218	215	216	216	216	216	218	216	216	216	217	216	216	216
22	216	218	216	216	216	216	216	216	216	218	216	216	216	216	216
23	216	218	215	216	216	216	216	216	216	216	216	215	216	216	216
24	216	218	215	216	216	216	216	216	216	216	216	216	216	216	216
25	216	216	216	216	216	216	216	216	216	217	216	216	216	216	216
26	216	216	215	216	216	216	216	216	216	217	216	217	216	216	216
27	216	220	215	216	216	216	216	216	216	217	216	216	216	216	216
28	216	218	216	216	216	216	216	216	216	217	216	218	216	216	216
29	216	218	216	216	216	216	216	217	216	218	216	216	216	216	216
30	216	218	216	216	216	216	216	216	215	217	216	217	216	216	216
31	216	218	216	215	216	216	216	216	216	217	218	216	216	216	216
32	216	216	216	215	216	216	216	216	216	217	216	216	216	216	216
33	216	218	215	215	216	216	216	216	216	217	218	217	216	215	216
34	216	218	215	215	216	216	216	216	216	217	216	216	216	216	216
35	216	218	215	216	216	216	216	216	216	218	218	216	216	216	216
36	216	218	216	216	216	216	216	216	216	217	216	216	216	216	216
37	216	218	215	216	216	216	216	216	216	217	218	216	216	216	216
38	216	218	216	216	216	216	216	216	216	217	216	217	216	216	216
39	216	218	216	216	216	216	216	216	216	216	218	215	216	216	216
40	216	218	216	216	216	215	216	216	216	217	216	216	216	216	216
41	216	218	216	216	218	216	216	219	216	217	215	216	216	215	216
42	216	218	216	216	216	216	216	220	216	218	216	215	215	216	216
43	216	218	215	216	216	216	216	216	216	217	215	218	215	216	216
44	216	218	216	216	216	217	216	217	216	217	215	216	215	216	216
45	216	218	216	216	216	215	216	216	216	217	215	215	216	216	216
46	216	218	216	216	216	215	216	216	216	217	218	216	216	216	216
47	216	218	216	216	216	215	216	219	216	217	218	216	216	216	216
48	216	218	216	216	216	216	216	216	216	217	216	215	216	216	216
49	216	218	216	216	216	218	216	216	216	217	218	216	216	216	216
50	216	218	216	216	216	216	216	216	216	217	218	217	216	216	216
51	216	218	216	216	216	216	216	216	216	217	218	216	216	216	216
52	216	218	215	216	216	216	216	216	216	217	218	216	216	216	216
53	216	218	216	216	220	216	216	216	216	217	216	215	216	216	216
54	216	216	216	216	216	216	216	216	216	217	218	216	216	216	216
55	216	218	216	216	216	216	216	216	216	217	218	216	216	216	216
56	216	216	216	216	216	215	216	218	216	217	216	218	216	216	216
57	216	216	216	216	216	216	216	216	216	217	217	218	216	216	216
58	216	219	216	216	216	216	216	216	216	217	218	215	216	216	216
59	216	216	216	216	216	215	216	216	216	217	219	217	216	216	216
60	216	216	216	216	218	216	216	216	216	217	219	216	216	216	216
61	216	216	216	216	216	216	216	216	216	218	219	216	216	216	216
62	216	216	216	216	216	216	216	216	216	217	218	215	216	216	216
63	216	220	216	216	217	216	216	216	216	217	218	215	216	216	216
64	216	220	216	216	217	215	216	216	216	217	218	216	216	216	216
65	216	220	216	216	216	216	216	216	216	217	218	216	216	216	216
66	216	220	216	216	218	216	216	216	216	216	218	216	216	215	216
67	216	220	216	215	216	216	216	216	216	217	218	216	216	216	216
68	216	220	216	216	216	216	216	216	216	217	215	216	216	216	216
69	216	220	216	216	218	216	216	216	216	217	218	216	216	216	216
70	216	220	216	216	216	216	216	216	216	217	216	216	216	216	216
71	218	220	216	218	218	216	216	216	216	216	218	216	216	216	216
72	216	220	216	218	218	216	216	216	216	217	218	216	216	216	216
73	218	220	216	218	218	216	216	216	216	217	216	216	216	216	216
74	218	220	216	218	216	216	216	216	216	217	217	216	216	216	218
75	216	220	216	218	216	216	216	216	216	215	216	216	216	216	216
76	216	220	216	218	216	216	216	215	216	217	216	216	216	216	216
77	216	220	216	218	218	218	216	215	216	217	216	216	216	216	216
78	217	216	216	218	218	216	216	216	216	217	218	216	216	216	216
79	218	220	216	218	218	216	216	216	216	217	218	216	216	216	216
80	218	220	216	218	216	216	216	216	216	215	219	216	216	216	216
81	218	220	216	218	218	216	216	216	216	217	218	216	216	216	216
82	218	218	216	218	218	216	216	224	216	216	218	216	216	216	216
83	217	220	216	218	218	216	216	216	216	217	218	218	216	216	216
84	218	219	216	218	218	216	216	216	216	217	218	218	216	216	216
85	218	219	216	218	216	216	216	216	216	217	218	216	216	216	216
86	218	219	216	218	218	216	216	216	216	217	219	216	216	216	216
87	218	219	216	218	218	216	216	216	216	217	216	216	216	216	218
88	216	219	216	218	216	216	216	218	216	217	218	216	216	216	216
89	216	219	218	218	216	215	218	216	216	217	218	216	216	216	216
90	218	219	216	218	216	216	216	216	216	217	218	216	216	216	216
91	218	221	216	218	216	215	216	219	216	217	221	216	216	216	216
92	218	219	216	218	218	215	218	216	216	217	216	216	216	216	216
93	218	219	216	218	216	215	218	216	216	217	216	215	216	216	216
94	218	216	216	218	216	216	216	216	216	217	216	216	216	216	216
95	218	216	216	216	216	215	216	216	216	217	216	216	216	216	216
96	218	216	216	216	216	215	218	216	216	218	218	216	217	216	216
97	218	216	218	218	216	219	216	218	216	217	216	216	216	216	216
98	218	219	218	216	216	215	216	216	216	217	216	217	216	216	216
99	218	216	216	216	216	216	216	216	216	217	216	216	218	216	216
100	218	216	216	216	216	216	218	218	216	217	216	216	216	216	216
101	218	219	218	216	216	217	216	216	216	217	216	216	216	216	216
102	218	219	216	216	216	216	216	216	216	217	216	218	218	216	218
103	220	219	216	216	216	215	218	216	216	216	221	216	218	216	216
104	218	219	216	216	216	216	216	216	216	217	216	216	218	216	216
105	220	219	216	216	216	217	216	216	216	217	216	216	218	216	217
106	218	220	216	218	216	218	218	216	218	217	216	216	218	216	217
107	218	219	216	216	216	215	218	216	216	217	216	216	218	216	217
108	216	216	216	216	216	217	216	216	216	217	216	219	218	216	216
109	218	219	216	218	217	215	216	216	216	216	216	216	218	216	216
110	218	219	216	216	216	218	216	216	216	218	216	216	218	218	216
111	218	219	216	216	217	217	216	216	216	218	216	216	218	218	216
112	218	219	216	216	216	216	216	216	216	216	216	216	218	218	215
113	218	219	216	216	216	218	216	216	216	218	216	216	218	218	215
114	218	218	216	216	216	216	216	216	216	218	216	216	218	216	216
115	218	218	216	215	216	217	216	216	216	216	221	216	218	220	216
116	218	220	216	215	216	217	216	216	216	216	216	216	218	220	216
117	218	216	216	215	216	216	216	217	216	218	216	216	218	216	216
118	218	216	216	215	216	217	216	216	216	218	216	216	218	216	216
119	218	216	216	215	216	216	216	217	216	218	216	216	218	216	216
120	218	216	216	215	216	217	216	217	216	216	216	216	218	215	216
121	218	216	216	215	216	217	216	216	216	216	216	216	218	214	216
122	218	218	216	216	216	216	216	216	216	218	216	216	218	214	217
123	218	216	216	216	216	216	216	216	216	216	221	216	218	214	216
124	220	216	216	216	216	220	216	216	217	218	221	216	218	216	216
125	220	216	216	216	216	215	216	216	218	216	221	216	218	220	216
126	218	216	216	215	216	221	216	216	217	218	216	216	218	216	216
127	220	216	216	215	216	218	217	216	216	216	216	216	218	216	216
128	218	218	216	215	216	221	216	216	216	219	216	216	218	216	218
129	218	216	216	215	216	216	216	216	217	218	216	216	218	216	216
130	219	216	216	215	216	221	216	216	217	218	221	216	221	220	216
131	220	218	216	215	216	216	216	216	217	218	221	216	221	216	216
132	218	216	218	215	217	216	216	216	216	219	216	216	221	216	216
133	218	219	216	217	216	216	216	216	216	218	216	216	221	216	216
134	218	219	216	215	216	216	216	216	217	218	222	216	221	220	218
135	218	219	216	215	216	216	216	225	216	216	222	216	221	216	218
136	218	219	216	215	216	216	216	219	216	216	221	216	221	216	216
137	221	216	216	215	216	216	216	216	218	218	216	216	221	216	218
138	221	216	216	215	217	216	215	216	218	216	216	216	221	216	216
139	221	216	216	215	216	216	216	216	216	218	220	216	221	220	218
140	221	216	216	215	216	216	216	216	220	218	220	216	221	216	218
141	221	216	216	217	218	216	216	216	216	218	220	216	217	216	216
142	221	216	216	216	216	216	215	218	218	218	216	216	221	216	216
143	218	216	216	215	216	216	216	218	218	218	220	216	222	216	216
144	221	219	216	215	216	216	216	216	216	219	222	216	221	216	216
145	221	219	216	215	216	216	216	216	218	218	216	216	222	216	216
146	218	219	216	215	216	216	216	216	216	218	222	216	221	216	216
147	218	219	216	215	216	216	216	216	216	216	216	216	221	216	216
148	218	216	216	215	216	216	216	216	220	218	221	216	221	216	216
149	221	216	216	215	216	216	216	216	216	219	222	216	221	217	215
150	218	219	218	215	216	216	216	216	216	218	221	216	221	217	216
151	221	216	216	215	215	216	216	216	218	216	221	216	221	217	218
152	219	220	216	216	215	216	216	216	218	217	222	216	221	216	218
153	220	216	215	216	215	216	216	216	218	217	222	216	221	216	218
154	218	219	216	216	216	216	216	216	218	217	222	216	221	216	218
155	218	216	218	217	216	216	216	216	218	217	222	216	221	216	218
156	218	216	216	216	216	216	216	216	218	217	222	216	221	216	218
157	221	219	216	217	216	216	216	216	218	217	223	216	222	216	216
158	218	219	216	217	216	216	216	216	218	217	222	216	221	216	216
159	218	216	216	215	216	216	216	216	218	217	216	216	221	216	216
160	218	219	216	217	216	216	216	216	218	217	222	216	221	216	216
161	217	219	216	217	216	216	216	216	218	217	222	216	222	216	216
162	217	216	216	215	216	216	216	216	218	217	216	216	221	216	216
163	220	216	216	215	218	216	216	216	218	219	222	216	221	218	216
164	219	219	216	216	216	216	216	216	218	217	216	216	221	216	216
165	220	219	216	215	216	218	216	216	218	217	216	216	221	218	216
166	220	219	216	216	216	216	216	216	218	217	216	216	221	216	216
167	218	218	216	215	218	218	218	216	218	217	222	216	221	216	216
168	220	218	216	216	216	218	218	216	218	217	216	216	221	218	216
169	220	218	216	216	216	216	216	216	218	217	218	216	222	218	216
170	221	218	216	216	216	218	216	216	218	217	222	216	222	218	216
171	220	219	221	216	216	218	216	216	216	217	222	216	221	218	216
172	220	219	216	217	216	217	218	218	216	217	222	216	221	218	219
173	218	219	221	215	216	216	216	218	216	217	224	216	220	216	216
174	221	219	221	215	216	218	218	216	218	217	222	216	220	218	218
175	220	218	216	216	216	218	216	216	218	219	224	216	223	216	218
176	220	219	216	216	216	216	216	216	218	217	224	216	220	216	216
177	221	218	221	216	216	216	218	216	218	219	224	216	221	216	216
178	220	218	222	217	215	216	218	216	218	217	224	216	221	218	216
179	219	219	222	216	216	216	218	216	218	219	225	216	221	218	218
180	218	219	221	215	216	218	216	216	218	219	224	216	220	218	216
181	221	218	222	216	216	218	218	216	218	219	224	216	221	216	218
182	221	219	222	216	216	218	216	216	218	219	224	216	222	218	216
183	218	219	216	216	216	220	218	216	218	219	222	216	222	218	216
184	221	219	222	216	216	220	216	216	218	219	224	216	220	218	216
185	221	218	222	216	216	218	216	218	218	219	224	216	222	216	216
186	219	218	221	216	217	218	218	216	218	219	224	216	222	219	218
187	220	216	221	216	216	218	215	216	218	219	224	216	221	218	216
188	220	219	221	215	216	218	215	216	218	219	224	216	222	216	216
189	218	221	221	216	216	218	219	216	218	219	224	216	221	216	216
190	220	218	221	216	216	219	219	216	218	219	226	216	221	218	216
191	221	221	221	215	217	216	215	216	219	219	226	216	221	219	216
192	218	219	221	216	216	216	215	216	218	219	226	216	221	219	216
193	220	216	221	216	218	216	215	216	218	219	226	216	223	216	216
194	220	218	221	216	218	216	219	216	218	219	224	216	222	219	218
195	220	219	221	216	216	216	215	216	218	219	226	216	221	218	216
196	220	219	221	216	218	216	215	216	218	219	224	216	222	218	216
197	221	219	221	216	216	218	215	216	218	219	223	216	222	216	219
198	220	218	221	216	216	216	219	216	218	219	226	216	222	216	218
199	220	219	221	216	216	216	219	216	218	219	226	216	222	218	215
